# Supplementary material for: LEAF TIP RUMPLED 1 Regulates Leaf Morphology and Salt Tolerance in Rice
Source: Int J Mol Sci. 2022 Aug 8;23(15):8818. doi: 10.3390/ijms23158818 (PMC9369171; doi:10.3390/ijms23158818)
Supplement: Supplementary file 1 [file ijms-23-08818-s001.zip]

Archive with 5 entries (5 files):
- Supplementary figures.pdf
- Table S6.xlsx
- Table S7.xlsx
- Table S8.xlsx
- Tables S1-S5.xlsx
