# Supplementary material for: LEAF TIP RUMPLED 1 Regulates Leaf Morphology and Salt Tolerance in Rice
Source: Int J Mol Sci. 2022 Aug 8;23(15):8818. doi: 10.3390/ijms23158818 (PMC9369171; doi:10.3390/ijms23158818)
Supplement: Supplementary file 1 [file ijms-23-08818-s001.zip › Table S6.xlsx]

## Sheet: NPB_vs ltr1_.total UP
#ID	gene_name	ltr1-1_FPKM	ltr1-1_count	ltr1-2_FPKM	ltr1-2_count	ltr1-3_FPKM	ltr1-3_count	NPB-1_FPKM	NPB-1_count	NPB-2_FPKM	NPB-2_count	NPB-3_FPKM	NPB-3_count	FDR	log2FC	regulated	COG_class	COG_class_annotation	GO_annotation	KEGG_annotation	KEGG_pathway_annotation	KOG_class	KOG_class_annotation	Pfam_annotation	Swiss_Prot_annotation	eggNOG_class	eggNOG_class_annotation	NR_annotation	GO_second_level_annotation
LOC_Os12g08760	LOC_Os12g08760	593.099	44046	603.156	50944	628.932	42483	0.053588	6	0.150431	10	0.036151	3	0	13.1642	up	[G]	Carbohydrate transport and metabolism	Molecular Function: catalytic activity (GO:0003824);; Molecular Function: protein kinase activity (GO:0004672);; Biological Process: carbohydrate metabolic process (GO:0005975);; Biological Process: protein phosphorylation (GO:0006468);; Biological Process: metabolic process (GO:0008152);; Cellular Component: chloroplast stroma (GO:0009570);; Cellular Component: membrane (GO:0016020);; Biological…	--	--	[C]	Energy production and conversion	Phosphoenolpyruvate phosphomutase;; Isocitrate lyase family	Carboxyvinyl-carboxyphosphonate phosphorylmutase, chloroplastic OS=Arabidopsis thaliana OX=3702 GN=At1g77060 PE=1 SV=2	G	Carbohydrate transport and metabolism	PREDICTED: carboxyvinyl-carboxyphosphonate phosphorylmutase, chloroplastic [Oryza sativa Japonica Group]	molecular function: catalytic activity (GO:0003824);; biological process: metabolic process (GO:0008152);; biological process: cellular process (GO:0009987);; cellular component: cell (GO:0005623);; cellular component: organelle (GO:0043226);; cellular component: organelle part (GO:0044422);; cellular component: cell part (GO:0044464);; cellular component: membrane (GO:0016020);; biological proce…
Oryza_sativa_newGene_1066	--	5.33547	836	8.42652	1500	8.62819	1229	0	0	0	0	0	0	3.66424e-39	10.9967	up	--	--	Cellular Component: mitochondrion (GO:0005739);;	--	--	--	--	--	--	--	--	hypothetical protein OsI_11104 [Oryza sativa Indica Group]	cellular component: cell (GO:0005623);; cellular component: organelle (GO:0043226);; cellular component: cell part (GO:0044464)
LOC_Os01g36720	LOC_Os01g36720	14.8184	990	15.255	1159	10.5725	642	0	0	0	0	0	0	1.56477e-36	10.6904	up	[P]	Inorganic ion transport and metabolism	Cellular Component: plasma membrane (GO:0005886);; Cellular Component: chloroplast (GO:0009507);; Cellular Component: plant-type vacuole membrane (GO:0009705);; Molecular Function: nitrate transmembrane transporter activity (GO:0015112);; Biological Process: nitrate transport (GO:0015706);; Cellular Component: integral component of membrane (GO:0016021);; Biological Process: lateral root developm…	K02575|0|osa:107277478|K02575 MFS transporter, NNP family, nitrate/nitrite transporter | (RefSeq) NRT2.4, OsJ_02167, OsNRT2.4; probable high-affinity nitrate transporter 2.4	--	--	--	Major Facilitator Superfamily	Probable high-affinity nitrate transporter 2.4 OS=Oryza sativa subsp. japonica OX=39947 GN=NRT2.4 PE=2 SV=2	P	Inorganic ion transport and metabolism	PREDICTED: probable high-affinity nitrate transporter 2.4 [Oryza sativa Japonica Group]	cellular component: cell (GO:0005623);; cellular component: membrane (GO:0016020);; cellular component: cell part (GO:0044464);; cellular component: organelle (GO:0043226);; cellular component: organelle part (GO:0044422);; biological process: localization (GO:0051179);; molecular function: transporter activity (GO:0005215);; cellular component: membrane part (GO:0044425);; biological process: mu…
LOC_Os07g06700	LOC_Os07g06700	44.2822	869	43.3365	967	37.8881	677	0	0	0	0	0	0	7.25723e-36	10.5914	up	--	--	Molecular Function: catalytic activity (GO:0003824);; Molecular Function: binding (GO:0005488);; Cellular Component: nucleus (GO:0005634);; Cellular Component: cytosol (GO:0005829);; Biological Process: response to cold (GO:0009409);; Biological Process: embryo development (GO:0009790);; Biological Process: fruit development (GO:0010154);; Biological Process: primary metabolic process (GO:0044238…	--	--	--	--	--	--	--	--	hypothetical protein OsI_24982 [Oryza sativa Indica Group]	molecular function: catalytic activity (GO:0003824);; molecular function: binding (GO:0005488);; cellular component: cell (GO:0005623);; cellular component: organelle (GO:0043226);; cellular component: cell part (GO:0044464);; biological process: response to stimulus (GO:0050896);; biological process: multicellular organismal process (GO:0032501);; biological process: developmental process (GO:00…
Oryza_sativa_newGene_3295	--	19.7641	1857	20.0908	2085	16.1765	1446	0.020366	3	0	0	0	0	1.25751e-67	10.5203	up	--	--	Cellular Component: plastid (GO:0009536);;	--	--	--	--	--	--	--	--	hypothetical protein OsI_29218 [Oryza sativa Indica Group]	cellular component: cell (GO:0005623);; cellular component: organelle (GO:0043226);; cellular component: cell part (GO:0044464)
LOC_Os10g13850	LOC_Os10g13850	19.1257	839	17.6261	880	15.318	612	0	0	0	0	0	0	6.65693e-35	10.4903	up	--	--	Biological Process: cell morphogenesis involved in differentiation (GO:0000904);; Molecular Function: binding (GO:0005488);; Cellular Component: plant-type cell wall (GO:0009505);; Biological Process: unidimensional cell growth (GO:0009826);; Biological Process: xylem and phloem pattern formation (GO:0010051);; Biological Process: trichoblast differentiation (GO:0010054);;	--	--	--	--	Pollen proteins Ole e I like	--	S	Function unknown	hypothetical protein OsJ_31017 [Oryza sativa Japonica Group]	biological process: cellular process (GO:0009987);; biological process: developmental process (GO:0032502);; biological process: single-organism process (GO:0044699);; biological process: cellular component organization or biogenesis (GO:0071840);; molecular function: binding (GO:0005488);; cellular component: cell (GO:0005623);; cellular component: cell part (GO:0044464);; biological process: gr…
LOC_Os05g50500	LOC_Os05g50500	15.4856	811	10.8304	645	11.5484	550	0	0	0	0	0	0	6.36088e-33	10.2872	up	--	--	Biological Process: defense response to insect (GO:0002213);; Molecular Function: chitinase activity (GO:0004568);; Molecular Function: binding (GO:0005488);; Cellular Component: extracellular region (GO:0005576);; Biological Process: chitin catabolic process (GO:0006032);; Cellular Component: plastid (GO:0009536);; Biological Process: response to sucrose (GO:0009744);; Biological Process: respon…	--	--	--	--	Peptidase of plants and bacteria	--	S	Function unknown	PREDICTED: uncharacterized protein LOC4339731 [Oryza sativa Japonica Group]	biological process: response to stimulus (GO:0050896);; molecular function: catalytic activity (GO:0003824);; molecular function: binding (GO:0005488);; cellular component: extracellular region (GO:0005576);; biological process: metabolic process (GO:0008152);; cellular component: cell (GO:0005623);; cellular component: organelle (GO:0043226);; cellular component: cell part (GO:0044464);; cellula…
LOC_Os08g04500	LOC_Os08g04500	702.466	62346	769.36	77677	690.259	55578	1.00552	123	0.744986	57	0.710059	59	0	10.2254	up	--	--	Molecular Function: magnesium ion binding (GO:0000287);; Biological Process: metabolic process (GO:0008152);; Molecular Function: terpene synthase activity (GO:0010333);; Molecular Function: (+)-delta-cadinene synthase activity (GO:0047461);; Biological Process: cadinene biosynthetic process (GO:1901928);;	--	--	--	--	Terpene synthase family, metal binding domain;; Terpene synthase, N-terminal domain	Beta-sesquiphellandrene synthase OS=Sorghum bicolor OX=4558 GN=TPS2 PE=1 SV=2	S	Function unknown	PREDICTED: beta-sesquiphellandrene synthase [Oryza sativa Japonica Group]	molecular function: binding (GO:0005488);; biological process: metabolic process (GO:0008152);; molecular function: catalytic activity (GO:0003824);; biological process: cellular process (GO:0009987);; biological process: single-organism process (GO:0044699)
Oryza_sativa_newGene_391	--	2.75334	699	3.20153	924	1.53574	355	0	0	0	0	0	0	1.75317e-31	10.175	up	--	--	--	--	--	--	--	--	--	--	--	Os01g0196800 [Oryza sativa Japonica Group]	--
LOC_Os02g58100	LOC_Os02g58100	18.3107	940	19.9478	1165	15.8486	741	0.02045	2	0	0	0	0	5.51823e-49	9.92641	up	--	--	--	--	--	--	--	Protein of unknown function (DUF789)	--	S	Function unknown	PREDICTED: uncharacterized protein LOC4331223 isoform X1 [Oryza sativa Japonica Group]	--
LOC_Os04g28420	LOC_Os04g28420	132.851	12507	81.2313	8700	107.854	9239	0.027816	4	0.182438	16	0.081323	8	3.07434e-57	9.85462	up	[O]	Posttranslational modification, protein turnover, chaperones	Biological Process: protein peptidyl-prolyl isomerization (GO:0000413);; Molecular Function: peptidyl-prolyl cis-trans isomerase activity (GO:0003755);; Molecular Function: calmodulin binding (GO:0005516);; Molecular Function: FK506 binding (GO:0005528);; Cellular Component: nucleolus (GO:0005730);; Cellular Component: vacuole (GO:0005773);; Cellular Component: cytosol (GO:0005829);; Biological P…	K09571|0|osa:4335556|K09571 FK506-binding protein 4/5 [EC:5.2.1.8] | (RefSeq) 70 kDa peptidyl-prolyl isomerase	--	[O]	Posttranslational modification, protein turnover, chaperones	FKBP-type peptidyl-prolyl cis-trans isomerase;; Tetratricopeptide repeat;; Tetratricopeptide repeat;; Tetratricopeptide repeat;; Tetratricopeptide repeat	Peptidyl-prolyl cis-trans isomerase FKBP62 OS=Arabidopsis thaliana OX=3702 GN=FKBP62 PE=1 SV=2	O	Posttranslational modification, protein turnover, chaperones	PREDICTED: 70 kDa peptidyl-prolyl isomerase [Oryza sativa Japonica Group]	biological process: metabolic process (GO:0008152);; biological process: cellular process (GO:0009987);; molecular function: catalytic activity (GO:0003824);; molecular function: binding (GO:0005488);; cellular component: cell (GO:0005623);; cellular component: organelle (GO:0043226);; cellular component: organelle part (GO:0044422);; cellular component: cell part (GO:0044464);; biological proces…
LOC_Os02g04510	LOC_Os02g04510	543.697	55844	527.495	61621	410.789	38378	0.959692	138	0.669116	61	0.537627	54	0	9.80512	up	[R]	General function prediction only	Molecular Function: nucleotide binding (GO:0000166);; Biological Process: translational initiation (GO:0006413);; Biological Process: cellular aromatic compound metabolic process (GO:0006725);; Biological Process: nitrogen compound metabolic process (GO:0006807);; Cellular Component: plastid (GO:0009536);; Cellular Component: chloroplast stroma (GO:0009570);; Cellular Component: chloroplast envel…	--	--	[G]	Carbohydrate transport and metabolism	NAD(P)H-binding;; NmrA-like family;; Complex I intermediate-associated protein 30 (CIA30);; NAD dependent epimerase/dehydratase family	Divinyl chlorophyllide a 8-vinyl-reductase, chloroplastic OS=Arabidopsis thaliana OX=3702 GN=DVR PE=1 SV=1	GM	Carbohydrate transport and metabolism;; Cell wall/membrane/envelope biogenesis	PREDICTED: uncharacterized protein LOC4328240 [Oryza sativa Japonica Group]	molecular function: binding (GO:0005488);; biological process: metabolic process (GO:0008152);; biological process: cellular process (GO:0009987);; cellular component: cell (GO:0005623);; cellular component: organelle (GO:0043226);; cellular component: cell part (GO:0044464);; cellular component: organelle part (GO:0044422);; biological process: biological regulation (GO:0065007);; biological pro…
LOC_Os05g38270	LOC_Os05g38270	128.428	9869	116.657	10199	101.164	7067	0.161932	18	0.139503	10	0.201745	15	0	9.76991	up	[DZ]	Cell cycle control, cell division, chromosome partitioning;; Cytoskeleton	Molecular Function: protein binding (GO:0005515);; Cellular Component: cytoplasm (GO:0005737);; Biological Process: response to UV (GO:0009411);; Cellular Component: intracellular organelle (GO:0043229);;	--	--	[S]	Function unknown	Regulator of chromosome condensation (RCC1) repeat;; Regulator of chromosome condensation (RCC1) repeat	Ultraviolet-B receptor UVR8 OS=Arabidopsis thaliana OX=3702 GN=UVR8 PE=1 SV=1	DZ	Cell cycle control, cell division, chromosome partitioning;; Cytoskeleton	PREDICTED: ultraviolet-B receptor UVR8-like isoform X1 [Oryza sativa Japonica Group]	molecular function: binding (GO:0005488);; cellular component: cell (GO:0005623);; cellular component: cell part (GO:0044464);; biological process: response to stimulus (GO:0050896);; cellular component: organelle (GO:0043226)
LOC_Os08g06110	LOC_Os08g06110	808.127	101532	839.584	120003	707.244	80796	1.31682	232	0.8551	95	1.53059	186	0	9.74317	up	--	--	Molecular Function: DNA binding (GO:0003677);; Molecular Function: chromatin binding (GO:0003682);; Molecular Function: transcription factor activity, sequence-specific DNA binding (GO:0003700);; Molecular Function: protein binding (GO:0005515);; Cellular Component: nucleus (GO:0005634);; Biological Process: regulation of transcription, DNA-templated (GO:0006355);; Biological Process: response to…	K12133|0|dosa:Os08t0157600-01|K12133 MYB-related transcription factor LHY | (RAP-DB) Os08g0157600, CIRCADIAN_CLOCK_ASSOCIATED_1, CCA1; MYB transcription factor, Circadian clock	Circadian rhythm - plant (ko04712)	[O]	Posttranslational modification, protein turnover, chaperones	Myb-like DNA-binding domain	Protein CCA1 OS=Arabidopsis thaliana OX=3702 GN=CCA1 PE=1 SV=1	K	Transcription	PREDICTED: protein LHY isoform X2 [Oryza sativa Japonica Group]	molecular function: binding (GO:0005488);; biological process: biological regulation (GO:0065007);; molecular function: nucleic acid binding transcription factor activity (GO:0001071);; cellular component: cell (GO:0005623);; cellular component: organelle (GO:0043226);; cellular component: cell part (GO:0044464);; biological process: response to stimulus (GO:0050896);; biological process: multice…
LOC_Os05g08480	LOC_Os05g08480	14.0957	1252	14.8476	1500	18.6904	1510	0	0	0.024692	2	0.046178	4	4.46102e-77	9.5617	up	--	--	Biological Process: metabolic process (GO:0008152);; Cellular Component: plastid (GO:0009536);; Biological Process: response to UV-B (GO:0010224);; Biological Process: brassinosteroid metabolic process (GO:0016131);; Molecular Function: transferase activity, transferring hexosyl groups (GO:0016758);; Cellular Component: cytoplasmic part (GO:0044444);; Molecular Function: trans-zeatin O-beta-D-glu…	--	--	[GC]	Carbohydrate transport and metabolism;; Energy production and conversion	UDP-glucoronosyl and UDP-glucosyl transferase	UDP-glycosyltransferase 73D1 OS=Arabidopsis thaliana OX=3702 GN=UGT73D1 PE=3 SV=1	S	Function unknown	PREDICTED: UDP-glycosyltransferase 73E1 [Oryza sativa Japonica Group]	biological process: metabolic process (GO:0008152);; cellular component: cell (GO:0005623);; cellular component: organelle (GO:0043226);; cellular component: cell part (GO:0044464);; biological process: response to stimulus (GO:0050896);; biological process: single-organism process (GO:0044699);; biological process: biological regulation (GO:0065007);; molecular function: catalytic activity (GO:0…
LOC_Os08g08850	LOC_Os08g08850	14.867	588	18.6149	837	18.3626	661	0.024142	2	0	0	0	0	8.97067e-44	9.51171	up	[I]	Lipid transport and metabolism	Biological Process: unsaturated fatty acid biosynthetic process (GO:0006636);; Cellular Component: chloroplast (GO:0009507);; Biological Process: phosphatidylglycerol metabolic process (GO:0046471);; Molecular Function: delta 3-trans-hexadecenoic acid phosphatidylglycerol desaturase activity (GO:0052637);; Cellular Component: cell periphery (GO:0071944);; Biological Process: response to karrikin …	K20417|1.03848e-111|osa:107277927|K20417 palmitoyl-[glycerolipid] 3-(E)-desaturase [EC:1.14.19.43] | (RefSeq) B1099H05.3; fatty acid desaturase 4, chloroplastic-like	--	[O]	Posttranslational modification, protein turnover, chaperones	B domain of TMEM189, localisation domain	Fatty acid desaturase 4, chloroplastic OS=Arabidopsis thaliana OX=3702 GN=FAD4 PE=1 SV=1	S	Function unknown	PREDICTED: fatty acid desaturase 4, chloroplastic-like [Oryza sativa Japonica Group]	biological process: metabolic process (GO:0008152);; biological process: cellular process (GO:0009987);; biological process: single-organism process (GO:0044699);; cellular component: cell (GO:0005623);; cellular component: organelle (GO:0043226);; cellular component: cell part (GO:0044464);; molecular function: catalytic activity (GO:0003824);; biological process: response to stimulus (GO:005089…
LOC_Os03g18060	LOC_Os03g18060	1.02731	222	2.87148	703	1.43241	281	0	0	0	0	0	0	2.00518e-25	9.4587	up	--	--	Molecular Function: nucleic acid binding (GO:0003676);; Cellular Component: mitochondrion (GO:0005739);; Molecular Function: zinc ion binding (GO:0008270);; Molecular Function: ADP binding (GO:0043531);;	--	--	--	--	Plant mobile domain;; MULE transposase domain;; MuDR family transposase	Serine/threonine-protein phosphatase 7 long form homolog OS=Arabidopsis thaliana OX=3702 GN=MAIL3 PE=2 SV=1	S	Function unknown	transposon protein, putative, Mutator sub-class, expressed [Oryza sativa Japonica Group]	molecular function: binding (GO:0005488);; cellular component: cell (GO:0005623);; cellular component: organelle (GO:0043226);; cellular component: cell part (GO:0044464)
LOC_Os07g44330	LOC_Os07g44330	632.053	51055	627.434	57743	577.402	42004	1.00623	114	1.0636	74	1.84452	139	0	9.35193	up	[T]	Signal transduction mechanisms	Molecular Function: phosphorelay sensor kinase activity (GO:0000155);; Molecular Function: pyruvate dehydrogenase (acetyl-transferring) kinase activity (GO:0004740);; Molecular Function: ATP binding (GO:0005524);; Cellular Component: mitochondrion (GO:0005739);; Biological Process: signal transduction (GO:0007165);; Molecular Function: histidine phosphotransfer kinase activity (GO:0009927);; Biol…	K00898|0|osa:4344039|K00898 pyruvate dehydrogenase kinase 2/3/4 [EC:2.7.11.2] | (RefSeq) OJ1136_D11.126; pyruvate dehydrogenase (acetyl-transferring) kinase, mitochondrial	--	[T]	Signal transduction mechanisms	Mitochondrial branched-chain alpha-ketoacid dehydrogenase kinase;; Histidine kinase-, DNA gyrase B-, and HSP90-like ATPase	[Pyruvate dehydrogenase (acetyl-transferring)] kinase, mitochondrial OS=Arabidopsis thaliana OX=3702 GN=PDK PE=1 SV=1	T	Signal transduction mechanisms	PREDICTED: pyruvate dehydrogenase (acetyl-transferring) kinase, mitochondrial isoform X1 [Oryza sativa Japonica Group]	biological process: metabolic process (GO:0008152);; biological process: cellular process (GO:0009987);; biological process: signaling (GO:0023052);; biological process: single-organism process (GO:0044699);; biological process: response to stimulus (GO:0050896);; biological process: biological regulation (GO:0065007);; molecular function: catalytic activity (GO:0003824);; molecular function: sig…
LOC_Os01g17396	LOC_Os01g17396	66.6796	4802	59.926	4905	61.4555	4025	0.121114	13	0.055276	4	0.221746	16	9.2029e-263	9.16873	up	--	--	Cellular Component: cytoplasmic vesicle (GO:0016023);;	--	--	--	--	--	--	S	Function unknown	PREDICTED: uncharacterized protein LOC4326913 isoform X3 [Oryza sativa Japonica Group]	--
LOC_Os01g50460	LOC_Os01g50460	108.135	5382	122.089	6911	92.3761	4182	0	0	0.170878	8	0.125464	6	2.69336e-27	9.15277	up	--	--	Cellular Component: endoplasmic reticulum (GO:0005783);; Cellular Component: integral component of plasma membrane (GO:0005887);; Biological Process: carbohydrate transport (GO:0008643);; Cellular Component: cytoplasmic vesicle (GO:0016023);; Molecular Function: sugar transmembrane transporter activity (GO:0051119);;	K15382|3.57822e-162|osa:4326923|K15382 solute carrier family 50 (sugar transporter) | (RefSeq) MtN3-like, OsJ_03146, OsSWEET2b, P0047E11.3, SWEET2B; bidirectional sugar transporter SWEET2b	--	[R]	General function prediction only	Sugar efflux transporter for intercellular exchange	Bidirectional sugar transporter SWEET2b OS=Oryza sativa subsp. japonica OX=39947 GN=SWEET2B PE=1 SV=1	U	Intracellular trafficking, secretion, and vesicular transport	PREDICTED: bidirectional sugar transporter SWEET2b [Oryza sativa Japonica Group]	cellular component: cell (GO:0005623);; cellular component: organelle (GO:0043226);; cellular component: cell part (GO:0044464);; cellular component: membrane (GO:0016020);; cellular component: membrane part (GO:0044425);; biological process: single-organism process (GO:0044699);; biological process: localization (GO:0051179);; molecular function: transporter activity (GO:0005215)
LOC_Os01g60450	LOC_Os01g60450	24.7145	1518	27.4135	1915	17.5119	978	0.035672	4	0.03708	3	0.025829	2	7.97665e-87	9.13338	up	[QV]	Secondary metabolites biosynthesis, transport and catabolism;; Defense mechanisms	Molecular Function: iron ion binding (GO:0005506);; Cellular Component: extracellular region (GO:0005576);; Cellular Component: vacuolar membrane (GO:0005774);; Cellular Component: endoplasmic reticulum (GO:0005783);; Cellular Component: Golgi apparatus (GO:0005794);; Cellular Component: plasma membrane (GO:0005886);; Molecular Function: electron carrier activity (GO:0009055);; Biological Process…	K00487|0|osa:9270590|K00487 trans-cinnamate 4-monooxygenase [EC:1.14.13.11] | (RefSeq) trans-cinnamate 4-monooxygenase	--	[Q]	Secondary metabolites biosynthesis, transport and catabolism	Cytochrome P450	Trans-cinnamate 4-monooxygenase OS=Catharanthus roseus OX=4058 GN=CYP73A4 PE=2 SV=1	Q	Secondary metabolites biosynthesis, transport and catabolism	hypothetical protein OsJ_19896 [Oryza sativa Japonica Group]	molecular function: binding (GO:0005488);; cellular component: extracellular region (GO:0005576);; cellular component: cell (GO:0005623);; cellular component: membrane (GO:0016020);; cellular component: organelle (GO:0043226);; cellular component: organelle part (GO:0044422);; cellular component: cell part (GO:0044464);; molecular function: electron carrier activity (GO:0009055);; biological proc…
LOC_Os03g12700	LOC_Os03g12700	197.407	14563	213.971	18245	200.559	13262	0.653154	60	0.492567	32	0.539432	33	0	9.05866	up	--	--	Cellular Component: plastid (GO:0009536);;	--	--	--	--	--	Uncharacterized protein At1g01500 OS=Arabidopsis thaliana OX=3702 GN=At1g01500 PE=2 SV=1	S	Function unknown	PREDICTED: uncharacterized protein At1g01500 [Oryza sativa Japonica Group]	cellular component: cell (GO:0005623);; cellular component: organelle (GO:0043226);; cellular component: cell part (GO:0044464)
LOC_Os03g02470	LOC_Os03g02470	98.5977	5730	95.1393	6290	82.3563	4359	0	0	0.077194	5	0	0	1.8432e-18	9.01711	up	--	--	Cellular Component: mitochondrion (GO:0005739);; Cellular Component: cytoplasmic vesicle (GO:0016023);;	--	--	--	--	Protein of unknown function (DUF3778)	--	--	--	expressed protein [Oryza sativa Japonica Group]	cellular component: cell (GO:0005623);; cellular component: organelle (GO:0043226);; cellular component: cell part (GO:0044464)
LOC_Os05g50930	LOC_Os05g50930	297.481	27105	290.378	30027	255.249	21116	0.991399	127	0.656486	53	0.334517	30	1.40821e-108	8.94586	up	[K]	Transcription	Molecular Function: plastid sigma factor activity (GO:0001053);; Molecular Function: DNA binding (GO:0003677);; Molecular Function: transcription factor activity, sequence-specific DNA binding (GO:0003700);; Molecular Function: DNA-directed 5'-3' RNA polymerase activity (GO:0003899);; Cellular Component: mitochondrion (GO:0005739);; Biological Process: DNA-templated transcription, initiation (GO:…	K03093|0|osa:4339759|K03093 RNA polymerase sigma factor | (RefSeq) SIG5; RNA polymerase sigma factor sigE, chloroplastic/mitochondrial	--	--	--	Sigma-70 region 3;; Sigma-70, region 4;; Sigma-70 region 2	RNA polymerase sigma factor sigE, chloroplastic/mitochondrial OS=Arabidopsis thaliana OX=3702 GN=SIGE PE=1 SV=1	K	Transcription	PREDICTED: RNA polymerase sigma factor sigE, chloroplastic/mitochondrial [Oryza sativa Japonica Group]	biological process: biological regulation (GO:0065007);; molecular function: transcription factor activity, protein binding (GO:0000988);; molecular function: binding (GO:0005488);; molecular function: nucleic acid binding transcription factor activity (GO:0001071);; molecular function: catalytic activity (GO:0003824);; cellular component: cell (GO:0005623);; cellular component: organelle (GO:004…
LOC_Os04g11195	LOC_Os04g11195	19.6083	198	26.8172	307	18.7456	172	0	0	0	0	0	0	4.28527e-22	8.86878	up	--	--	Cellular Component: extracellular region (GO:0005576);; Cellular Component: plasma membrane (GO:0005886);; Biological Process: defense response (GO:0006952);; Cellular Component: plant-type cell wall (GO:0009505);; Cellular Component: plasmodesma (GO:0009506);; Biological Process: tissue development (GO:0009888);; Biological Process: root morphogenesis (GO:0010015);; Biological Process: regulatio…	--	--	--	--	Gamma-thionin family	Defensin-like protein 7 OS=Arabidopsis thaliana OX=3702 GN=LCR75 PE=2 SV=3	S	Function unknown	PREDICTED: defensin Tk-AMP-D1.1 [Oryza sativa Japonica Group]	cellular component: extracellular region (GO:0005576);; cellular component: cell (GO:0005623);; cellular component: membrane (GO:0016020);; cellular component: cell part (GO:0044464);; biological process: response to stimulus (GO:0050896);; cellular component: cell junction (GO:0030054);; biological process: developmental process (GO:0032502);; biological process: single-organism process (GO:0044…
LOC_Os06g45040	LOC_Os06g45040	4.74505	167	6.84311	273	7.24228	231	0	0	0	0	0	0	5.10258e-22	8.86657	up	--	--	Molecular Function: zinc ion binding (GO:0008270);; Biological Process: response to light stimulus (GO:0009416);; Cellular Component: plastid (GO:0009536);; Biological Process: anatomical structure morphogenesis (GO:0009653);; Biological Process: post-embryonic development (GO:0009791);; Biological Process: cell differentiation (GO:0030154);; Cellular Component: intracellular part (GO:0044424);; …	--	--	--	--	--	--	--	--	PREDICTED: B-box zinc finger protein 32-like [Oryza sativa Japonica Group]	molecular function: binding (GO:0005488);; biological process: response to stimulus (GO:0050896);; cellular component: cell (GO:0005623);; cellular component: organelle (GO:0043226);; cellular component: cell part (GO:0044464);; biological process: developmental process (GO:0032502);; biological process: multicellular organismal process (GO:0032501);; biological process: single-organism process (…
LOC_Os02g01590	LOC_Os02g01590	79.6595	9346	86.1004	11489	63.725	6801	0.207168	34	0.148522	16	0.303966	35	0	8.83476	up	[G]	Carbohydrate transport and metabolism	Cellular Component: plant-type vacuole (GO:0000325);; Molecular Function: beta-fructofuranosidase activity (GO:0004564);; Molecular Function: sucrose alpha-glucosidase activity (GO:0004575);; Cellular Component: cell wall (GO:0005618);; Cellular Component: vacuole (GO:0005773);; Cellular Component: plasma membrane (GO:0005886);; Biological Process: carbohydrate metabolic process (GO:0005975);; Bi…	K01193|0|osa:4328018|K01193 beta-fructofuranosidase [EC:3.2.1.26] | (RefSeq) OJ1359_D06.20; sucrose:sucrose 1-fructosyltransferase	Galactose metabolism (ko00052);; Starch and sucrose metabolism (ko00500)	[G]	Carbohydrate transport and metabolism	Glycosyl hydrolases family 32 N-terminal domain;; Domain of unknown function (DUF3357);; Glycosyl hydrolases family 32 C terminal	Sucrose:sucrose 1-fructosyltransferase OS=Festuca arundinacea OX=4606 GN=1-SST PE=1 SV=1	G	Carbohydrate transport and metabolism	PREDICTED: sucrose:sucrose 1-fructosyltransferase [Oryza sativa Japonica Group]	cellular component: cell (GO:0005623);; cellular component: organelle (GO:0043226);; cellular component: cell part (GO:0044464);; molecular function: catalytic activity (GO:0003824);; cellular component: membrane (GO:0016020);; biological process: metabolic process (GO:0008152);; biological process: cellular process (GO:0009987);; biological process: single-organism process (GO:0044699);; biologi…
LOC_Os04g36720	LOC_Os04g36720	586.047	68704	579.492	77266	589.551	62865	1.75005	287	1.61531	167	2.32912	263	0	8.73249	up	[T]	Signal transduction mechanisms	Molecular Function: ferric-chelate reductase activity (GO:0000293);; Biological Process: respiratory burst involved in defense response (GO:0002679);; Molecular Function: iron ion binding (GO:0005506);; Cellular Component: mitochondrion (GO:0005739);; Cellular Component: plasma membrane (GO:0005886);; Cellular Component: integral component of plasma membrane (GO:0005887);; Biological Process: osm…	--	--	[PQ]	Inorganic ion transport and metabolism;; Secondary metabolites biosynthesis, transport and catabolism	FAD-binding domain;; Ferric reductase NAD binding domain;; Ferric reductase like transmembrane component;; Oxidoreductase NAD-binding domain	Ferric reduction oxidase 7, chloroplastic OS=Arabidopsis thaliana OX=3702 GN=FRO7 PE=2 SV=1	U	Intracellular trafficking, secretion, and vesicular transport	ferric reductase [Oryza sativa Japonica Group]	biological process: metabolic process (GO:0008152);; biological process: single-organism process (GO:0044699);; molecular function: catalytic activity (GO:0003824);; biological process: immune system process (GO:0002376);; molecular function: binding (GO:0005488);; cellular component: cell (GO:0005623);; cellular component: organelle (GO:0043226);; cellular component: cell part (GO:0044464);; cel…
LOC_Os05g07870	LOC_Os05g07870	255.481	20568	259.959	23803	230.378	16870	0.736633	83	0.935758	67	0.861072	67	0	8.66794	up	--	--	Molecular Function: inorganic phosphate transmembrane transporter activity (GO:0005315);; Cellular Component: mitochondrion (GO:0005739);; Biological Process: purine nucleobase transport (GO:0006863);; Biological Process: vacuole organization (GO:0007033);; Cellular Component: chloroplast (GO:0009507);; Cellular Component: plastid inner membrane (GO:0009528);; Biological Process: embryo sac devel…	--	--	[GE]	Carbohydrate transport and metabolism;; Amino acid transport and metabolism	Triose-phosphate Transporter family;; EamA-like transporter family	Phosphoenolpyruvate/phosphate translocator 3, chloroplastic OS=Oryza sativa subsp. japonica OX=39947 GN=PPT3 PE=2 SV=1	S	Function unknown	PREDICTED: phosphoenolpyruvate/phosphate translocator 3, chloroplastic-like [Oryza sativa Japonica Group]	biological process: localization (GO:0051179);; molecular function: transporter activity (GO:0005215);; cellular component: cell (GO:0005623);; cellular component: organelle (GO:0043226);; cellular component: cell part (GO:0044464);; biological process: single-organism process (GO:0044699);; biological process: cellular process (GO:0009987);; biological process: cellular component organization or…
LOC_Os04g43400	LOC_Os04g43400	6.11178	239	9.21004	410	5.54138	197	0	0	0	0	0.017606	1	8.43403e-27	8.60253	up	[G]	Carbohydrate transport and metabolism	Cellular Component: plant-type vacuole (GO:0000325);; Molecular Function: glucan exo-1,3-beta-glucosidase activity (GO:0004338);; Molecular Function: beta-galactosidase activity (GO:0004565);; Molecular Function: beta-mannosidase activity (GO:0004567);; Biological Process: carbohydrate metabolic process (GO:0005975);; Biological Process: lipid metabolic process (GO:0006629);; Molecular Function: …	--	--	[G]	Carbohydrate transport and metabolism	Glycosyl hydrolase family 1	Putative beta-glucosidase 17 OS=Oryza sativa subsp. japonica OX=39947 GN=BGLU17 PE=5 SV=3	G	Carbohydrate transport and metabolism	PUTATIVE PSEUDOGENE: RecName: Full=Putative beta-glucosidase 17; Short=Os4bglu17; Flags: Precursor	cellular component: cell (GO:0005623);; cellular component: organelle (GO:0043226);; cellular component: cell part (GO:0044464);; molecular function: catalytic activity (GO:0003824);; biological process: metabolic process (GO:0008152);; biological process: single-organism process (GO:0044699);; molecular function: binding (GO:0005488);; biological process: cellular process (GO:0009987);; cellular…
LOC_Os09g26670	LOC_Os09g26670	11.3711	480	13.6744	656	18.4395	708	0.033952	3	0	0	0.046069	2	1.5969e-50	8.57693	up	--	--	Molecular Function: catalytic activity (GO:0003824);; Biological Process: cellular component organization (GO:0016043);; Biological Process: primary metabolic process (GO:0044238);; Biological Process: cellular macromolecule metabolic process (GO:0044260);; Cellular Component: intracellular organelle part (GO:0044446);; Biological Process: single-organism cellular process (GO:0044763);; Biologica…	--	--	--	--	--	--	S	Function unknown	PREDICTED: uncharacterized protein LOC4347159 [Oryza sativa Japonica Group]	molecular function: catalytic activity (GO:0003824);; biological process: cellular process (GO:0009987);; biological process: cellular component organization or biogenesis (GO:0071840);; biological process: metabolic process (GO:0008152);; cellular component: cell (GO:0005623);; cellular component: organelle (GO:0043226);; cellular component: organelle part (GO:0044422);; cellular component: cell…
LOC_Os07g09760	LOC_Os07g09760	2.76689	581	3.23841	774	3.59416	687	0.018735	6	0	0	0	0	2.49888e-58	8.55524	up	--	--	Molecular Function: transcription antitermination factor activity, RNA binding (GO:0001072);; Molecular Function: nucleic acid binding (GO:0003676);; Molecular Function: double-stranded DNA binding (GO:0003690);; Molecular Function: single-stranded DNA binding (GO:0003697);; Molecular Function: mRNA binding (GO:0003729);; Molecular Function: copper ion binding (GO:0005507);; Molecular Function: A…	--	--	[R]	General function prediction only	F-box domain;; F-box-like	Retrovirus-related Pol polyprotein from transposon RE1 OS=Arabidopsis thaliana OX=3702 GN=RE1 PE=2 SV=1	S	Function unknown	retrotransposon protein, putative, unclassified [Oryza sativa Japonica Group]	biological process: biological regulation (GO:0065007);; molecular function: nucleic acid binding transcription factor activity (GO:0001071);; molecular function: binding (GO:0005488);; cellular component: cell (GO:0005623);; cellular component: organelle (GO:0043226);; cellular component: organelle part (GO:0044422);; cellular component: cell part (GO:0044464);; cellular component: membrane (GO:…
LOC_Os01g62810	LOC_Os01g62810	125.308	10742	112.271	10870	99.7478	7852	0.12071	16	0.190424	16	0	0	3.03756e-19	8.54984	up	[DZ]	Cell cycle control, cell division, chromosome partitioning;; Cytoskeleton	Cellular Component: chromatin (GO:0000785);; Molecular Function: chromatin binding (GO:0003682);; Cellular Component: nucleus (GO:0005634);; Cellular Component: cytosol (GO:0005829);; Biological Process: entrainment of circadian clock (GO:0009649);; Biological Process: response to UV-B (GO:0010224);; Molecular Function: protein homodimerization activity (GO:0042803);;	--	--	[S]	Function unknown	Regulator of chromosome condensation (RCC1) repeat;; Regulator of chromosome condensation (RCC1) repeat	Ultraviolet-B receptor UVR8 OS=Arabidopsis thaliana OX=3702 GN=UVR8 PE=1 SV=1	DZ	Cell cycle control, cell division, chromosome partitioning;; Cytoskeleton	PREDICTED: ultraviolet-B receptor UVR8 isoform X1 [Oryza sativa Japonica Group]	cellular component: cell (GO:0005623);; cellular component: organelle (GO:0043226);; cellular component: organelle part (GO:0044422);; cellular component: cell part (GO:0044464);; molecular function: binding (GO:0005488);; biological process: response to stimulus (GO:0050896);; biological process: biological regulation (GO:0065007)
LOC_Os12g32770	LOC_Os12g32770	10.0076	334	19.5734	743	3.09287	94	0	0	0	0	0	0	2.74648e-16	8.47885	up	--	--	Molecular Function: DNA binding (GO:0003677);; Molecular Function: transposase activity (GO:0004803);; Biological Process: transposition, DNA-mediated (GO:0006313);; Biological Process: DNA integration (GO:0015074);;	--	--	--	--	--	--	--	--	expressed protein [Oryza sativa Japonica Group]	molecular function: binding (GO:0005488);; molecular function: catalytic activity (GO:0003824);; biological process: metabolic process (GO:0008152);; biological process: cellular process (GO:0009987);; biological process: single-organism process (GO:0044699)
LOC_Os05g44300	LOC_Os05g44300	1.96557	109	3.07002	193	3.00798	152	0	0	0	0	0	0	9.24581e-19	8.352	up	--	--	Biological Process: cellular process (GO:0009987);; Cellular Component: intracellular organelle part (GO:0044446);;	--	--	--	--	PDDEXK-like family of unknown function	--	S	Function unknown	PREDICTED: uncharacterized protein LOC4339339 [Oryza sativa Japonica Group]	biological process: cellular process (GO:0009987);; cellular component: cell (GO:0005623);; cellular component: organelle (GO:0043226);; cellular component: organelle part (GO:0044422);; cellular component: cell part (GO:0044464)
LOC_Os01g60830	LOC_Os01g60830	734.411	43688	741.148	50144	709.949	38414	4.72392	393	2.42223	127	2.21393	127	7.19273e-107	8.15893	up	--	--	Molecular Function: binding (GO:0005488);; Cellular Component: mitochondrion (GO:0005739);; Biological Process: chloroplast organization (GO:0009658);; Biological Process: myo-inositol hexakisphosphate biosynthetic process (GO:0010264);; Biological Process: positive regulation of transcription, DNA-templated (GO:0045893);;	--	--	--	--	--	--	S	Function unknown	PREDICTED: uncharacterized protein LOC4327573 [Oryza sativa Japonica Group]	molecular function: binding (GO:0005488);; cellular component: cell (GO:0005623);; cellular component: organelle (GO:0043226);; cellular component: cell part (GO:0044464);; biological process: cellular process (GO:0009987);; biological process: cellular component organization or biogenesis (GO:0071840);; biological process: metabolic process (GO:0008152);; biological process: single-organism proc…
LOC_Os07g08150	LOC_Os07g08150	292.904	14353	395.98	22068	507.441	22616	2.4966	171	0.940945	41	1.30246	62	8.34531e-67	8.15321	up	--	--	Cellular Component: plasma membrane (GO:0005886);; Biological Process: response to cold (GO:0009409);; Cellular Component: chloroplast thylakoid membrane (GO:0009535);; Cellular Component: plastid (GO:0009536);; Biological Process: anthocyanin-containing compound biosynthetic process (GO:0009718);; Biological Process: response to sucrose (GO:0009744);; Biological Process: positive regulation of s…	--	--	--	--	Chlorophyll A-B binding protein	Low molecular mass early light-inducible protein HV60, chloroplastic OS=Hordeum vulgare OX=4513 PE=2 SV=1	S	Function unknown	PREDICTED: low molecular mass early light-inducible protein HV60, chloroplastic [Oryza sativa Japonica Group]	cellular component: cell (GO:0005623);; cellular component: membrane (GO:0016020);; cellular component: cell part (GO:0044464);; biological process: response to stimulus (GO:0050896);; cellular component: organelle (GO:0043226);; cellular component: organelle part (GO:0044422);; biological process: metabolic process (GO:0008152);; biological process: single-organism process (GO:0044699);; biologi…
LOC_Os06g51260	LOC_Os06g51260	179.564	15725	181.174	18108	154.07	12381	0.88685	109	0.667634	50	0.991797	84	0	8.11406	up	--	--	Molecular Function: DNA binding (GO:0003677);; Molecular Function: chromatin binding (GO:0003682);; Molecular Function: transcription factor activity, sequence-specific DNA binding (GO:0003700);; Cellular Component: nucleus (GO:0005634);; Biological Process: regulation of transcription, DNA-templated (GO:0006355);; Biological Process: response to salt stress (GO:0009651);; Biological Process: res…	--	--	[O]	Posttranslational modification, protein turnover, chaperones	Myb-like DNA-binding domain;; Myb-like DNA-binding domain	Protein REVEILLE 2 OS=Arabidopsis thaliana OX=3702 GN=RVE2 PE=1 SV=1	K	Transcription	PREDICTED: protein REVEILLE 1 isoform X1 [Oryza sativa Japonica Group]	molecular function: binding (GO:0005488);; biological process: biological regulation (GO:0065007);; molecular function: nucleic acid binding transcription factor activity (GO:0001071);; cellular component: cell (GO:0005623);; cellular component: organelle (GO:0043226);; cellular component: cell part (GO:0044464);; biological process: response to stimulus (GO:0050896);; biological process: multice…
LOC_Os03g05840	LOC_Os03g05840	5.08486	145	8.00706	259	5.96241	155	0	0	0	0	0.028184	1	7.33057e-23	8.06917	up	[HC]	Coenzyme transport and metabolism;; Energy production and conversion	Molecular Function: monooxygenase activity (GO:0004497);; Biological Process: response to stress (GO:0006950);; Cellular Component: chloroplast (GO:0009507);; Biological Process: response to abiotic stimulus (GO:0009628);; Biological Process: cellular metabolic process (GO:0044237);; Biological Process: single-organism metabolic process (GO:0044710);; Biological Process: oxidation-reduction proce…	--	--	[CR]	Energy production and conversion;; General function prediction only	FAD binding domain;; Lycopene cyclase protein;; FAD binding domain;; Pyridine nucleotide-disulphide oxidoreductase;; NAD(P)-binding Rossmann-like domain;; Flavin containing amine oxidoreductase	Monooxygenase 2 OS=Arabidopsis thaliana OX=3702 GN=MO2 PE=2 SV=1	CH	Energy production and conversion;; Coenzyme transport and metabolism	monooxygenase, putative, expressed [Oryza sativa Japonica Group]	biological process: metabolic process (GO:0008152);; biological process: single-organism process (GO:0044699);; molecular function: catalytic activity (GO:0003824);; biological process: response to stimulus (GO:0050896);; cellular component: cell (GO:0005623);; cellular component: organelle (GO:0043226);; cellular component: cell part (GO:0044464);; biological process: cellular process (GO:000998…
LOC_Os06g48800	LOC_Os06g48800	3.38993	225	3.29155	248	4.12126	248	0	0	0	0	0.025709	2	5.76898e-29	8.06648	up	[P]	Inorganic ion transport and metabolism	Molecular Function: structural constituent of ribosome (GO:0003735);; Cellular Component: ribosome (GO:0005840);; Cellular Component: plasma membrane (GO:0005886);; Biological Process: translational elongation (GO:0006414);; Biological Process: cation transport (GO:0006812);; Biological Process: potassium ion transport (GO:0006813);; Molecular Function: cation transmembrane transporter activity (…	--	--	[P]	Inorganic ion transport and metabolism	Cation transport protein	Probable cation transporter HKT9 OS=Oryza sativa subsp. japonica OX=39947 GN=HKT9 PE=2 SV=1	P	Inorganic ion transport and metabolism	PREDICTED: probable cation transporter HKT9 [Oryza sativa Japonica Group]	molecular function: structural molecule activity (GO:0005198);; cellular component: cell (GO:0005623);; cellular component: macromolecular complex (GO:0032991);; cellular component: organelle (GO:0043226);; cellular component: cell part (GO:0044464);; cellular component: membrane (GO:0016020);; biological process: metabolic process (GO:0008152);; biological process: cellular process (GO:0009987);…
LOC_Os09g25810	LOC_Os09g25810	2.51993	158	1.2006	86	2.04792	117	0	0	0	0	0	0	8.18721e-17	8.03886	up	[GER]	Carbohydrate transport and metabolism;; Amino acid transport and metabolism;; General function prediction only	Cellular Component: vacuolar membrane (GO:0005774);; Cellular Component: plasma membrane (GO:0005886);; Cellular Component: cell cortex (GO:0005938);; Biological Process: amino acid transport (GO:0006865);; Biological Process: auxin-activated signaling pathway (GO:0009734);; Biological Process: unidimensional cell growth (GO:0009826);; Biological Process: regulation of hormone levels (GO:0010817)…	--	--	--	--	EamA-like transporter family	WAT1-related protein At4g30420 OS=Arabidopsis thaliana OX=3702 GN=At4g30420 PE=3 SV=1	S	Function unknown	PREDICTED: WAT1-related protein At4g30420 [Oryza sativa Japonica Group]	cellular component: cell (GO:0005623);; cellular component: membrane (GO:0016020);; cellular component: organelle (GO:0043226);; cellular component: organelle part (GO:0044422);; cellular component: cell part (GO:0044464);; biological process: single-organism process (GO:0044699);; biological process: localization (GO:0051179);; biological process: cellular process (GO:0009987);; biological proce…
LOC_Os07g39440	LOC_Os07g39440	1.85336	104	2.18933	139	1.90842	97	0	0	0	0	0	0	6.24712e-17	8.00776	up	--	--	Molecular Function: nucleotide binding (GO:0000166);; Molecular Function: DNA binding (GO:0003677);; Molecular Function: RNA binding (GO:0003723);; Molecular Function: metal ion binding (GO:0046872);;	--	--	--	--	OST-HTH/LOTUS domain	Putative zinc finger CCCH domain-containing protein 51 OS=Oryza sativa subsp. japonica OX=39947 GN=Os07g0583300 PE=4 SV=1	--	--	hypothetical protein OsJ_24897 [Oryza sativa Japonica Group]	molecular function: binding (GO:0005488)
LOC_Os02g04550	LOC_Os02g04550	18.5551	239	15.6662	230	16.1123	189	0.085412	2	0	0	0	0	6.02942e-28	7.95376	up	--	--	Cellular Component: cytoplasmic vesicle (GO:0016023);; Cellular Component: cell part (GO:0044464);;	--	--	--	--	--	--	S	Function unknown	hypothetical protein OsI_05778 [Oryza sativa Indica Group]	cellular component: cell part (GO:0044464)
LOC_Os09g28690	LOC_Os09g28690	3.36229	237	3.80588	306	3.92491	252	0.020489	3	0	0	0	0	6.88564e-33	7.90118	up	[I]	Lipid transport and metabolism	Molecular Function: carboxylic ester hydrolase activity (GO:0004091);; Molecular Function: binding (GO:0005488);; Cellular Component: cytosol (GO:0005829);; Biological Process: metabolic process (GO:0008152);; Biological Process: anatomical structure morphogenesis (GO:0009653);; Biological Process: gibberellic acid mediated signaling pathway (GO:0009740);; Biological Process: post-embryonic devel…	--	--	[V]	Defense mechanisms	alpha/beta hydrolase fold;; Carboxylesterase family	Tuliposide A-converting enzyme 1, chloroplastic OS=Tulipa gesneriana OX=13306 GN=TCEA1 PE=1 SV=1	I	Lipid transport and metabolism	PREDICTED: probable carboxylesterase 2 [Oryza sativa Japonica Group]	molecular function: binding (GO:0005488);; cellular component: cell (GO:0005623);; cellular component: cell part (GO:0044464);; biological process: metabolic process (GO:0008152);; biological process: developmental process (GO:0032502);; biological process: cellular process (GO:0009987);; biological process: signaling (GO:0023052);; biological process: single-organism process (GO:0044699);; biolo…
LOC_Os08g32960	LOC_Os08g32960	1.99561	144	0.872637	72	1.62091	107	0	0	0	0	0	0	6.66642e-16	7.88011	up	--	--	Biological Process: response to hormone (GO:0009725);; Molecular Function: phosphatidylinositol phosphate 5-phosphatase activity (GO:0034595);; Biological Process: cellular metabolic process (GO:0044237);; Biological Process: primary metabolic process (GO:0044238);; Cellular Component: nuclear part (GO:0044428);; Biological Process: single-organism cellular process (GO:0044763);; Biological Proce…	--	--	[U]	Intracellular trafficking, secretion, and vesicular transport	Endonuclease/Exonuclease/phosphatase family	Type IV inositol polyphosphate 5-phosphatase 9 OS=Arabidopsis thaliana OX=3702 GN=IP5P9 PE=1 SV=1	T	Signal transduction mechanisms	PREDICTED: type IV inositol polyphosphate 5-phosphatase 9 [Oryza sativa Japonica Group]	biological process: response to stimulus (GO:0050896);; biological process: metabolic process (GO:0008152);; biological process: cellular process (GO:0009987);; molecular function: catalytic activity (GO:0003824);; cellular component: cell (GO:0005623);; cellular component: organelle (GO:0043226);; cellular component: organelle part (GO:0044422);; cellular component: cell part (GO:0044464);; biol…
LOC_Os03g38170	LOC_Os03g38170	2.41545	101	1.80145	89	3.04036	116	0	0	0	0	0	0	5.14775e-16	7.8642	up	--	--	Biological Process: maltose metabolic process (GO:0000023);; Molecular Function: transcription factor activity, sequence-specific DNA binding (GO:0003700);; Molecular Function: motor activity (GO:0003774);; Molecular Function: actin binding (GO:0003779);; Molecular Function: enzyme inhibitor activity (GO:0004857);; Molecular Function: ATP binding (GO:0005524);; Cellular Component: nucleus (GO:000…	--	--	[Z]	Cytoskeleton	--	Myosin-3 OS=Arabidopsis thaliana OX=3702 GN=VIII-A PE=2 SV=1	--	--	PREDICTED: myosin-1 [Oryza sativa Japonica Group]	biological process: metabolic process (GO:0008152);; biological process: cellular process (GO:0009987);; biological process: single-organism process (GO:0044699);; biological process: biological regulation (GO:0065007);; molecular function: nucleic acid binding transcription factor activity (GO:0001071);; molecular function: catalytic activity (GO:0003824);; molecular function: binding (GO:000548…
LOC_Os05g06920	LOC_Os05g06920	218.671	19629	254.343	25966	193.433	15793	1.43388	180	1.62486	129	0.729963	63	2.80886e-249	7.85977	up	[TK]	Signal transduction mechanisms;; Transcription	Molecular Function: calcium ion binding (GO:0005509);; Biological Process: response to stress (GO:0006950);; Biological Process: signal transduction (GO:0007165);; Molecular Function: GTP diphosphokinase activity (GO:0008728);; Cellular Component: chloroplast (GO:0009507);; Biological Process: double fertilization forming a zygote and endosperm (GO:0009567);; Biological Process: anatomical struct…	--	--	[T]	Signal transduction mechanisms	Region found in RelA / SpoT proteins;; HD domain;; EF hand;; EF hand;; EF-hand domain pair;; EF-hand domain;; EF-hand domain pair	Probable GTP diphosphokinase CRSH2, chloroplastic OS=Oryza sativa subsp. japonica OX=39947 GN=CRSH2 PE=2 SV=1	KT	Transcription;; Signal transduction mechanisms	PREDICTED: probable GTP diphosphokinase CRSH2, chloroplastic [Oryza sativa Japonica Group]	molecular function: binding (GO:0005488);; biological process: response to stimulus (GO:0050896);; biological process: cellular process (GO:0009987);; biological process: biological regulation (GO:0065007);; molecular function: catalytic activity (GO:0003824);; cellular component: cell (GO:0005623);; cellular component: organelle (GO:0043226);; cellular component: cell part (GO:0044464);; biologi…
LOC_Os01g45460	LOC_Os01g45460	25.3064	1631	20.8853	1531	21.8313	1280	0.046226	5	0.105873	6	0.241855	15	1.30718e-139	7.84832	up	[I]	Lipid transport and metabolism	Cellular Component: Golgi membrane (GO:0000139);; Molecular Function: carboxylic ester hydrolase activity (GO:0004091);; Cellular Component: extracellular region (GO:0005576);; Cellular Component: endoplasmic reticulum membrane (GO:0005789);; Biological Process: metabolic process (GO:0008152);; Biological Process: fatty acid catabolic process (GO:0009062);; Cellular Component: chloroplast (GO:000…	K15889|0|dosa:Os01t0642000-01|K15889 prenylcysteine alpha-carboxyl methylesterase [EC:3.1.1.-] | (RAP-DB) Os01g0642000; Carboxylesterase, type B family protein.	Terpenoid backbone biosynthesis (ko00900)	[R]	General function prediction only	Carboxylesterase family;; alpha/beta hydrolase fold	Probable isoprenylcysteine alpha-carbonyl methylesterase ICMEL2 OS=Oryza sativa subsp. japonica OX=39947 GN=IMCEL2 PE=2 SV=1	I	Lipid transport and metabolism	RecName: Full=Probable isoprenylcysteine alpha-carbonyl methylesterase ICMEL2; AltName: Full=Isoprenylcysteine methylesterase-like protein 2	cellular component: cell (GO:0005623);; cellular component: membrane (GO:0016020);; cellular component: organelle (GO:0043226);; cellular component: organelle part (GO:0044422);; cellular component: cell part (GO:0044464);; cellular component: extracellular region (GO:0005576);; cellular component: membrane part (GO:0044425);; biological process: metabolic process (GO:0008152);; biological proces…
LOC_Os02g58310	LOC_Os02g58310	204.071	10152	198.165	11172	189.952	8532	1.3325	97	0.967757	46	1.03473	49	0	7.8354	up	--	--	Cellular Component: chloroplast (GO:0009507);;	--	--	--	--	Domain of unknown function (DUF3067)	--	S	Function unknown	hypothetical protein [Oryza sativa Japonica Group]	cellular component: cell (GO:0005623);; cellular component: organelle (GO:0043226);; cellular component: cell part (GO:0044464)
Oryza_sativa_newGene_654	--	18.6046	1883	14.4091	1642	12.7268	1154	0.08625	14	0.041609	4	0.08964	10	8.87378e-133	7.83012	up	--	--	--	--	--	--	--	--	--	--	--	Os02g0498650, partial [Oryza sativa Japonica Group]	--
LOC_Os02g54140	LOC_Os02g54140	54.1208	2034	50.1987	2146	49.823	1703	0.340695	18	0.30004	10	0.276918	10	1.55951e-205	7.76586	up	[O]	Posttranslational modification, protein turnover, chaperones	Cellular Component: cytoplasm (GO:0005737);; Cellular Component: cytosol (GO:0005829);; Biological Process: protein folding (GO:0006457);; Biological Process: hyperosmotic response (GO:0006972);; Biological Process: response to heat (GO:0009408);; Biological Process: response to high light intensity (GO:0009644);; Biological Process: heat acclimation (GO:0010286);; Biological Process: response to…	K13993|1.3423e-85|osa:4330933|K13993 HSP20 family protein | (RefSeq) HSP18.6, OJ1311_D08.6-1, OsHsp18.6, OsJ_08623; 18.6 kDa class III heat shock protein	Protein processing in endoplasmic reticulum (ko04141)	[O]	Posttranslational modification, protein turnover, chaperones	Hsp20/alpha crystallin family	18.6 kDa class III heat shock protein OS=Oryza sativa subsp. japonica OX=39947 GN=HSP18.6 PE=2 SV=1	O	Posttranslational modification, protein turnover, chaperones	PREDICTED: 18.6 kDa class III heat shock protein [Oryza sativa Japonica Group]	cellular component: cell (GO:0005623);; cellular component: cell part (GO:0044464);; biological process: cellular process (GO:0009987);; biological process: response to stimulus (GO:0050896);; molecular function: binding (GO:0005488)
LOC_Os11g08830	LOC_Os11g08830	10.6832	98	13.1588	138	7.09048	60	0	0	0	0	0	0	2.07414e-15	7.75665	up	--	--	Biological Process: transition metal ion transport (GO:0000041);; Cellular Component: nucleus (GO:0005634);; Cellular Component: peroxisome (GO:0005777);;	--	--	[R]	General function prediction only	Kelch motif;; Galactose oxidase, central domain;; Galactose oxidase, central domain	F-box/kelch-repeat protein At1g74510 OS=Arabidopsis thaliana OX=3702 GN=At1g74510 PE=2 SV=1	S	Function unknown	Kelch motif, putative [Oryza sativa Japonica Group]	biological process: localization (GO:0051179);; cellular component: cell (GO:0005623);; cellular component: organelle (GO:0043226);; cellular component: cell part (GO:0044464)
LOC_Os08g40910	LOC_Os08g40910	10.8325	431	9.47854	429	11.5022	416	0.075991	5	0.029372	2	0	0	1.95652e-51	7.73266	up	--	--	Biological Process: developmental process (GO:0032502);; Cellular Component: cell part (GO:0044464);; Biological Process: single-organism process (GO:0044699);;	--	--	--	--	--	--	S	Function unknown	PREDICTED: uncharacterized protein LOC4346066 [Oryza sativa Japonica Group]	biological process: developmental process (GO:0032502);; cellular component: cell part (GO:0044464);; biological process: single-organism process (GO:0044699)
LOC_Os04g24804	LOC_Os04g24804	19.9127	801	15.0882	691	15.5405	569	0.071202	5	0	0	0.19623	8	3.06168e-75	7.65738	up	--	--	Cellular Component: mitochondrion (GO:0005739);;	--	--	--	--	--	--	--	--	unnamed protein product [Oryza sativa Japonica Group]	cellular component: cell (GO:0005623);; cellular component: organelle (GO:0043226);; cellular component: cell part (GO:0044464)
LOC_Os06g39240	LOC_Os06g39240	8.07535	289	6.61834	269	6.83594	222	0.07987	4	0	0	0	0	1.11371e-34	7.61772	up	[J]	Translation, ribosomal structure and biogenesis	Molecular Function: DNA binding (GO:0003677);; Molecular Function: transcription factor activity, sequence-specific DNA binding (GO:0003700);; Molecular Function: transcription coactivator activity (GO:0003713);; Molecular Function: catalytic activity (GO:0003824);; Cellular Component: nucleolus (GO:0005730);; Cellular Component: cytoplasm (GO:0005737);; Biological Process: protein folding (GO:00…	K03627|3.58482e-78|osa:4341420|K03627 putative transcription factor | (RefSeq) multiprotein-bridging factor 1c	--	[K]	Transcription	Multiprotein bridging factor 1;; Helix-turn-helix	Multiprotein-bridging factor 1c OS=Arabidopsis thaliana OX=3702 GN=MBF1C PE=1 SV=1	K	Transcription	PREDICTED: multiprotein-bridging factor 1c [Oryza sativa Japonica Group]	molecular function: binding (GO:0005488);; biological process: biological regulation (GO:0065007);; molecular function: nucleic acid binding transcription factor activity (GO:0001071);; molecular function: transcription factor activity, protein binding (GO:0000988);; molecular function: catalytic activity (GO:0003824);; cellular component: cell (GO:0005623);; cellular component: organelle (GO:004…
LOC_Os04g43380	LOC_Os04g43380	3.69973	171	5.84337	306	2.02572	85	0.029493	2	0	0	0	0	7.14835e-22	7.56395	up	[G]	Carbohydrate transport and metabolism	Molecular Function: glucan exo-1,3-beta-glucosidase activity (GO:0004338);; Molecular Function: beta-galactosidase activity (GO:0004565);; Molecular Function: beta-mannosidase activity (GO:0004567);; Cellular Component: mitochondrion (GO:0005739);; Cellular Component: cytosol (GO:0005829);; Biological Process: carbohydrate metabolic process (GO:0005975);; Biological Process: lipid metabolic proce…	--	--	[G]	Carbohydrate transport and metabolism	Glycosyl hydrolase family 1	Putative beta-glucosidase 15 OS=Oryza sativa subsp. japonica OX=39947 GN=BGLU15 PE=5 SV=2	G	Carbohydrate transport and metabolism	PUTATIVE PSEUDOGENE: RecName: Full=Putative beta-glucosidase 15; Short=Os4bglu15	molecular function: catalytic activity (GO:0003824);; cellular component: cell (GO:0005623);; cellular component: organelle (GO:0043226);; cellular component: cell part (GO:0044464);; biological process: metabolic process (GO:0008152);; biological process: single-organism process (GO:0044699);; molecular function: binding (GO:0005488);; biological process: cellular process (GO:0009987);; biologic…
LOC_Os03g41070	LOC_Os03g41070	1.89636	52	3.89215	122	3.08681	77	0	0	0	0	0	0	3.50722e-14	7.5284	up	[P]	Inorganic ion transport and metabolism	Biological Process: establishment of planar polarity (GO:0001736);; Biological Process: response to molecule of bacterial origin (GO:0002237);; Molecular Function: transporter activity (GO:0005215);; Molecular Function: iron ion transmembrane transporter activity (GO:0005381);; Molecular Function: manganese ion transmembrane transporter activity (GO:0005384);; Molecular Function: protein binding …	K12347|2.41099e-120|dosa:Os03t0607400-01|K12347 natural resistance-associated macrophage protein | (RAP-DB) Os03g0607400; Similar to Metal transporter Nramp6.	--	[P]	Inorganic ion transport and metabolism	Natural resistance-associated macrophage protein	Metal transporter Nramp6 OS=Oryza sativa subsp. japonica OX=39947 GN=NRAMP6 PE=2 SV=1	P	Inorganic ion transport and metabolism	putative metal transporter [Oryza sativa Japonica Group]	biological process: developmental process (GO:0032502);; biological process: single-organism process (GO:0044699);; biological process: response to stimulus (GO:0050896);; molecular function: transporter activity (GO:0005215);; biological process: localization (GO:0051179);; molecular function: binding (GO:0005488);; cellular component: cell (GO:0005623);; cellular component: organelle (GO:004322…
LOC_Os12g12570	LOC_Os12g12570	6.26733	144	6.1334	161	3.38219	71	0	0	0	0	0.0453	1	1.26516e-18	7.49382	up	--	--	--	--	--	--	--	--	--	--	--	hypothetical protein LOC_Os12g12570 [Oryza sativa Japonica Group]	--
LOC_Os10g41100	LOC_Os10g41100	21.9318	1316	24.3939	1665	26.9404	1471	0.198281	17	0.127531	7	0.189948	11	6.32931e-158	7.47904	up	--	--	Molecular Function: DNA binding (GO:0003677);; Molecular Function: transcription factor activity, sequence-specific DNA binding (GO:0003700);; Cellular Component: nucleolus (GO:0005730);; Biological Process: DNA repair (GO:0006281);; Biological Process: circadian rhythm (GO:0007623);; Molecular Function: zinc ion binding (GO:0008270);; Biological Process: response to wounding (GO:0009611);; Biolo…	--	--	[K]	Transcription	CCT motif	Transcription factor GHD7 OS=Oryza sativa subsp. japonica OX=39947 GN=GHD7 PE=1 SV=1	S	Function unknown	PREDICTED: zinc finger protein CONSTANS-LIKE 2 [Oryza sativa Japonica Group]	molecular function: binding (GO:0005488);; biological process: biological regulation (GO:0065007);; molecular function: nucleic acid binding transcription factor activity (GO:0001071);; cellular component: cell (GO:0005623);; cellular component: organelle (GO:0043226);; cellular component: organelle part (GO:0044422);; cellular component: cell part (GO:0044464);; biological process: metabolic pro…
LOC_Os04g39290	LOC_Os04g39290	4.12379	121	7.60799	253	4.97335	133	0	0	0.052795	2	0	0	5.7639e-23	7.47802	up	--	--	--	--	--	--	--	--	Heavy metal-associated isoprenylated plant protein 47 OS=Arabidopsis thaliana OX=3702 GN=HIPP47 PE=3 SV=1	S	Function unknown	OSJNBa0016O02.11 [Oryza sativa Japonica Group]	--
LOC_Os02g15860	LOC_Os02g15860	230.455	2789	247.802	3411	237.369	2613	0.16897	3	0.381752	5	2.21397	26	2.0295e-19	7.46507	up	--	--	--	--	--	--	--	--	--	S	Function unknown	PREDICTED: uncharacterized protein LOC4328929 [Oryza sativa Japonica Group]	--
LOC_Os03g18070	LOC_Os03g18070	161.985	12016	160.499	13541	179.49	12111	1.41358	147	0.866139	57	1.58525	114	0	7.45327	up	[I]	Lipid transport and metabolism	Cellular Component: mitochondrion (GO:0005739);; Cellular Component: endoplasmic reticulum (GO:0005783);; Cellular Component: endoplasmic reticulum membrane (GO:0005789);; Biological Process: unsaturated fatty acid biosynthetic process (GO:0006636);; Biological Process: response to cold (GO:0009409);; Cellular Component: chloroplast envelope (GO:0009941);; Cellular Component: membrane (GO:0016020…	K10257|0|osa:4332500|K10257 acyl-lipid omega-3 desaturase [EC:1.14.19.25 1.14.19.35 1.14.19.36] | (RefSeq) OsFAD7; omega-3 fatty acid desaturase, endoplasmic reticulum	--	--	--	Domain of unknown function (DUF3474);; Fatty acid desaturase	sn-2 acyl-lipid omega-3 desaturase (ferredoxin), chloroplastic OS=Helianthus annuus OX=4232 GN=FAD7 PE=1 SV=1	I	Lipid transport and metabolism	PREDICTED: omega-3 fatty acid desaturase, endoplasmic reticulum [Oryza sativa Japonica Group]	cellular component: cell (GO:0005623);; cellular component: organelle (GO:0043226);; cellular component: cell part (GO:0044464);; cellular component: membrane (GO:0016020);; cellular component: organelle part (GO:0044422);; cellular component: membrane part (GO:0044425);; biological process: metabolic process (GO:0008152);; biological process: cellular process (GO:0009987);; biological process: s…
LOC_Os01g16170	LOC_Os01g16170	96.7809	9044	101.226	10697	87.349	7319	0.55464	72	0.8292	74	0.941639	83	0	7.37859	up	--	--	Cellular Component: membrane (GO:0016020);;	--	--	[S]	Function unknown	PQ loop repeat	--	S	Function unknown	PREDICTED: uncharacterized protein LOC4324377 [Oryza sativa Japonica Group]	cellular component: membrane (GO:0016020)
LOC_Os07g42590	LOC_Os07g42590	7.80949	611	8.32466	741	9.56032	681	0.028796	4	0.090262	7	0.057208	5	1.31331e-83	7.37454	up	--	--	Biological Process: gene expression (GO:0010467);; Biological Process: RNA metabolic process (GO:0016070);; Cellular Component: intracellular organelle (GO:0043229);; Biological Process: system development (GO:0048731);; Biological Process: regulation of cellular process (GO:0050794);; Biological Process: cellular response to organic substance (GO:0071310);;	--	--	--	--	F-box domain	F-box only protein 13 OS=Arabidopsis thaliana OX=3702 GN=FBX13 PE=2 SV=2	S	Function unknown	PREDICTED: F-box only protein 13 [Oryza sativa Japonica Group]	biological process: metabolic process (GO:0008152);; biological process: cellular process (GO:0009987);; cellular component: cell (GO:0005623);; cellular component: organelle (GO:0043226);; cellular component: cell part (GO:0044464);; biological process: developmental process (GO:0032502);; biological process: biological regulation (GO:0065007);; biological process: response to stimulus (GO:00508…
LOC_Os10g05130	LOC_Os10g05130	21.4252	1260	30.8545	2063	26.3275	1408	0.245034	21	0.204598	11	0.151104	9	5.93228e-147	7.32566	up	--	--	Molecular Function: catalytic activity (GO:0003824);; Cellular Component: membrane (GO:0016020);; Cellular Component: intracellular membrane-bounded organelle (GO:0043231);; Cellular Component: cytoplasmic part (GO:0044444);;	--	--	--	--	--	--	--	--	PREDICTED: arf-GAP with SH3 domain, ANK repeat and PH domain-containing protein 2 [Oryza sativa Japonica Group]	molecular function: catalytic activity (GO:0003824);; cellular component: membrane (GO:0016020);; cellular component: cell (GO:0005623);; cellular component: organelle (GO:0043226);; cellular component: cell part (GO:0044464)
LOC_Os06g50900	LOC_Os06g50900	1.35108	104	1.02174	89	1.67134	116	0.00838	1	0	0	0	0	1.48169e-17	7.31528	up	--	--	Molecular Function: DNA binding (GO:0003677);; Molecular Function: transcription factor activity, sequence-specific DNA binding (GO:0003700);; Cellular Component: nucleus (GO:0005634);; Biological Process: response to xenobiotic stimulus (GO:0009410);; Biological Process: photomorphogenesis (GO:0009640);; Biological Process: embryo development ending in seed dormancy (GO:0009793);; Biological Pro…	--	--	--	--	Helix-loop-helix DNA-binding domain	Transcription factor bHLH93 OS=Arabidopsis thaliana OX=3702 GN=BHLH93 PE=1 SV=1	K	Transcription	unknown protein [Oryza sativa Japonica Group]	molecular function: binding (GO:0005488);; biological process: biological regulation (GO:0065007);; molecular function: nucleic acid binding transcription factor activity (GO:0001071);; cellular component: cell (GO:0005623);; cellular component: organelle (GO:0043226);; cellular component: cell part (GO:0044464);; biological process: response to stimulus (GO:0050896);; biological process: multice…
LOC_Os08g37250	LOC_Os08g37250	2.22415	126	2.35068	151	2.75827	142	0	0	0.037859	2	0	0	1.66981e-22	7.30501	up	[R]	General function prediction only	Biological Process: MAPK cascade (GO:0000165);; Biological Process: response to molecule of bacterial origin (GO:0002237);; Biological Process: respiratory burst involved in defense response (GO:0002679);; Molecular Function: phospholipase activity (GO:0004620);; Biological Process: protein targeting to membrane (GO:0006612);; Biological Process: lipid metabolic process (GO:0006629);; Biological …	--	--	[I]	Lipid transport and metabolism	Patatin-like phospholipase	Patatin-like protein 2 OS=Oryza sativa subsp. japonica OX=39947 GN=PLP2 PE=3 SV=1	S	Function unknown	PREDICTED: patatin-like protein 2 [Oryza sativa Japonica Group]	biological process: metabolic process (GO:0008152);; biological process: cellular process (GO:0009987);; biological process: signaling (GO:0023052);; biological process: single-organism process (GO:0044699);; biological process: response to stimulus (GO:0050896);; biological process: biological regulation (GO:0065007);; biological process: immune system process (GO:0002376);; molecular function: …
LOC_Os08g31200	LOC_Os08g31200	24.8914	1579	39.9575	2883	27.5587	1591	0.107848	10	0.297852	17	0.374006	23	2.21407e-120	7.29692	up	[G]	Carbohydrate transport and metabolism	Cellular Component: nucleus (GO:0005634);; Biological Process: protein targeting to membrane (GO:0006612);; Biological Process: metabolic process (GO:0008152);; Biological Process: salicylic acid mediated signaling pathway (GO:0009863);; Biological Process: jasmonic acid mediated signaling pathway (GO:0009867);; Biological Process: regulation of plant-type hypersensitive response (GO:0010363);; M…	--	--	[GC]	Carbohydrate transport and metabolism;; Energy production and conversion	UDP-glucoronosyl and UDP-glucosyl transferase	UDP-glycosyltransferase 85A2 OS=Arabidopsis thaliana OX=3702 GN=UGT85A2 PE=2 SV=1	S	Function unknown	PREDICTED: UDP-glycosyltransferase 85A2 [Oryza sativa Japonica Group]	cellular component: cell (GO:0005623);; cellular component: organelle (GO:0043226);; cellular component: cell part (GO:0044464);; biological process: localization (GO:0051179);; biological process: metabolic process (GO:0008152);; biological process: cellular process (GO:0009987);; biological process: signaling (GO:0023052);; biological process: single-organism process (GO:0044699);; biological p…
LOC_Os02g54790	LOC_Os02g54790	0.703867	71	0.514474	59	0.700895	64	0	0	0	0	0	0	4.02283e-13	7.27363	up	--	--	Molecular Function: nucleotide binding (GO:0000166);; Cellular Component: P-body (GO:0000932);; Cellular Component: nucleus (GO:0005634);; Cellular Component: mitochondrion (GO:0005739);; Biological Process: regulation of translation (GO:0006417);; Biological Process: regulation of RNA splicing (GO:0043484);;	--	--	[A]	RNA processing and modification	Domain of unknown function (DUF3355)	Polypyrimidine tract-binding protein homolog 3 OS=Arabidopsis thaliana OX=3702 GN=At1g43190 PE=2 SV=1	S	Function unknown	PREDICTED: uncharacterized protein LOC4330970 [Oryza sativa Japonica Group]	molecular function: binding (GO:0005488);; cellular component: cell (GO:0005623);; cellular component: macromolecular complex (GO:0032991);; cellular component: organelle (GO:0043226);; cellular component: cell part (GO:0044464);; biological process: biological regulation (GO:0065007)
LOC_Os04g48880	LOC_Os04g48880	88.2212	5537	87.2108	6225	92.8918	5303	1.05986	93	0.533419	30	0.679258	41	0	7.2736	up	[I]	Lipid transport and metabolism	Molecular Function: iron ion binding (GO:0005506);; Biological Process: fatty acid biosynthetic process (GO:0006633);; Cellular Component: plastid (GO:0009536);; Molecular Function: carotene beta-ring hydroxylase activity (GO:0010291);; Cellular Component: integral component of membrane (GO:0016021);; Biological Process: carotene metabolic process (GO:0016119);; Biological Process: xanthophyll bi…	K15746|1.07515e-173|osa:4336753|K15746 beta-carotene 3-hydroxylase [EC:1.14.13.129] | (RefSeq) beta-carotene hydroxylase 2, chloroplastic	Carotenoid biosynthesis (ko00906)	--	--	Fatty acid hydroxylase superfamily	Beta-carotene 3-hydroxylase, chloroplastic OS=Gentiana lutea OX=38851 GN=BHY PE=2 SV=1	S	Function unknown	PREDICTED: beta-carotene hydroxylase 2, chloroplastic [Oryza sativa Japonica Group]	molecular function: binding (GO:0005488);; biological process: metabolic process (GO:0008152);; biological process: cellular process (GO:0009987);; biological process: single-organism process (GO:0044699);; cellular component: cell (GO:0005623);; cellular component: organelle (GO:0043226);; cellular component: cell part (GO:0044464);; molecular function: catalytic activity (GO:0003824);; cellular…
LOC_Os01g12680	LOC_Os01g12680	5.22684	580	4.06752	510	6.19257	622	0.054388	10	0.042803	5	0	0	8.66487e-65	7.22997	up	[V]	Defense mechanisms	Cellular Component: mitochondrion (GO:0005739);; Cellular Component: plasma membrane (GO:0005886);; Biological Process: polyamine catabolic process (GO:0006598);; Biological Process: cellular ion homeostasis (GO:0006873);; Molecular Function: voltage-gated anion channel activity (GO:0008308);; Biological Process: response to humidity (GO:0009270);; Biological Process: phenylpropanoid metabolic pr…	--	--	--	--	Voltage-dependent anion channel	S-type anion channel SLAH3 OS=Arabidopsis thaliana OX=3702 GN=SLAH3 PE=1 SV=1	P	Inorganic ion transport and metabolism	PREDICTED: S-type anion channel SLAH3 isoform X2 [Oryza sativa Japonica Group]	cellular component: cell (GO:0005623);; cellular component: organelle (GO:0043226);; cellular component: cell part (GO:0044464);; cellular component: membrane (GO:0016020);; biological process: metabolic process (GO:0008152);; biological process: cellular process (GO:0009987);; biological process: single-organism process (GO:0044699);; biological process: biological regulation (GO:0065007);; biol…
LOC_Os02g57790	LOC_Os02g57790	15.6252	653	12.9836	617	11.6938	445	0.075034	5	0.06645	3	0.158069	7	3.84005e-74	7.20879	up	--	--	Biological Process: developmental process involved in reproduction (GO:0003006);; Molecular Function: binding (GO:0005488);; Biological Process: response to stress (GO:0006950);; Biological Process: signal transduction (GO:0007165);; Biological Process: multicellular organism development (GO:0007275);; Biological Process: response to temperature stimulus (GO:0009266);; Biological Process: respons…	--	--	[R]	General function prediction only	C2H2-type zinc finger;; C2H2-type zinc finger	Zinc finger protein ZAT5 OS=Arabidopsis thaliana OX=3702 GN=ZAT5 PE=2 SV=1	S	Function unknown	PREDICTED: zinc finger protein ZAT5-like [Oryza sativa Japonica Group]	biological process: reproduction (GO:0000003);; biological process: reproductive process (GO:0022414);; biological process: developmental process (GO:0032502);; molecular function: binding (GO:0005488);; biological process: response to stimulus (GO:0050896);; biological process: cellular process (GO:0009987);; biological process: biological regulation (GO:0065007);; biological process: multicellu…
LOC_Os12g43720	LOC_Os12g43720	27.8064	3718	26.4338	4020	20.4968	2493	0.125334	24	0.321918	38	0.245202	32	1.29571e-195	7.20404	up	--	--	Cellular Component: extracellular region (GO:0005576);; Cellular Component: plasma membrane (GO:0005886);; Biological Process: response to light stimulus (GO:0009416);; Cellular Component: chloroplast (GO:0009507);; Biological Process: response to hormone (GO:0009725);; Cellular Component: membrane (GO:0016020);; Cellular Component: cytoplasmic vesicle (GO:0016023);; Biological Process: cellular …	--	--	[R]	General function prediction only	Calcium-dependent channel, 7TM region, putative phosphate;; Late exocytosis, associated with Golgi transport;; Cytosolic domain of 10TM putative phosphate transporter	CSC1-like protein RXW8 OS=Arabidopsis thaliana OX=3702 GN=RXW8 PE=2 SV=1	S	Function unknown	PREDICTED: CSC1-like protein RXW8 [Oryza sativa Japonica Group]	cellular component: extracellular region (GO:0005576);; cellular component: cell (GO:0005623);; cellular component: membrane (GO:0016020);; cellular component: cell part (GO:0044464);; biological process: response to stimulus (GO:0050896);; cellular component: organelle (GO:0043226);; biological process: metabolic process (GO:0008152);; biological process: cellular process (GO:0009987);; biologic…
LOC_Os07g19120	LOC_Os07g19120	4.47216	57	4.37342	64	4.85291	57	0	0	0	0	0	0	1.15105e-12	7.16593	up	--	--	Cellular Component: intracellular membrane-bounded organelle (GO:0043231);; Cellular Component: cytoplasmic part (GO:0044444);;	--	--	--	--	--	--	--	--	hypothetical protein [Oryza sativa Japonica Group]	cellular component: cell (GO:0005623);; cellular component: organelle (GO:0043226);; cellular component: cell part (GO:0044464)
LOC_Os01g14410	LOC_Os01g14410	460.047	18714	579.692	26819	892.03	33004	8.14366	463	3.26749	117	1.7591	69	1.28332e-26	7.12104	up	--	--	Biological Process: response to cold (GO:0009409);; Cellular Component: chloroplast thylakoid membrane (GO:0009535);; Cellular Component: plastid (GO:0009536);; Biological Process: anthocyanin-containing compound biosynthetic process (GO:0009718);; Biological Process: response to sucrose (GO:0009744);; Biological Process: positive regulation of seed germination (GO:0010030);; Biological Process: …	--	--	--	--	Chlorophyll A-B binding protein	High molecular mass early light-inducible protein HV58, chloroplastic OS=Hordeum vulgare OX=4513 PE=2 SV=1	S	Function unknown	PREDICTED: high molecular mass early light-inducible protein HV58, chloroplastic [Oryza sativa Japonica Group]	biological process: response to stimulus (GO:0050896);; cellular component: cell (GO:0005623);; cellular component: membrane (GO:0016020);; cellular component: organelle (GO:0043226);; cellular component: organelle part (GO:0044422);; cellular component: cell part (GO:0044464);; biological process: metabolic process (GO:0008152);; biological process: single-organism process (GO:0044699);; biologi…
LOC_Os05g34490	LOC_Os05g34490	0.682846	50	1.00609	84	0.583244	39	0	0	0	0	0	0	4.67177e-12	7.05282	up	--	--	--	--	--	--	--	--	--	--	--	hypothetical protein [Oryza sativa Japonica Group]	--
LOC_Os09g31130	LOC_Os09g31130	23.7353	2658	30.0703	3830	23.1954	2363	0.295578	47	0.203295	21	0.253778	28	2.39582e-253	7.04585	up	[G]	Carbohydrate transport and metabolism	Cellular Component: vacuole (GO:0005773);; Biological Process: sodium ion transport (GO:0006814);; Biological Process: cellular process (GO:0009987);; Molecular Function: malate transmembrane transporter activity (GO:0015140);; Cellular Component: membrane (GO:0016020);; Cellular Component: nuclear lumen (GO:0031981);; Biological Process: malate transmembrane transport (GO:0071423);;	K14445|0|osa:4347418|K14445 solute carrier family 13 (sodium-dependent dicarboxylate transporter), member 2/3/5 | (RefSeq) tonoplast dicarboxylate transporter	--	[P]	Inorganic ion transport and metabolism	Sodium:sulfate symporter transmembrane region;; Citrate transporter	Tonoplast dicarboxylate transporter OS=Arabidopsis thaliana OX=3702 GN=TDT PE=2 SV=2	P	Inorganic ion transport and metabolism	PREDICTED: tonoplast dicarboxylate transporter [Oryza sativa Japonica Group]	cellular component: cell (GO:0005623);; cellular component: organelle (GO:0043226);; cellular component: cell part (GO:0044464);; biological process: localization (GO:0051179);; biological process: cellular process (GO:0009987);; biological process: single-organism process (GO:0044699);; molecular function: transporter activity (GO:0005215);; cellular component: membrane (GO:0016020);; cellular c…
LOC_Os01g08020	LOC_Os01g08020	229.819	23713	274.606	32225	269.597	25302	3.03854	439	2.13894	194	3.17643	315	0	6.98889	up	--	--	Molecular Function: inorganic anion exchanger activity (GO:0005452);; Cellular Component: mitochondrion (GO:0005739);; Cellular Component: endosome (GO:0005768);; Cellular Component: vacuole (GO:0005773);; Cellular Component: plasma membrane (GO:0005886);; Biological Process: iron ion transport (GO:0006826);; Biological Process: cellular response to iron ion starvation (GO:0010106);; Biological P…	--	--	[P]	Inorganic ion transport and metabolism	HCO3- transporter family	Boron transporter 4 OS=Arabidopsis thaliana OX=3702 GN=BOR4 PE=2 SV=1	U	Intracellular trafficking, secretion, and vesicular transport	PREDICTED: boron transporter 4-like [Oryza sativa Japonica Group]	biological process: localization (GO:0051179);; molecular function: transporter activity (GO:0005215);; cellular component: cell (GO:0005623);; cellular component: organelle (GO:0043226);; cellular component: cell part (GO:0044464);; cellular component: membrane (GO:0016020);; biological process: cellular process (GO:0009987);; biological process: response to stimulus (GO:0050896);; cellular comp…
LOC_Os05g07880	LOC_Os05g07880	14.8453	1815	10.0201	1394	10.2743	1143	0.102933	18	0.05529	6	0.196296	24	1.29767e-118	6.97347	up	[I]	Lipid transport and metabolism	Molecular Function: phospholipase D activity (GO:0004630);; Molecular Function: calcium ion binding (GO:0005509);; Molecular Function: protein binding (GO:0005515);; Molecular Function: phosphatidylinositol-4,5-bisphosphate binding (GO:0005546);; Cellular Component: nucleus (GO:0005634);; Cellular Component: mitochondrion (GO:0005739);; Cellular Component: vacuole (GO:0005773);; Cellular Componen…	K01115|0|osa:4337942|K01115 phospholipase D1/2 [EC:3.1.4.4] | (RefSeq) phospholipase D alpha 1-like	Glycerophospholipid metabolism (ko00564);; Ether lipid metabolism (ko00565);; Endocytosis (ko04144)	[I]	Lipid transport and metabolism	Phospholipase D C terminal;; Phospholipase D Active site motif;; C2 domain;; PLD-like domain	Phospholipase D alpha 1 OS=Oryza sativa subsp. japonica OX=39947 GN=PLD1 PE=1 SV=2	I	Lipid transport and metabolism	PREDICTED: phospholipase D alpha 1-like [Oryza sativa Japonica Group]	molecular function: catalytic activity (GO:0003824);; molecular function: binding (GO:0005488);; cellular component: cell (GO:0005623);; cellular component: organelle (GO:0043226);; cellular component: cell part (GO:0044464);; cellular component: membrane (GO:0016020);; biological process: metabolic process (GO:0008152);; biological process: cellular process (GO:0009987);; biological process: sin…
LOC_Os12g43130	LOC_Os12g43130	255.753	16485	285.706	20945	294.444	17263	3.49503	315	2.41346	137	3.21952	200	0	6.9668	up	[I]	Lipid transport and metabolism	Cellular Component: mitochondrion (GO:0005739);; Cellular Component: chloroplast (GO:0009507);; Biological Process: carotenoid biosynthetic process (GO:0016117);; Molecular Function: transferase activity, transferring alkyl or aryl (other than methyl) groups (GO:0016765);; Molecular Function: geranylgeranyl-diphosphate geranylgeranyltransferase activity (GO:0016767);;	K02291|0|osa:4352846|K02291 15-cis-phytoene/all-trans-phytoene synthase [EC:2.5.1.32 2.5.1.99] | (RefSeq) phytoene synthase 2, chloroplastic	Carotenoid biosynthesis (ko00906)	[I]	Lipid transport and metabolism	Squalene/phytoene synthase	Phytoene synthase, chloroplastic OS=Daucus carota OX=4039 GN=PSY PE=2 SV=1	I	Lipid transport and metabolism	PREDICTED: phytoene synthase 2, chloroplastic [Oryza sativa Japonica Group]	cellular component: cell (GO:0005623);; cellular component: organelle (GO:0043226);; cellular component: cell part (GO:0044464);; biological process: metabolic process (GO:0008152);; biological process: cellular process (GO:0009987);; biological process: single-organism process (GO:0044699);; molecular function: catalytic activity (GO:0003824)
LOC_Os01g08440	LOC_Os01g08440	118.441	9138	136.46	11974	127.616	8956	1.04451	113	0.445577	31	2.05004	152	2.06846e-39	6.93077	up	--	--	Cellular Component: mitochondrion (GO:0005739);; Biological Process: cellular aromatic compound metabolic process (GO:0006725);; Biological Process: metabolic process (GO:0008152);; Biological Process: response to UV (GO:0009411);; Biological Process: anthocyanin-containing compound biosynthetic process (GO:0009718);; Biological Process: response to organic cyclic compound (GO:0014070);; Molecula…	--	--	[GC]	Carbohydrate transport and metabolism;; Energy production and conversion	UDP-glucoronosyl and UDP-glucosyl transferase	Crocetin glucosyltransferase, chloroplastic OS=Gardenia jasminoides OX=114476 GN=UGT75L6 PE=1 SV=1	S	Function unknown	PREDICTED: crocetin glucosyltransferase, chloroplastic [Oryza sativa Japonica Group]	cellular component: cell (GO:0005623);; cellular component: organelle (GO:0043226);; cellular component: cell part (GO:0044464);; biological process: metabolic process (GO:0008152);; biological process: cellular process (GO:0009987);; biological process: response to stimulus (GO:0050896);; biological process: single-organism process (GO:0044699);; molecular function: catalytic activity (GO:000382…
LOC_Os07g24230	LOC_Os07g24230	25.1228	2083	25.2966	2385	28.0348	2114	0.211117	25	0.179753	14	0.484788	39	5.40088e-193	6.90213	up	[G]	Carbohydrate transport and metabolism	Molecular Function: transporter activity (GO:0005215);; Biological Process: transport (GO:0006810);; Biological Process: response to stress (GO:0006950);; Cellular Component: plastid (GO:0009536);; Biological Process: response to abiotic stimulus (GO:0009628);; Cellular Component: membrane (GO:0016020);; Biological Process: macromolecule metabolic process (GO:0043170);; Biological Process: primar…	--	--	--	--	BT1 family	Probable folate-biopterin transporter 9, chloroplastic OS=Arabidopsis thaliana OX=3702 GN=At2g33280 PE=3 SV=2	G	Carbohydrate transport and metabolism	PREDICTED: probable folate-biopterin transporter 9, chloroplastic isoform X1 [Oryza sativa Japonica Group]	molecular function: transporter activity (GO:0005215);; biological process: localization (GO:0051179);; biological process: response to stimulus (GO:0050896);; cellular component: cell (GO:0005623);; cellular component: organelle (GO:0043226);; cellular component: cell part (GO:0044464);; cellular component: membrane (GO:0016020);; biological process: metabolic process (GO:0008152);; biological p…
LOC_Os07g26630	LOC_Os07g26630	18.1297	1015	32.0179	2038	27.4353	1397	0.370563	29	0.034836	2	0.051816	3	7.39875e-17	6.89944	up	[G]	Carbohydrate transport and metabolism	Molecular Function: transporter activity (GO:0005215);; Cellular Component: vacuole (GO:0005773);; Cellular Component: plasma membrane (GO:0005886);; Biological Process: glycolytic process (GO:0006096);; Biological Process: calcium ion transport (GO:0006816);; Biological Process: iron ion transport (GO:0006826);; Biological Process: water transport (GO:0006833);; Biological Process: response to o…	K09872|0|osa:4343119|K09872 aquaporin PIP | (RefSeq) OJ1047_A06.105, PIP2-4; aquaporin PIP2-4	--	[G]	Carbohydrate transport and metabolism	Major intrinsic protein	Aquaporin PIP2-4 OS=Oryza sativa subsp. japonica OX=39947 GN=PIP2-4 PE=2 SV=1	G	Carbohydrate transport and metabolism	PREDICTED: aquaporin PIP2-4 [Oryza sativa Japonica Group]	molecular function: transporter activity (GO:0005215);; cellular component: cell (GO:0005623);; cellular component: organelle (GO:0043226);; cellular component: cell part (GO:0044464);; cellular component: membrane (GO:0016020);; biological process: metabolic process (GO:0008152);; biological process: cellular process (GO:0009987);; biological process: single-organism process (GO:0044699);; biolo…
LOC_Os11g47980	LOC_Os11g47980	37.6618	1761	40.5067	2154	41.9529	1784	0.672602	44	0.298403	13	0.287142	13	1.33833e-183	6.89302	up	[G]	Carbohydrate transport and metabolism	Molecular Function: nucleotide binding (GO:0000166);; Molecular Function: transcription factor activity, sequence-specific DNA binding (GO:0003700);; Molecular Function: ATP binding (GO:0005524);; Biological Process: defense response (GO:0006952);; Cellular Component: chloroplast part (GO:0044434);; Biological Process: single-organism cellular process (GO:0044763);; Biological Process: regulation…	--	--	[O]	Posttranslational modification, protein turnover, chaperones	--	Ribulose bisphosphate carboxylase/oxygenase activase, chloroplastic OS=Oryza sativa subsp. japonica OX=39947 GN=RCA PE=1 SV=2	O	Posttranslational modification, protein turnover, chaperones	Similar to ribulose bisphosphate carboxylase/oxygenase activase b, chloroplastprecursor (rubisco activase b) (ra b) [Oryza sativa Japonica Group]	molecular function: binding (GO:0005488);; biological process: biological regulation (GO:0065007);; molecular function: nucleic acid binding transcription factor activity (GO:0001071);; biological process: response to stimulus (GO:0050896);; cellular component: cell (GO:0005623);; cellular component: organelle (GO:0043226);; cellular component: organelle part (GO:0044422);; cellular component: ce…
LOC_Os03g30950	LOC_Os03g30950	6.47719	440	5.33073	412	6.66918	412	0.074652	8	0.066967	4	0.027298	2	3.04521e-62	6.88998	up	[F]	Nucleotide transport and metabolism	Biological Process: sulfur amino acid metabolic process (GO:0000096);; Biological Process: defense response to insect (GO:0002213);; Molecular Function: stearoyl-CoA 9-desaturase activity (GO:0004768);; Biological Process: glycine catabolic process (GO:0006546);; Biological Process: fatty acid biosynthetic process (GO:0006633);; Biological Process: unsaturated fatty acid biosynthetic process (GO:…	K03921|0|osa:4333144|K03921 acyl-[acyl-carrier-protein] desaturase [EC:1.14.19.2 1.14.19.11 1.14.19.26] | (RefSeq) OsJ_11322; acyl-[acyl-carrier-protein] desaturase 4, chloroplastic	Fatty acid biosynthesis (ko00061);; Biosynthesis of unsaturated fatty acids (ko01040);; Fatty acid metabolism (ko01212)	--	--	Fatty acid desaturase	Acyl-[acyl-carrier-protein] desaturase 4, chloroplastic OS=Oryza sativa subsp. japonica OX=39947 GN=Os03g0423300 PE=2 SV=1	I	Lipid transport and metabolism	PREDICTED: acyl-[acyl-carrier-protein] desaturase 4, chloroplastic [Oryza sativa Japonica Group]	biological process: metabolic process (GO:0008152);; biological process: cellular process (GO:0009987);; biological process: single-organism process (GO:0044699);; biological process: response to stimulus (GO:0050896);; molecular function: catalytic activity (GO:0003824);; biological process: localization (GO:0051179);; biological process: cellular component organization or biogenesis (GO:0071840…
LOC_Os11g47970	LOC_Os11g47970	21130.4	1256979	19910.4	1347074	21031.3	1137950	242.941	20192	164.72	8612	308.77	17652	7.83131e-306	6.88972	up	[G]	Carbohydrate transport and metabolism	Biological Process: MAPK cascade (GO:0000165);; Molecular Function: transcription factor activity, sequence-specific DNA binding (GO:0003700);; Molecular Function: ATP binding (GO:0005524);; Cellular Component: cell wall (GO:0005618);; Cellular Component: nucleus (GO:0005634);; Biological Process: protein targeting to membrane (GO:0006612);; Cellular Component: chloroplast thylakoid membrane (GO:…	--	--	[O]	Posttranslational modification, protein turnover, chaperones	ATPase family associated with various cellular activities (AAA)	Ribulose bisphosphate carboxylase/oxygenase activase, chloroplastic OS=Oryza sativa subsp. japonica OX=39947 GN=RCA PE=1 SV=2	O	Posttranslational modification, protein turnover, chaperones	RuBisCO activase small isoform precursor [Oryza sativa Japonica Group]	biological process: metabolic process (GO:0008152);; biological process: cellular process (GO:0009987);; biological process: signaling (GO:0023052);; biological process: single-organism process (GO:0044699);; biological process: response to stimulus (GO:0050896);; biological process: biological regulation (GO:0065007);; molecular function: nucleic acid binding transcription factor activity (GO:00…
LOC_Os03g10080	LOC_Os03g10080	219.792	11732	226.025	13568	222.657	10680	1.70692	153	1.91478	101	2.97156	185	0	6.87172	up	--	--	Cellular Component: mitochondrion (GO:0005739);; Biological Process: protein N-linked glycosylation (GO:0006487);; Biological Process: response to water deprivation (GO:0009414);; Biological Process: response to low light intensity stimulus (GO:0009645);; Cellular Component: cytoplasmic vesicle (GO:0016023);; Biological Process: dolichol biosynthetic process (GO:0019408);; Biological Process: end…	K11778|0|osa:4331944|K11778 ditrans,polycis-polyprenyl diphosphate synthase [EC:2.5.1.87] | (RefSeq) dehydrodolichyl diphosphate syntase complex subunit NUS1	Terpenoid backbone biosynthesis (ko00900)	--	--	--	--	S	Function unknown	PREDICTED: dehydrodolichyl diphosphate syntase complex subunit NUS1 isoform X2 [Oryza sativa Japonica Group]	cellular component: cell (GO:0005623);; cellular component: organelle (GO:0043226);; cellular component: cell part (GO:0044464);; biological process: metabolic process (GO:0008152);; biological process: cellular process (GO:0009987);; biological process: single-organism process (GO:0044699);; biological process: response to stimulus (GO:0050896);; biological process: signaling (GO:0023052);; biol…
LOC_Os03g25850	LOC_Os03g25850	49.5065	3570	50.1415	4112	54.0566	3545	0.70639	72	0.595747	38	0.438505	31	0	6.87009	up	--	--	Biological Process: myo-inositol hexakisphosphate biosynthetic process (GO:0010264);; Cellular Component: intracellular membrane-bounded organelle (GO:0043231);; Cellular Component: intracellular organelle part (GO:0044446);;	--	--	--	--	--	--	S	Function unknown	PREDICTED: uncharacterized protein LOC9270360 isoform X1 [Oryza sativa Japonica Group]	biological process: metabolic process (GO:0008152);; biological process: cellular process (GO:0009987);; biological process: single-organism process (GO:0044699);; cellular component: cell (GO:0005623);; cellular component: organelle (GO:0043226);; cellular component: cell part (GO:0044464);; cellular component: organelle part (GO:0044422)
LOC_Os03g50970	LOC_Os03g50970	2.09713	218	2.07521	246	2.51378	238	0	0	0.051974	5	0.019565	2	7.9941e-37	6.83235	up	--	--	Biological Process: microtubule cytoskeleton organization (GO:0000226);; Biological Process: polysaccharide catabolic process (GO:0000272);; Biological Process: mitotic cell cycle (GO:0000278);; Biological Process: nuclear division (GO:0000280);; Biological Process: cytokinesis (GO:0000910);; Biological Process: microtubule bundle formation (GO:0001578);; Cellular Component: nucleus (GO:0005634);…	K16732|0|osa:4333924|K16732 protein regulator of cytokinesis 1 | (RefSeq) 65-kDa microtubule-associated protein 6	--	[DZ]	Cell cycle control, cell division, chromosome partitioning;; Cytoskeleton	Microtubule associated protein (MAP65/ASE1 family)	65-kDa microtubule-associated protein 6 OS=Arabidopsis thaliana OX=3702 GN=MAP65-6 PE=1 SV=1	S	Function unknown	putative microtubule-associated protein [Oryza sativa Japonica Group]	biological process: cellular process (GO:0009987);; biological process: cellular component organization or biogenesis (GO:0071840);; biological process: metabolic process (GO:0008152);; biological process: single-organism process (GO:0044699);; cellular component: cell (GO:0005623);; cellular component: organelle (GO:0043226);; cellular component: cell part (GO:0044464);; biological process: repr…
LOC_Os01g72460	LOC_Os01g72460	32.8213	1184	37.5916	1542	37.1057	1217	0.29918	16	0.2274	8	0.743591	26	4.4603e-148	6.78657	up	[C]	Energy production and conversion	Biological Process: MAPK cascade (GO:0000165);; Molecular Function: NAD(P)H dehydrogenase (quinone) activity (GO:0003955);; Cellular Component: mitochondrion (GO:0005739);; Cellular Component: peroxisome (GO:0005777);; Cellular Component: cytosol (GO:0005829);; Cellular Component: plasma membrane (GO:0005886);; Biological Process: glycolytic process (GO:0006096);; Biological Process: protein targ…	--	--	[R]	General function prediction only	NADPH-dependent FMN reductase;; Flavodoxin-like fold	Probable NADPH:quinone oxidoreductase 2 OS=Oryza sativa subsp. japonica OX=39947 GN=Os01g0954000 PE=2 SV=1	S	Function unknown	PREDICTED: probable NADPH:quinone oxidoreductase 2 [Oryza sativa Japonica Group]	biological process: metabolic process (GO:0008152);; biological process: cellular process (GO:0009987);; biological process: signaling (GO:0023052);; biological process: single-organism process (GO:0044699);; biological process: response to stimulus (GO:0050896);; biological process: biological regulation (GO:0065007);; molecular function: catalytic activity (GO:0003824);; cellular component: cel…
LOC_Os06g14240	LOC_Os06g14240	74.7618	2499	74.5994	2836	81.3223	2472	1.18306	56	0.55501	17	0.985692	32	2.7956e-266	6.77259	up	[O]	Posttranslational modification, protein turnover, chaperones	Cellular Component: mitochondrion (GO:0005739);; Cellular Component: peroxisomal matrix (GO:0005782);; Biological Process: protein folding (GO:0006457);; Biological Process: response to heat (GO:0009408);; Biological Process: response to high light intensity (GO:0009644);; Biological Process: response to salt stress (GO:0009651);; Biological Process: heat acclimation (GO:0010286);; Biological Pro…	K13993|1.45382e-79|osa:4340661|K13993 HSP20 family protein | (RefSeq) HSP16.0, OsHsp16.0, OsJ_20841; 16.0 kDa heat shock protein, peroxisomal	Protein processing in endoplasmic reticulum (ko04141)	[O]	Posttranslational modification, protein turnover, chaperones	Hsp20/alpha crystallin family	16.0 kDa heat shock protein, peroxisomal OS=Oryza sativa subsp. japonica OX=39947 GN=HSP16.0 PE=2 SV=1	O	Posttranslational modification, protein turnover, chaperones	PREDICTED: 16.0 kDa heat shock protein, peroxisomal [Oryza sativa Japonica Group]	cellular component: cell (GO:0005623);; cellular component: organelle (GO:0043226);; cellular component: cell part (GO:0044464);; cellular component: membrane-enclosed lumen (GO:0031974);; cellular component: organelle part (GO:0044422);; biological process: cellular process (GO:0009987);; biological process: response to stimulus (GO:0050896);; biological process: cellular component organization …
LOC_Os11g03484	LOC_Os11g03484	12.1169	567	16.657	887	19.6461	837	0.160962	11	0.19454	8	0.217496	10	1.13622e-86	6.74869	up	[V]	Defense mechanisms	Biological Process: drug transmembrane transport (GO:0006855);; Cellular Component: plant-type vacuole membrane (GO:0009705);; Biological Process: proanthocyanidin biosynthetic process (GO:0010023);; Biological Process: maintenance of seed dormancy (GO:0010231);; Molecular Function: drug transmembrane transporter activity (GO:0015238);; Molecular Function: antiporter activity (GO:0015297);; Molec…	K03327|0|osa:4349662|K03327 multidrug resistance protein, MATE family | (RefSeq) protein DETOXIFICATION 21	--	[R]	General function prediction only	MatE	Protein DETOXIFICATION 21 OS=Arabidopsis thaliana OX=3702 GN=DTX21 PE=1 SV=1	V	Defense mechanisms	MatE family protein, expressed [Oryza sativa Japonica Group]	biological process: single-organism process (GO:0044699);; biological process: response to stimulus (GO:0050896);; biological process: localization (GO:0051179);; cellular component: cell (GO:0005623);; cellular component: membrane (GO:0016020);; cellular component: organelle (GO:0043226);; cellular component: organelle part (GO:0044422);; cellular component: cell part (GO:0044464);; biological p…
LOC_Os03g02750	LOC_Os03g02750	2.56337	296	1.55371	204	1.6352	172	0.012436	2	0.039541	5	0	0	2.04893e-32	6.73573	up	[O]	Posttranslational modification, protein turnover, chaperones	Molecular Function: serine-type endopeptidase activity (GO:0004252);; Cellular Component: cell wall (GO:0005618);; Biological Process: proteolysis (GO:0006508);; Cellular Component: plant-type cell wall (GO:0009505);; Biological Process: response to external stimulus (GO:0009605);; Cellular Component: external side of plasma membrane (GO:0009897);; Biological Process: stomatal complex morphogenes…	--	--	--	--	Subtilase family;; Peptidase inhibitor I9;; PA domain	Subtilisin-like protease SBT1.2 OS=Arabidopsis thaliana OX=3702 GN=SBT1.2 PE=2 SV=1	O	Posttranslational modification, protein turnover, chaperones	PREDICTED: subtilisin-like protease SBT1.2 [Oryza sativa Japonica Group]	biological process: metabolic process (GO:0008152);; molecular function: catalytic activity (GO:0003824);; cellular component: cell (GO:0005623);; cellular component: cell part (GO:0044464);; biological process: response to stimulus (GO:0050896);; cellular component: membrane (GO:0016020);; cellular component: membrane part (GO:0044425);; biological process: developmental process (GO:0032502);; b…
LOC_Os10g42299	LOC_Os10g42299	331.639	43567	356.577	52800	326.343	39128	4.47868	804	2.77724	329	5.92494	746	2.60697e-246	6.71465	up	--	--	Molecular Function: transporter activity (GO:0005215);; Cellular Component: mitochondrial inner membrane (GO:0005743);; Biological Process: nitrogen compound metabolic process (GO:0006807);; Biological Process: mitochondrial transport (GO:0006839);; Biological Process: nucleotide transport (GO:0006862);; Biological Process: response to stress (GO:0006950);; Molecular Function: cation transmembran…	K15109|1.62386e-147|osa:4349475|K15109 solute carrier family 25 (mitochondrial carnitine/acylcarnitine transporter), member 20/29 | (RefSeq) mitochondrial carnitine/acylcarnitine carrier-like protein	--	[C]	Energy production and conversion	Mitochondrial carrier protein	Mitochondrial carnitine/acylcarnitine carrier-like protein OS=Arabidopsis thaliana OX=3702 GN=BOU PE=1 SV=1	S	Function unknown	PREDICTED: mitochondrial carnitine/acylcarnitine carrier-like protein [Oryza sativa Japonica Group]	molecular function: transporter activity (GO:0005215);; cellular component: cell (GO:0005623);; cellular component: membrane (GO:0016020);; cellular component: organelle (GO:0043226);; cellular component: organelle part (GO:0044422);; cellular component: cell part (GO:0044464);; biological process: metabolic process (GO:0008152);; biological process: localization (GO:0051179);; biological process…
LOC_Os01g21250	LOC_Os01g21250	348.287	4171	374.062	5095	523.902	5706	3.16165	53	6.3708	68	6.52398	76	2.56211e-154	6.70573	up	--	--	Cellular Component: mitochondrion (GO:0005739);; Biological Process: response to stress (GO:0006950);; Molecular Function: hydrolase activity (GO:0016787);; Biological Process: organic substance metabolic process (GO:0071704);; Cellular Component: cell periphery (GO:0071944);;	--	--	--	--	Late embryogenesis abundant protein	Protein SENESCENCE-ASSOCIATED GENE 21, mitochondrial OS=Arabidopsis thaliana OX=3702 GN=SAG21 PE=2 SV=1	S	Function unknown	PREDICTED: late embryogenesis abundant protein Lea5-D [Oryza sativa Japonica Group]	cellular component: cell (GO:0005623);; cellular component: organelle (GO:0043226);; cellular component: cell part (GO:0044464);; biological process: response to stimulus (GO:0050896);; molecular function: catalytic activity (GO:0003824);; biological process: metabolic process (GO:0008152)
LOC_Os06g13320	LOC_Os06g13320	11.4552	830	12.1644	1003	11.8164	779	0.127366	13	0.14663	10	0.191059	14	2.89008e-133	6.62621	up	[T]	Signal transduction mechanisms	Molecular Function: protein serine/threonine kinase activity (GO:0004674);; Molecular Function: ATP binding (GO:0005524);; Cellular Component: plasma membrane (GO:0005886);; Biological Process: polysaccharide metabolic process (GO:0005976);; Biological Process: protein phosphorylation (GO:0006468);; Biological Process: signal transduction (GO:0007165);; Biological Process: response to bacterium (…	--	--	--	--	Protein tyrosine kinase;; Protein kinase domain	G-type lectin S-receptor-like serine/threonine-protein kinase SD2-5 OS=Arabidopsis thaliana OX=3702 GN=SD25 PE=1 SV=1	T	Signal transduction mechanisms	PREDICTED: G-type lectin S-receptor-like serine/threonine-protein kinase SD2-5 [Oryza sativa Japonica Group]	biological process: metabolic process (GO:0008152);; biological process: cellular process (GO:0009987);; molecular function: catalytic activity (GO:0003824);; molecular function: binding (GO:0005488);; cellular component: cell (GO:0005623);; cellular component: membrane (GO:0016020);; cellular component: cell part (GO:0044464);; biological process: biological regulation (GO:0065007);; biological …
LOC_Os04g45810	LOC_Os04g45810	59.1575	3090	64.8759	3854	64.0355	3042	0.247254	19	0.087148	5	1.17414	59	1.27867e-15	6.58665	up	--	--	Molecular Function: transcription regulatory region sequence-specific DNA binding (GO:0000976);; Molecular Function: transcription factor activity, sequence-specific DNA binding (GO:0003700);; Cellular Component: nucleus (GO:0005634);; Biological Process: regulation of transcription, DNA-templated (GO:0006355);; Biological Process: response to water deprivation (GO:0009414);; Biological Process: …	--	--	[K]	Transcription	Homeobox domain;; Homeobox associated leucine zipper;; Homeobox KN domain	Homeobox-leucine zipper protein HOX22 OS=Oryza sativa subsp. japonica OX=39947 GN=HOX22 PE=2 SV=2	K	Transcription	PREDICTED: homeobox-leucine zipper protein HOX22 [Oryza sativa Japonica Group]	molecular function: binding (GO:0005488);; biological process: biological regulation (GO:0065007);; molecular function: nucleic acid binding transcription factor activity (GO:0001071);; cellular component: cell (GO:0005623);; cellular component: organelle (GO:0043226);; cellular component: cell part (GO:0044464);; biological process: response to stimulus (GO:0050896);; biological process: multi-o…
LOC_Os07g26690	LOC_Os07g26690	421.189	24280	473.399	31080	499.485	26204	5.82126	471	4.71362	239	9.43445	524	1.62527e-225	6.57176	up	[G]	Carbohydrate transport and metabolism	Molecular Function: transporter activity (GO:0005215);; Cellular Component: vacuole (GO:0005773);; Cellular Component: plasma membrane (GO:0005886);; Biological Process: glycolytic process (GO:0006096);; Biological Process: calcium ion transport (GO:0006816);; Biological Process: iron ion transport (GO:0006826);; Biological Process: water transport (GO:0006833);; Biological Process: response to o…	K09872|0|osa:4343122|K09872 aquaporin PIP | (RefSeq) OJ1047_A06.117, OsJ_023145, PIP2-1, PIP2a, aquaporin; probable aquaporin PIP2-1	--	[G]	Carbohydrate transport and metabolism	Major intrinsic protein	Probable aquaporin PIP2-1 OS=Oryza sativa subsp. japonica OX=39947 GN=PIP2-1 PE=2 SV=1	G	Carbohydrate transport and metabolism	PREDICTED: probable aquaporin PIP2-1 [Oryza sativa Japonica Group]	molecular function: transporter activity (GO:0005215);; cellular component: cell (GO:0005623);; cellular component: organelle (GO:0043226);; cellular component: cell part (GO:0044464);; cellular component: membrane (GO:0016020);; biological process: metabolic process (GO:0008152);; biological process: cellular process (GO:0009987);; biological process: single-organism process (GO:0044699);; biolo…
LOC_Os04g50700	LOC_Os04g50700	7.87977	223	6.22621	200	3.83656	99	0.141312	6	0	0	0	0	7.16393e-25	6.56845	up	--	--	Biological Process: defense response (GO:0006952);; Biological Process: response to biotic stimulus (GO:0009607);;	--	--	--	--	Pathogenesis-related protein Bet v I family	S-norcoclaurine synthase 2 OS=Coptis japonica OX=3442 GN=PR10A PE=2 SV=2	S	Function unknown	PREDICTED: S-norcoclaurine synthase [Oryza sativa Japonica Group]	biological process: response to stimulus (GO:0050896)
LOC_Os03g18170	LOC_Os03g18170	4.87411	318	6.66384	495	5.56947	331	0.095075	9	0	0	0.107394	7	9.52494e-56	6.55258	up	[T]	Signal transduction mechanisms	Biological Process: cell plate assembly (GO:0000919);; Molecular Function: protein serine/threonine kinase activity (GO:0004674);; Molecular Function: protein binding (GO:0005515);; Molecular Function: ATP binding (GO:0005524);; Cellular Component: nucleus (GO:0005634);; Biological Process: DNA replication (GO:0006260);; Biological Process: protein phosphorylation (GO:0006468);; Biological Proces…	--	--	[T]	Signal transduction mechanisms	Protein kinase domain;; Protein tyrosine kinase	Mitogen-activated protein kinase kinase kinase 18 OS=Arabidopsis thaliana OX=3702 GN=MAPKKK18 PE=1 SV=1	T	Signal transduction mechanisms	Protein kinase domain containing protein, expressed [Oryza sativa Japonica Group]	biological process: cellular process (GO:0009987);; biological process: single-organism process (GO:0044699);; biological process: cellular component organization or biogenesis (GO:0071840);; biological process: metabolic process (GO:0008152);; molecular function: catalytic activity (GO:0003824);; molecular function: binding (GO:0005488);; cellular component: cell (GO:0005623);; cellular componen…
LOC_Os12g03860	LOC_Os12g03860	65.7317	4797	74.1716	6201	59.9885	4042	1.08828	119	0.693944	48	1.046	76	0	6.50403	up	[G]	Carbohydrate transport and metabolism	Cellular Component: plasma membrane (GO:0005886);; Biological Process: response to water deprivation (GO:0009414);; Biological Process: response to nematode (GO:0009624);; Biological Process: gravitropism (GO:0009630);; Cellular Component: plant-type vacuole membrane (GO:0009705);; Biological Process: response to zinc ion (GO:0010043);; Biological Process: basipetal auxin transport (GO:0010540);;…	--	--	[R]	General function prediction only	Major Facilitator Superfamily;; Sugar (and other) transporter	Protein ZINC INDUCED FACILITATOR-LIKE 1 OS=Arabidopsis thaliana OX=3702 GN=ZIFL1 PE=2 SV=1	G	Carbohydrate transport and metabolism	PREDICTED: protein ZINC INDUCED FACILITATOR-LIKE 1 isoform X2 [Oryza sativa Japonica Group]	cellular component: cell (GO:0005623);; cellular component: membrane (GO:0016020);; cellular component: cell part (GO:0044464);; biological process: response to stimulus (GO:0050896);; biological process: multi-organism process (GO:0051704);; cellular component: organelle (GO:0043226);; cellular component: organelle part (GO:0044422);; biological process: single-organism process (GO:0044699);; bi…
LOC_Os12g08810	LOC_Os12g08810	1138.39	107452	1225.34	131543	1269.91	109027	23.0778	3044	15.0383	1248	17.646	1601	0	6.48196	up	[F]	Nucleotide transport and metabolism	Cellular Component: nucleus (GO:0005634);; Biological Process: protein targeting to membrane (GO:0006612);; Molecular Function: mannose-1-phosphate guanylyltransferase (GDP) activity (GO:0008928);; Biological Process: response to heat (GO:0009408);; Biological Process: response to water deprivation (GO:0009414);; Biological Process: response to wounding (GO:0009611);; Biological Process: jasmonic…	K14190|0|osa:4351698|K14190 GDP-L-galactose phosphorylase [EC:2.7.7.69] | (RefSeq) GDP-L-galactose phosphorylase 2	Ascorbate and aldarate metabolism (ko00053)	[R]	General function prediction only	--	GDP-L-galactose phosphorylase 2 OS=Arabidopsis thaliana OX=3702 GN=VTC5 PE=1 SV=1	S	Function unknown	PREDICTED: GDP-L-galactose phosphorylase 2 [Oryza sativa Japonica Group]	cellular component: cell (GO:0005623);; cellular component: organelle (GO:0043226);; cellular component: cell part (GO:0044464);; biological process: localization (GO:0051179);; molecular function: catalytic activity (GO:0003824);; biological process: response to stimulus (GO:0050896);; biological process: metabolic process (GO:0008152);; biological process: cellular process (GO:0009987);; biolog…
LOC_Os06g04210	LOC_Os06g04210	9.8599	125	11.367	164	11.2559	130	0	0	0.144627	2	0.198038	3	3.65104e-26	6.47142	up	--	--	Cellular Component: mitochondrion (GO:0005739);; Cellular Component: chloroplast (GO:0009507);;	--	--	--	--	--	--	S	Function unknown	PREDICTED: uncharacterized protein LOC9269221 [Oryza sativa Japonica Group]	cellular component: cell (GO:0005623);; cellular component: organelle (GO:0043226);; cellular component: cell part (GO:0044464)
LOC_Os03g12990	LOC_Os03g12990	77.0232	2741	88.995	3602	69.9559	2265	1.21637	61	1.68292	53	0.698513	24	2.85978e-180	6.45741	up	--	--	Cellular Component: extracellular region (GO:0005576);; Biological Process: protein targeting to membrane (GO:0006612);; Molecular Function: growth factor activity (GO:0008083);; Biological Process: cell proliferation (GO:0008283);; Biological Process: animal organ morphogenesis (GO:0009887);; Biological Process: positive regulation of flavonoid biosynthetic process (GO:0009963);; Biological Proc…	--	--	--	--	Phytosulfokine precursor protein (PSK)	Phytosulfokines 2 OS=Arabidopsis thaliana OX=3702 GN=PSK2 PE=2 SV=1	S	Function unknown	PREDICTED: phytosulfokines 4-like [Oryza sativa Japonica Group]	cellular component: extracellular region (GO:0005576);; biological process: localization (GO:0051179);; molecular function: binding (GO:0005488);; biological process: single-organism process (GO:0044699);; biological process: developmental process (GO:0032502);; biological process: biological regulation (GO:0065007);; biological process: cellular process (GO:0009987);; cellular component: extrace…
LOC_Os05g50550	LOC_Os05g50550	475.11	37543	478.17	42974	465.877	33484	8.4337	932	5.5336	385	8.67267	659	0	6.42795	up	[H]	Coenzyme transport and metabolism	Biological Process: response to hypoxia (GO:0001666);; Molecular Function: dimethylallyltranstransferase activity (GO:0004161);; Molecular Function: protein kinase activity (GO:0004672);; Molecular Function: ATP binding (GO:0005524);; Cellular Component: nucleus (GO:0005634);; Cellular Component: mitochondrion (GO:0005739);; Cellular Component: endoplasmic reticulum (GO:0005783);; Cellular Compon…	K05356|0|osa:107276142|K05356 all-trans-nonaprenyl-diphosphate synthase [EC:2.5.1.84 2.5.1.85] | (RefSeq) OJ1651_G11.10, OsJ_19688, OsSPS2, SPS2; solanesyl-diphosphate synthase 2, chloroplastic	--	[H]	Coenzyme transport and metabolism	Polyprenyl synthetase	Solanesyl-diphosphate synthase 2, chloroplastic OS=Oryza sativa subsp. japonica OX=39947 GN=SPS2 PE=1 SV=2	H	Coenzyme transport and metabolism	PREDICTED: solanesyl-diphosphate synthase 2, chloroplastic [Oryza sativa Japonica Group]	biological process: response to stimulus (GO:0050896);; molecular function: catalytic activity (GO:0003824);; biological process: metabolic process (GO:0008152);; biological process: cellular process (GO:0009987);; molecular function: binding (GO:0005488);; cellular component: cell (GO:0005623);; cellular component: organelle (GO:0043226);; cellular component: cell part (GO:0044464);; cellular co…
LOC_Os07g22930	LOC_Os07g22930	513.911	63099	524.112	72897	493.526	55150	6.92112	1208	7.37283	814	9.8914	1188	0	6.42701	up	[G]	Carbohydrate transport and metabolism	Biological Process: response to hypoxia (GO:0001666);; Molecular Function: glycogen (starch) synthase activity (GO:0004373);; Molecular Function: protein binding (GO:0005515);; Cellular Component: vacuole (GO:0005773);; Molecular Function: starch synthase activity (GO:0009011);; Biological Process: glucan biosynthetic process (GO:0009250);; Cellular Component: chloroplast (GO:0009507);; Cellular …	K13679|0|osa:4343010|K13679 granule-bound starch synthase [EC:2.4.1.242] | (RefSeq) GBSSII; granule-bound starch synthase 1b, chloroplastic/amyloplastic	--	--	--	Starch synthase catalytic domain;; Glycosyl transferases group 1;; Glycosyl transferases group 1	Granule-bound starch synthase 1b, chloroplastic/amyloplastic (Fragment) OS=Hordeum vulgare OX=4513 PE=1 SV=1	G	Carbohydrate transport and metabolism	PREDICTED: granule-bound starch synthase 1b, chloroplastic/amyloplastic [Oryza sativa Japonica Group]	biological process: response to stimulus (GO:0050896);; molecular function: catalytic activity (GO:0003824);; molecular function: binding (GO:0005488);; cellular component: cell (GO:0005623);; cellular component: organelle (GO:0043226);; cellular component: cell part (GO:0044464);; biological process: metabolic process (GO:0008152);; biological process: cellular process (GO:0009987);; biological …
LOC_Os07g26660	LOC_Os07g26660	4.60585	225	3.94054	219	7.04662	313	0.058633	4	0	0	0.136388	7	5.50307e-35	6.41402	up	[G]	Carbohydrate transport and metabolism	Molecular Function: transporter activity (GO:0005215);; Cellular Component: vacuole (GO:0005773);; Cellular Component: plasma membrane (GO:0005886);; Biological Process: glycolytic process (GO:0006096);; Biological Process: calcium ion transport (GO:0006816);; Biological Process: iron ion transport (GO:0006826);; Biological Process: water transport (GO:0006833);; Biological Process: response to o…	--	--	[G]	Carbohydrate transport and metabolism	Major intrinsic protein	Aquaporin PIP2-5 OS=Oryza sativa subsp. japonica OX=39947 GN=PIP2-5 PE=2 SV=1	G	Carbohydrate transport and metabolism	PREDICTED: aquaporin PIP2-5 [Oryza sativa Japonica Group]	molecular function: transporter activity (GO:0005215);; cellular component: cell (GO:0005623);; cellular component: organelle (GO:0043226);; cellular component: cell part (GO:0044464);; cellular component: membrane (GO:0016020);; biological process: metabolic process (GO:0008152);; biological process: cellular process (GO:0009987);; biological process: single-organism process (GO:0044699);; biolo…
LOC_Os02g43330	LOC_Os02g43330	3.22728	184	1.85467	120	2.00351	104	0	0	0	0	0.073385	5	1.2935e-21	6.34973	up	--	--	Molecular Function: transcription regulatory region sequence-specific DNA binding (GO:0000976);; Molecular Function: transcription factor activity, sequence-specific DNA binding (GO:0003700);; Molecular Function: protein binding (GO:0005515);; Cellular Component: nucleus (GO:0005634);; Biological Process: regulation of transcription, DNA-templated (GO:0006355);; Biological Process: response to de…	--	--	[K]	Transcription	Homeobox associated leucine zipper;; Homeobox domain;; Homeobox KN domain	Homeobox-leucine zipper protein HOX24 OS=Oryza sativa subsp. japonica OX=39947 GN=HOX24 PE=2 SV=1	K	Transcription	PREDICTED: homeobox-leucine zipper protein HOX24 [Oryza sativa Japonica Group]	molecular function: binding (GO:0005488);; biological process: biological regulation (GO:0065007);; molecular function: nucleic acid binding transcription factor activity (GO:0001071);; cellular component: cell (GO:0005623);; cellular component: organelle (GO:0043226);; cellular component: cell part (GO:0044464);; biological process: response to stimulus (GO:0050896);; biological process: metabol…
LOC_Os04g58710	LOC_Os04g58710	598.267	54209	583.834	60167	608.764	50173	7.69375	974	6.98528	557	15.2564	1329	1.56541e-161	6.34217	up	[IQ]	Lipid transport and metabolism;; Secondary metabolites biosynthesis, transport and catabolism	Cellular Component: mitochondrion (GO:0005739);; Cellular Component: cytosol (GO:0005829);; Cellular Component: plasmodesma (GO:0009506);; Cellular Component: chloroplast stroma (GO:0009570);; Biological Process: positive regulation of seed germination (GO:0010030);; Biological Process: response to nitrate (GO:0010167);; Biological Process: seed coat development (GO:0010214);; Biological Process:…	--	--	[I]	Lipid transport and metabolism	AMP-binding enzyme;; AMP-binding enzyme C-terminal domain	Oxalate--CoA ligase OS=Arabidopsis thaliana OX=3702 GN=AAE3 PE=1 SV=1	IQ	Lipid transport and metabolism;; Secondary metabolites biosynthesis, transport and catabolism	PREDICTED: oxalate--CoA ligase [Oryza sativa Japonica Group]	cellular component: cell (GO:0005623);; cellular component: organelle (GO:0043226);; cellular component: cell part (GO:0044464);; cellular component: cell junction (GO:0030054);; cellular component: organelle part (GO:0044422);; biological process: biological regulation (GO:0065007);; biological process: response to stimulus (GO:0050896);; biological process: reproduction (GO:0000003);; biologica…
LOC_Os04g25490	LOC_Os04g25490	40.1758	3233	57.9266	5302	40.652	2976	0.206128	24	0.333591	24	1.19365	93	8.76471e-21	6.31368	up	[G]	Carbohydrate transport and metabolism	Biological Process: protein targeting to membrane (GO:0006612);; Biological Process: metabolic process (GO:0008152);; Biological Process: salicylic acid mediated signaling pathway (GO:0009863);; Biological Process: jasmonic acid mediated signaling pathway (GO:0009867);; Biological Process: regulation of plant-type hypersensitive response (GO:0010363);; Biological Process: endoplasmic reticulum un…	--	--	[GC]	Carbohydrate transport and metabolism;; Energy production and conversion	UDP-glucoronosyl and UDP-glucosyl transferase	UDP-glycosyltransferase 85A8 OS=Stevia rebaudiana OX=55670 GN=UGT85A8 PE=2 SV=1	S	Function unknown	OSJNBa0041M06.6 [Oryza sativa Japonica Group]	biological process: localization (GO:0051179);; biological process: metabolic process (GO:0008152);; biological process: cellular process (GO:0009987);; biological process: signaling (GO:0023052);; biological process: single-organism process (GO:0044699);; biological process: response to stimulus (GO:0050896);; biological process: biological regulation (GO:0065007);; cellular component: cell (GO:…
LOC_Os01g13390	LOC_Os01g13390	153.976	7074	157.731	8242	163.347	6826	2.36764	152	3.14662	128	3.06775	136	0	6.26829	up	--	--	Cellular Component: chloroplast thylakoid membrane (GO:0009535);; Biological Process: leaf morphogenesis (GO:0009965);; Biological Process: cell differentiation (GO:0030154);; Biological Process: positive regulation of transcription, DNA-templated (GO:0045893);;	--	--	--	--	--	--	S	Function unknown	PREDICTED: uncharacterized protein LOC4327776 [Oryza sativa Japonica Group]	cellular component: cell (GO:0005623);; cellular component: membrane (GO:0016020);; cellular component: organelle (GO:0043226);; cellular component: organelle part (GO:0044422);; cellular component: cell part (GO:0044464);; biological process: developmental process (GO:0032502);; biological process: cellular process (GO:0009987);; biological process: single-organism process (GO:0044699);; biologi…
LOC_Os06g12610	LOC_Os06g12610	2.49263	262	2.21338	264	1.51757	145	0	0	0.042404	4	0.053997	6	5.55938e-33	6.26392	up	--	--	Biological Process: polysaccharide biosynthetic process (GO:0000271);; Cellular Component: lytic vacuole (GO:0000323);; Molecular Function: protein binding (GO:0005515);; Cellular Component: mitochondrion (GO:0005739);; Cellular Component: endoplasmic reticulum (GO:0005783);; Biological Process: asymmetric cell division (GO:0008356);; Biological Process: regulation of cell size (GO:0008361);; Bio…	K13947|0|osa:4340580|K13947 auxin efflux carrier family | (RefSeq) OsPIN1c, PIN1C; probable auxin efflux carrier component 1c	--	--	--	Membrane transport protein	Probable auxin efflux carrier component 1c OS=Oryza sativa subsp. japonica OX=39947 GN=PIN1C PE=2 SV=1	U	Intracellular trafficking, secretion, and vesicular transport	PREDICTED: probable auxin efflux carrier component 1c [Oryza sativa Japonica Group]	biological process: metabolic process (GO:0008152);; biological process: single-organism process (GO:0044699);; cellular component: cell (GO:0005623);; cellular component: organelle (GO:0043226);; cellular component: cell part (GO:0044464);; molecular function: binding (GO:0005488);; biological process: cellular process (GO:0009987);; biological process: biological regulation (GO:0065007);; biolo…
LOC_Os03g43720	LOC_Os03g43720	22.9578	2423	18.1341	2154	16.2826	1647	0.308106	52	0.314915	33	0.259076	32	1.07195e-215	6.26329	up	[G]	Carbohydrate transport and metabolism	Molecular Function: sugar:proton symporter activity (GO:0005351);; Cellular Component: plasma membrane (GO:0005886);; Biological Process: protein targeting to membrane (GO:0006612);; Biological Process: amino acid transport (GO:0006865);; Biological Process: carbohydrate transport (GO:0008643);; Biological Process: ethylene biosynthetic process (GO:0009693);; Biological Process: plant-type cell w…	--	--	[R]	General function prediction only	Sugar (and other) transporter;; Major Facilitator Superfamily	Organic cation/carnitine transporter 7 OS=Arabidopsis thaliana OX=3702 GN=OCT7 PE=2 SV=1	G	Carbohydrate transport and metabolism	PREDICTED: organic cation/carnitine transporter 7 isoform X1 [Oryza sativa Japonica Group]	biological process: single-organism process (GO:0044699);; biological process: localization (GO:0051179);; molecular function: transporter activity (GO:0005215);; cellular component: cell (GO:0005623);; cellular component: membrane (GO:0016020);; cellular component: cell part (GO:0044464);; biological process: metabolic process (GO:0008152);; biological process: cellular process (GO:0009987);; bi…
LOC_Os01g47630	LOC_Os01g47630	155.838	6189	161.224	7298	156.841	5664	3.18757	178	2.54235	91	2.5913	101	0	6.25958	up	--	--	Cellular Component: chloroplast thylakoid membrane (GO:0009535);;	--	--	--	--	--	--	S	Function unknown	PREDICTED: uncharacterized protein LOC4326862 [Oryza sativa Japonica Group]	cellular component: cell (GO:0005623);; cellular component: membrane (GO:0016020);; cellular component: organelle (GO:0043226);; cellular component: organelle part (GO:0044422);; cellular component: cell part (GO:0044464)
LOC_Os12g32760	LOC_Os12g32760	79.5138	6763	88.8147	8591	101.855	7880	1.00177	120	0.603565	46	2.40953	197	9.37957e-30	6.25359	up	[G]	Carbohydrate transport and metabolism	Cellular Component: vacuolar membrane (GO:0005774);; Cellular Component: plasma membrane (GO:0005886);; Biological Process: carbohydrate transport (GO:0008643);; Molecular Function: carbohydrate transmembrane transporter activity (GO:0015144);; Molecular Function: solute:proton symporter activity (GO:0015295);; Biological Process: monosaccharide transport (GO:0015749);; Cellular Component: integr…	--	--	[R]	General function prediction only	Sugar (and other) transporter;; Major Facilitator Superfamily	Polyol transporter 5 OS=Arabidopsis thaliana OX=3702 GN=PLT5 PE=1 SV=2	G	Carbohydrate transport and metabolism	PREDICTED: polyol transporter 5 [Oryza sativa Japonica Group]	cellular component: cell (GO:0005623);; cellular component: membrane (GO:0016020);; cellular component: organelle (GO:0043226);; cellular component: organelle part (GO:0044422);; cellular component: cell part (GO:0044464);; biological process: single-organism process (GO:0044699);; biological process: localization (GO:0051179);; molecular function: transporter activity (GO:0005215);; cellular com…
LOC_Os03g05290	LOC_Os03g05290	752.908	37180	734.648	41261	628.994	28252	15.9688	1102	13.3576	580	8.50302	404	2.80472e-201	6.2371	up	[G]	Carbohydrate transport and metabolism	Cellular Component: protein storage vacuole (GO:0000326);; Cellular Component: cell wall (GO:0005618);; Cellular Component: endoplasmic reticulum (GO:0005783);; Cellular Component: plasma membrane (GO:0005886);; Biological Process: glycolytic process (GO:0006096);; Biological Process: polyamine catabolic process (GO:0006598);; Biological Process: calcium ion transport (GO:0006816);; Biological Pr…	K09873|9.06648e-139|osa:4331608|K09873 aquaporin TIP | (RefSeq) AQP, OsJ_009057, TIP1-1, YK333, aquaporin, rTIP1; probable aquaporin TIP1-1	--	[G]	Carbohydrate transport and metabolism	Major intrinsic protein	Probable aquaporin TIP1-1 OS=Oryza sativa subsp. japonica OX=39947 GN=TIP1-1 PE=2 SV=1	G	Carbohydrate transport and metabolism	PREDICTED: probable aquaporin TIP1-1 [Oryza sativa Japonica Group]	cellular component: cell (GO:0005623);; cellular component: organelle (GO:0043226);; cellular component: cell part (GO:0044464);; cellular component: membrane (GO:0016020);; biological process: metabolic process (GO:0008152);; biological process: cellular process (GO:0009987);; biological process: single-organism process (GO:0044699);; biological process: localization (GO:0051179);; biological pr…
LOC_Os01g52070	LOC_Os01g52070	0.840547	64	0.955116	83	2.33835	161	0.03626	4	0	0	0	0	6.2215e-16	6.23018	up	[T]	Signal transduction mechanisms	Molecular Function: inward rectifier potassium channel activity (GO:0005242);; Molecular Function: voltage-gated potassium channel activity (GO:0005249);; Cellular Component: mitochondrion (GO:0005739);; Cellular Component: endoplasmic reticulum (GO:0005783);; Cellular Component: plasma membrane (GO:0005886);; Biological Process: response to stress (GO:0006950);; Cellular Component: plasmodesma (…	--	--	[PT]	Inorganic ion transport and metabolism;; Signal transduction mechanisms	Ion transport protein;; KHA, dimerisation domain of potassium ion channel;; Cyclic nucleotide-binding domain;; Ion channel	Potassium channel KAT6 OS=Oryza sativa subsp. japonica OX=39947 GN=Os01g0718700 PE=3 SV=1	U	Intracellular trafficking, secretion, and vesicular transport	hypothetical protein OsI_03530 [Oryza sativa Indica Group]	biological process: cellular process (GO:0009987);; biological process: single-organism process (GO:0044699);; biological process: localization (GO:0051179);; biological process: biological regulation (GO:0065007);; molecular function: transporter activity (GO:0005215);; molecular function: molecular transducer activity (GO:0060089);; cellular component: cell (GO:0005623);; cellular component: or…
LOC_Os07g43925	LOC_Os07g43925	3.93397	205	5.81902	344	4.25315	202	0.127143	10	0	0	0.056792	3	9.63542e-38	6.21257	up	--	--	Molecular Function: nucleotide binding (GO:0000166);; Molecular Function: nucleic acid binding (GO:0003676);; Cellular Component: plastid (GO:0009536);;	--	--	--	--	Protein of unknown function (DUF1997)	--	S	Function unknown	PREDICTED: uncharacterized protein LOC4344007 isoform X2 [Oryza sativa Japonica Group]	molecular function: binding (GO:0005488);; cellular component: cell (GO:0005623);; cellular component: organelle (GO:0043226);; cellular component: cell part (GO:0044464)
LOC_Os03g51920	LOC_Os03g51920	73.8944	6483	54.5823	5446	63.6766	5081	1.35863	167	1.21366	94	0.969983	82	3.24686e-283	6.19851	up	[O]	Posttranslational modification, protein turnover, chaperones	Cellular Component: mitochondrion (GO:0005739);; Biological Process: RNA processing (GO:0006396);; Biological Process: protein folding (GO:0006457);; Biological Process: proteolysis (GO:0006508);; Molecular Function: peptidase activity (GO:0008233);; Biological Process: response to heat (GO:0009408);; Cellular Component: plastid (GO:0009536);; Biological Process: response to high light intensity …	--	--	--	--	--	Probable zinc metalloprotease EGY3, chloroplastic OS=Oryza sativa subsp. japonica OX=39947 GN=EGY3 PE=2 SV=1	M	Cell wall/membrane/envelope biogenesis	PREDICTED: probable zinc metalloprotease EGY3, chloroplastic isoform X2 [Oryza sativa Japonica Group]	cellular component: cell (GO:0005623);; cellular component: organelle (GO:0043226);; cellular component: cell part (GO:0044464);; biological process: metabolic process (GO:0008152);; biological process: cellular process (GO:0009987);; molecular function: catalytic activity (GO:0003824);; biological process: response to stimulus (GO:0050896);; cellular component: membrane (GO:0016020);; biological…
LOC_Os01g36580	LOC_Os01g36580	13.915	857	8.80332	617	8.44394	473	0.089035	8	0.288384	16	0.178877	11	1.2241e-66	6.18434	up	--	--	Molecular Function: protein binding (GO:0005515);; Cellular Component: plasma membrane (GO:0005886);; Cellular Component: cell cortex (GO:0005938);; Biological Process: Golgi to vacuole transport (GO:0006896);; Biological Process: response to abiotic stimulus (GO:0009628);; Cellular Component: plant-type vacuole membrane (GO:0009705);; Biological Process: auxin-activated signaling pathway (GO:000…	--	--	--	--	EamA-like transporter family	WAT1-related protein At5g64700 OS=Arabidopsis thaliana OX=3702 GN=At5g64700 PE=2 SV=1	S	Function unknown	PREDICTED: WAT1-related protein At5g64700 [Oryza sativa Japonica Group]	molecular function: binding (GO:0005488);; cellular component: cell (GO:0005623);; cellular component: membrane (GO:0016020);; cellular component: cell part (GO:0044464);; biological process: localization (GO:0051179);; biological process: response to stimulus (GO:0050896);; cellular component: organelle (GO:0043226);; cellular component: organelle part (GO:0044422);; biological process: cellular…
LOC_Os04g49350	LOC_Os04g49350	340.613	32787	332.876	36443	320.23	28038	7.98982	1075	4.40161	373	6.47691	600	4.19991e-253	6.16523	up	--	--	Biological Process: chloroplast organization (GO:0009658);;	--	--	[R]	General function prediction only	PPR repeat family;; PPR repeat;; PPR repeat;; Pentatricopeptide repeat domain;; Pentacotripeptide-repeat region of PRORP	Pentatricopeptide repeat-containing protein At5g13770, chloroplastic OS=Arabidopsis thaliana OX=3702 GN=At5g13770 PE=2 SV=1	S	Function unknown	PREDICTED: pentatricopeptide repeat-containing protein At5g13770, chloroplastic [Oryza sativa Japonica Group]	biological process: cellular process (GO:0009987);; biological process: cellular component organization or biogenesis (GO:0071840)
LOC_Os01g16980	LOC_Os01g16980	44.4579	1345	59.8603	2059	79.0092	2173	1.65738	71	0.608033	17	0.558486	17	1.49362e-31	6.16217	up	--	--	Molecular Function: catalytic activity (GO:0003824);; Cellular Component: membrane (GO:0016020);; Cellular Component: cytoplasmic vesicle (GO:0016023);; Cellular Component: cell periphery (GO:0071944);;	--	--	--	--	--	--	S	Function unknown	PREDICTED: uncharacterized protein LOC9271754 isoform X1 [Oryza sativa Japonica Group]	molecular function: catalytic activity (GO:0003824);; cellular component: membrane (GO:0016020);; cellular component: cell (GO:0005623);; cellular component: cell part (GO:0044464)
LOC_Os05g37050	LOC_Os05g37050	3.4969	62	3.66503	73	3.26511	52	0	0	0	0	0.090019	2	2.5723e-14	6.15838	up	--	--	Molecular Function: DNA binding (GO:0003677);; Molecular Function: chromatin binding (GO:0003682);; Molecular Function: binding (GO:0005488);; Biological Process: transcription, DNA-templated (GO:0006351);; Biological Process: flower development (GO:0009908);; Cellular Component: intracellular membrane-bounded organelle (GO:0043231);; Cellular Component: cytoplasmic part (GO:0044444);; Biological…	--	--	[O]	Posttranslational modification, protein turnover, chaperones	Myb-like DNA-binding domain	Transcription factor DIVARICATA OS=Antirrhinum majus OX=4151 GN=DIVARICATA PE=2 SV=1	K	Transcription	hypothetical protein OsJ_18705 [Oryza sativa Japonica Group]	molecular function: binding (GO:0005488);; biological process: metabolic process (GO:0008152);; biological process: cellular process (GO:0009987);; biological process: reproduction (GO:0000003);; biological process: reproductive process (GO:0022414);; biological process: multicellular organismal process (GO:0032501);; biological process: developmental process (GO:0032502);; biological process: si…
LOC_Os05g29030	LOC_Os05g29030	38.3278	3971	42.0734	4955	41.0472	3865	0.536713	79	0.685713	63	1.13104	114	3.96976e-197	6.13529	up	--	--	Molecular Function: phosphoprotein phosphatase activity (GO:0004721);; Molecular Function: protein serine/threonine phosphatase activity (GO:0004722);; Molecular Function: protein binding (GO:0005515);; Cellular Component: nucleus (GO:0005634);; Cellular Component: cytoplasm (GO:0005737);; Cellular Component: plasma membrane (GO:0005886);; Biological Process: protein dephosphorylation (GO:0006470…	--	--	[T]	Signal transduction mechanisms	Protein phosphatase 2C	Probable protein phosphatase 2C 48 OS=Oryza sativa subsp. japonica OX=39947 GN=Os05g0358500 PE=2 SV=1	T	Signal transduction mechanisms	PREDICTED: probable protein phosphatase 2C 48 isoform X1 [Oryza sativa Japonica Group]	biological process: metabolic process (GO:0008152);; biological process: cellular process (GO:0009987);; molecular function: catalytic activity (GO:0003824);; molecular function: binding (GO:0005488);; cellular component: cell (GO:0005623);; cellular component: organelle (GO:0043226);; cellular component: cell part (GO:0044464);; cellular component: membrane (GO:0016020);; biological process: res…
LOC_Os12g03240	LOC_Os12g03240	11.8296	201	9.32932	180	16.553	256	0.249404	6	0	0	0.354813	6	1.21639e-32	6.08491	up	--	--	Biological Process: drug transmembrane transport (GO:0006855);; Molecular Function: drug transmembrane transporter activity (GO:0015238);; Molecular Function: antiporter activity (GO:0015297);; Cellular Component: membrane (GO:0016020);; Cellular Component: cytoplasmic vesicle (GO:0016023);;	K03327|3.8727e-46|osa:4349662|K03327 multidrug resistance protein, MATE family | (RefSeq) protein DETOXIFICATION 21	--	[R]	General function prediction only	--	Protein DETOXIFICATION 23 OS=Arabidopsis thaliana OX=3702 GN=DTX23 PE=2 SV=1	V	Defense mechanisms	hypothetical protein LOC_Os12g03240 [Oryza sativa Japonica Group]	biological process: single-organism process (GO:0044699);; biological process: response to stimulus (GO:0050896);; biological process: localization (GO:0051179);; molecular function: transporter activity (GO:0005215);; cellular component: membrane (GO:0016020)
LOC_Os06g46670	LOC_Os06g46670	38.7021	5717	35.0361	5861	34.7223	4512	0.538854	125	0.762639	96	0.926981	126	0	6.06462	up	[ET]	Amino acid transport and metabolism;; Signal transduction mechanisms	Molecular Function: G-protein coupled GABA receptor activity (GO:0004965);; Molecular Function: ionotropic glutamate receptor activity (GO:0004970);; Molecular Function: intracellular ligand-gated ion channel activity (GO:0005217);; Molecular Function: extracellular-glutamate-gated ion channel activity (GO:0005234);; Molecular Function: calcium channel activity (GO:0005262);; Molecular Function: …	K05387|0|osa:4341854|K05387 glutamate receptor, ionotropic, plant | (RefSeq) P0547F09.3; glutamate receptor 3.4	--	[PET]	Inorganic ion transport and metabolism;; Amino acid transport and metabolism;; Signal transduction mechanisms	Receptor family ligand binding region;; Ligand-gated ion channel;; Bacterial extracellular solute-binding proteins, family 3;; Periplasmic binding protein	Glutamate receptor 3.4 OS=Arabidopsis thaliana OX=3702 GN=GLR3.4 PE=2 SV=2	S	Function unknown	PREDICTED: glutamate receptor 3.4 [Oryza sativa Japonica Group]	biological process: cellular process (GO:0009987);; biological process: signaling (GO:0023052);; biological process: single-organism process (GO:0044699);; biological process: response to stimulus (GO:0050896);; biological process: biological regulation (GO:0065007);; molecular function: signal transducer activity (GO:0004871);; molecular function: molecular transducer activity (GO:0060089);; bio…
LOC_Os05g48810	LOC_Os05g48810	30.2012	2083	30.0755	2359	29.4985	1851	0.74071	72	0.564025	35	0.472741	32	3.05806e-273	6.05584	up	[O]	Posttranslational modification, protein turnover, chaperones	Cellular Component: nucleus (GO:0005634);; Cellular Component: endoplasmic reticulum lumen (GO:0005788);; Cellular Component: Golgi stack (GO:0005795);; Cellular Component: plasma membrane (GO:0005886);; Biological Process: DNA-dependent DNA replication (GO:0006261);; Biological Process: protein folding (GO:0006457);; Biological Process: response to stress (GO:0006950);; Molecular Function: cytos…	K09510|1.67893e-176|osa:4339609|K09510 DnaJ homolog subfamily B member 4 | (RefSeq) dnaJ homolog subfamily B member 4	--	[O]	Posttranslational modification, protein turnover, chaperones	DnaJ C terminal domain;; DnaJ domain	Chaperone protein dnaJ 3 OS=Arabidopsis thaliana OX=3702 GN=ATJ3 PE=1 SV=2	O	Posttranslational modification, protein turnover, chaperones	hypothetical protein OsI_20977 [Oryza sativa Indica Group]	cellular component: cell (GO:0005623);; cellular component: organelle (GO:0043226);; cellular component: cell part (GO:0044464);; cellular component: membrane-enclosed lumen (GO:0031974);; cellular component: organelle part (GO:0044422);; cellular component: membrane (GO:0016020);; biological process: metabolic process (GO:0008152);; biological process: cellular process (GO:0009987);; biological …
LOC_Os07g28020	LOC_Os07g28020	0.882312	64	0.842981	70	0.666953	44	0	0	0.025718	2	0	0	1.18222e-13	6.05402	up	--	--	--	--	--	--	--	--	--	S	Function unknown	hypothetical protein [Oryza sativa Japonica Group]	--
LOC_Os01g59020	LOC_Os01g59020	66.3225	4957	66.2986	5635	68.8605	4681	1.56594	164	1.30156	86	1.35103	98	0	6.02308	up	[QV]	Secondary metabolites biosynthesis, transport and catabolism;; Defense mechanisms	Biological Process: defense response to insect (GO:0002213);; Molecular Function: monooxygenase activity (GO:0004497);; Molecular Function: iron ion binding (GO:0005506);; Molecular Function: protein binding (GO:0005515);; Cellular Component: endoplasmic reticulum (GO:0005783);; Biological Process: isoprenoid biosynthetic process (GO:0008299);; Molecular Function: electron carrier activity (GO:00…	--	--	[QI]	Secondary metabolites biosynthesis, transport and catabolism;; Lipid transport and metabolism	Cytochrome P450	Cytochrome P450 94A1 OS=Vicia sativa OX=3908 GN=CYP94A1 PE=2 SV=2	Q	Secondary metabolites biosynthesis, transport and catabolism	PREDICTED: cytochrome P450 94B3 [Oryza sativa Japonica Group]	biological process: response to stimulus (GO:0050896);; biological process: metabolic process (GO:0008152);; biological process: single-organism process (GO:0044699);; molecular function: catalytic activity (GO:0003824);; molecular function: binding (GO:0005488);; cellular component: cell (GO:0005623);; cellular component: organelle (GO:0043226);; cellular component: cell part (GO:0044464);; biol…
LOC_Os03g06630	LOC_Os03g06630	295.806	17426	315.577	21173	281.964	15193	6.84071	555	6.79668	357	5.60328	315	0	6.00846	up	--	--	Molecular Function: transcription factor activity, sequence-specific DNA binding (GO:0003700);; Molecular Function: protein binding (GO:0005515);; Cellular Component: nucleus (GO:0005634);; Cellular Component: cytoplasm (GO:0005737);; Biological Process: regulation of transcription, DNA-templated (GO:0006355);; Biological Process: protein folding (GO:0006457);; Biological Process: toxin catabolic…	K09419|0|obr:102715741|K09419 heat shock transcription factor, other eukaryote | (RefSeq) heat stress transcription factor A-2d	--	[K]	Transcription	HSF-type DNA-binding	Heat stress transcription factor A-2d OS=Oryza sativa subsp. japonica OX=39947 GN=HSFA2D PE=2 SV=2	K	Transcription	Putative heat shock protein [Oryza sativa Japonica Group]	biological process: biological regulation (GO:0065007);; molecular function: nucleic acid binding transcription factor activity (GO:0001071);; molecular function: binding (GO:0005488);; cellular component: cell (GO:0005623);; cellular component: organelle (GO:0043226);; cellular component: cell part (GO:0044464);; biological process: cellular process (GO:0009987);; biological process: metabolic p…
LOC_Os12g33610	LOC_Os12g33610	1.33193	134	3.56574	407	1.18203	108	0	0	0	0	0.037767	4	1.19063e-08	5.99294	up	[E]	Amino acid transport and metabolism	Cellular Component: cytoplasm (GO:0005737);; Biological Process: L-phenylalanine catabolic process (GO:0006559);; Biological Process: response to oxidative stress (GO:0006979);; Biological Process: pollen development (GO:0009555);; Biological Process: cinnamic acid biosynthetic process (GO:0009800);; Biological Process: drought recovery (GO:0009819);; Biological Process: response to UV-B (GO:0010…	K10775|0|dosa:Os12t0520200-01|K10775 phenylalanine ammonia-lyase [EC:4.3.1.24] | (RAP-DB) Os12g0520200; Similar to phenylalanine ammonia-lyase.	Phenylalanine metabolism (ko00360);; Phenylpropanoid biosynthesis (ko00940)	[Q]	Secondary metabolites biosynthesis, transport and catabolism	Aromatic amino acid lyase	Phenylalanine ammonia-lyase OS=Oryza sativa subsp. indica OX=39946 GN=ZB8 PE=3 SV=1	E	Amino acid transport and metabolism	Os12g0520200 [Oryza sativa Japonica Group]	cellular component: cell (GO:0005623);; cellular component: cell part (GO:0044464);; biological process: metabolic process (GO:0008152);; biological process: cellular process (GO:0009987);; biological process: single-organism process (GO:0044699);; biological process: response to stimulus (GO:0050896);; biological process: multicellular organismal process (GO:0032501);; biological process: develo…
LOC_Os07g46520	LOC_Os07g46520	73.2227	3884	76.1152	4591	78.0118	3764	1.6859	125	1.38047	65	1.84428	94	0	5.98857	up	[C]	Energy production and conversion	Molecular Function: binding (GO:0005488);; Cellular Component: cell wall (GO:0005618);; Cellular Component: mitochondrion (GO:0005739);; Biological Process: defense response (GO:0006952);; Biological Process: metabolic process (GO:0008152);; Molecular Function: phosphoglycolate phosphatase activity (GO:0008967);; Biological Process: catabolic process (GO:0009056);; Biological Process: xylem and p…	--	--	[R]	General function prediction only	Haloacid dehalogenase-like hydrolase;; haloacid dehalogenase-like hydrolase;; HAD-hyrolase-like	--	S	Function unknown	PREDICTED: haloacid dehalogenase-like hydrolase domain-containing protein 3 [Oryza sativa Japonica Group]	molecular function: binding (GO:0005488);; cellular component: cell (GO:0005623);; cellular component: cell part (GO:0044464);; cellular component: organelle (GO:0043226);; biological process: response to stimulus (GO:0050896);; biological process: metabolic process (GO:0008152);; biological process: cellular process (GO:0009987);; molecular function: catalytic activity (GO:0003824);; biological …
LOC_Os07g06800	LOC_Os07g06800	81.1735	2875	87.0946	3508	95.5672	3079	2.89775	144	1.43543	45	1.07883	37	3.96565e-102	5.97964	up	--	--	Molecular Function: 3-oxo-5-alpha-steroid 4-dehydrogenase activity (GO:0003865);; Cellular Component: endoplasmic reticulum (GO:0005783);; Biological Process: lipid metabolic process (GO:0006629);; Cellular Component: chloroplast envelope (GO:0009941);; Cellular Component: integral component of membrane (GO:0016021);; Cellular Component: cytoplasmic vesicle (GO:0016023);; Biological Process: cell…	--	--	[I]	Lipid transport and metabolism	3-oxo-5-alpha-steroid 4-dehydrogenase	Steroid 5-alpha-reductase DET2 OS=Gossypium hirsutum OX=3635 GN=DET2 PE=1 SV=1	S	Function unknown	PREDICTED: 3-oxo-5-alpha-steroid 4-dehydrogenase 2 [Oryza sativa Japonica Group]	biological process: metabolic process (GO:0008152);; biological process: single-organism process (GO:0044699);; molecular function: catalytic activity (GO:0003824);; cellular component: cell (GO:0005623);; cellular component: organelle (GO:0043226);; cellular component: cell part (GO:0044464);; cellular component: organelle part (GO:0044422);; cellular component: membrane (GO:0016020);; cellular …
LOC_Os12g38850	LOC_Os12g38850	37.7056	3672	35.7674	3954	30.0326	2665	0.700416	93	0.600823	62	0.878082	81	0	5.97673	up	--	--	Cellular Component: plasma membrane (GO:0005886);; Biological Process: single-organism cellular process (GO:0044763);;	--	--	--	--	Protein of unknown function (DUF1336)	Protein ENHANCED DISEASE RESISTANCE 2 OS=Arabidopsis thaliana OX=3702 GN=EDR2 PE=2 SV=1	S	Function unknown	hypothetical protein OsI_38863 [Oryza sativa Indica Group]	cellular component: cell (GO:0005623);; cellular component: membrane (GO:0016020);; cellular component: cell part (GO:0044464);; biological process: cellular process (GO:0009987);; biological process: single-organism process (GO:0044699)
LOC_Os02g11640	LOC_Os02g11640	67.2945	5167	68.2959	5964	65.8176	4596	1.13861	123	0.825257	56	2.33427	173	1.72544e-112	5.97296	up	--	--	Biological Process: metabolic process (GO:0008152);; Cellular Component: plastid (GO:0009536);; Biological Process: response to UV-B (GO:0010224);; Biological Process: brassinosteroid metabolic process (GO:0016131);; Molecular Function: transferase activity, transferring hexosyl groups (GO:0016758);; Cellular Component: cytoplasmic part (GO:0044444);; Molecular Function: flavonol 3-O-glucosyltran…	--	--	[GC]	Carbohydrate transport and metabolism;; Energy production and conversion	UDP-glucoronosyl and UDP-glucosyl transferase	UDP-glycosyltransferase 73C3 OS=Arabidopsis thaliana OX=3702 GN=UGT73C3 PE=2 SV=1	S	Function unknown	PREDICTED: UDP-glycosyltransferase 73E1 [Oryza sativa Japonica Group]	biological process: metabolic process (GO:0008152);; cellular component: cell (GO:0005623);; cellular component: organelle (GO:0043226);; cellular component: cell part (GO:0044464);; biological process: response to stimulus (GO:0050896);; biological process: single-organism process (GO:0044699);; biological process: biological regulation (GO:0065007);; molecular function: catalytic activity (GO:0…
LOC_Os05g43650	LOC_Os05g43650	94.7303	7305	89.8073	7876	89.9702	6311	2.13616	231	1.6592	113	2.21501	165	0	5.96776	up	--	--	Cellular Component: plastid (GO:0009536);; Biological Process: myo-inositol hexakisphosphate biosynthetic process (GO:0010264);;	--	--	--	--	Domain of unknown function (DUF4336)	--	S	Function unknown	PREDICTED: uncharacterized protein LOC4339294 [Oryza sativa Japonica Group]	cellular component: cell (GO:0005623);; cellular component: organelle (GO:0043226);; cellular component: cell part (GO:0044464);; biological process: metabolic process (GO:0008152);; biological process: cellular process (GO:0009987);; biological process: single-organism process (GO:0044699)
LOC_Os08g44300	LOC_Os08g44300	9.63773	742	8.80387	771	11.016	771	0.378879	41	0.059156	5	0.131373	10	4.59209e-58	5.91141	up	[T]	Signal transduction mechanisms	Molecular Function: protein serine/threonine phosphatase activity (GO:0004722);; Cellular Component: plasma membrane (GO:0005886);; Cellular Component: plastid (GO:0009536);; Biological Process: cellular process (GO:0009987);; Cellular Component: intrinsic component of membrane (GO:0031224);; Cellular Component: nuclear part (GO:0044428);; Molecular Function: metal ion binding (GO:0046872);; Mole…	--	--	--	--	Calcineurin-like phosphoesterase	Manganese-dependent ADP-ribose/CDP-alcohol diphosphatase OS=Oryza sativa subsp. japonica OX=39947 GN=Os07g0688000 PE=2 SV=1	S	Function unknown	PREDICTED: manganese-dependent ADP-ribose/CDP-alcohol diphosphatase-like [Oryza sativa Japonica Group]	biological process: metabolic process (GO:0008152);; biological process: cellular process (GO:0009987);; molecular function: catalytic activity (GO:0003824);; cellular component: cell (GO:0005623);; cellular component: membrane (GO:0016020);; cellular component: cell part (GO:0044464);; cellular component: organelle (GO:0043226);; cellular component: membrane part (GO:0044425);; cellular componen…
LOC_Os07g06660	LOC_Os07g06660	617.909	25939	607.654	29015	593.674	22675	14.1135	830	12.7844	473	15.0438	608	0	5.91051	up	[Q]	Secondary metabolites biosynthesis, transport and catabolism	Biological Process: metabolic process (GO:0008152);; Cellular Component: chloroplast (GO:0009507);; Molecular Function: oxidoreductase activity, acting on single donors with incorporation of molecular oxygen, incorporation of two atoms of oxygen (GO:0016702);;	K08234|1.20393e-106|osa:4342451|K08234 glyoxylase I family protein | (RefSeq) OJ1714_H10.124; uncharacterized protein YwkD	--	--	--	Glyoxalase/Bleomycin resistance protein/Dioxygenase superfamily;; Glyoxalase/Bleomycin resistance protein/Dioxygenase superfamily	--	S	Function unknown	PREDICTED: uncharacterized protein YwkD [Oryza sativa Japonica Group]	biological process: metabolic process (GO:0008152);; cellular component: cell (GO:0005623);; cellular component: organelle (GO:0043226);; cellular component: cell part (GO:0044464);; biological process: single-organism process (GO:0044699);; molecular function: catalytic activity (GO:0003824)
LOC_Os01g05840	LOC_Os01g05840	30.497	1853	30.18	2081	29.2509	1607	0.753723	65	0.707474	38	0.551898	32	1.38002e-268	5.90682	up	[IQR]	Lipid transport and metabolism;; Secondary metabolites biosynthesis, transport and catabolism;; General function prediction only	Cellular Component: plasma membrane (GO:0005886);; Biological Process: carbohydrate metabolic process (GO:0005975);; Biological Process: nucleobase-containing compound metabolic process (GO:0006139);; Biological Process: transport (GO:0006810);; Biological Process: lipid biosynthetic process (GO:0008610);; Cellular Component: chloroplast inner membrane (GO:0009706);; Biological Process: pollen tu…	--	--	[Q]	Secondary metabolites biosynthesis, transport and catabolism	short chain dehydrogenase;; Enoyl-(Acyl carrier protein) reductase;; KR domain	Short-chain dehydrogenase TIC 32, chloroplastic OS=Arabidopsis thaliana OX=3702 GN=TIC32 PE=2 SV=1	S	Function unknown	PREDICTED: short-chain dehydrogenase TIC 32, chloroplastic isoform X1 [Oryza sativa Japonica Group]	cellular component: cell (GO:0005623);; cellular component: membrane (GO:0016020);; cellular component: cell part (GO:0044464);; biological process: metabolic process (GO:0008152);; biological process: cellular process (GO:0009987);; biological process: localization (GO:0051179);; biological process: single-organism process (GO:0044699);; cellular component: organelle (GO:0043226);; cellular comp…
LOC_Os07g43700	LOC_Os07g43700	89.2876	6534	86.5961	7239	86.6481	5763	2.2005	226	1.79131	128	1.73472	133	0	5.89204	up	[C]	Energy production and conversion	Biological Process: sulfur amino acid metabolic process (GO:0000096);; Biological Process: MAPK cascade (GO:0000165);; Molecular Function: copper ion binding (GO:0005507);; Cellular Component: cell wall (GO:0005618);; Cellular Component: mitochondrion (GO:0005739);; Cellular Component: vacuolar membrane (GO:0005774);; Cellular Component: peroxisome (GO:0005777);; Cellular Component: Golgi apparat…	K00026|0|osa:4343993|K00026 malate dehydrogenase [EC:1.1.1.37] | (RefSeq) malate dehydrogenase, chloroplastic	Citrate cycle (TCA cycle) (ko00020);; Cysteine and methionine metabolism (ko00270);; Pyruvate metabolism (ko00620);; Glyoxylate and dicarboxylate metabolism (ko00630);; Carbon fixation in photosynthetic organisms (ko00710);; Carbon metabolism (ko01200)	[C]	Energy production and conversion	lactate/malate dehydrogenase, NAD binding domain;; lactate/malate dehydrogenase, alpha/beta C-terminal domain	Malate dehydrogenase, chloroplastic OS=Arabidopsis thaliana OX=3702 GN=At3g47520 PE=1 SV=1	C	Energy production and conversion	PREDICTED: malate dehydrogenase, chloroplastic [Oryza sativa Japonica Group]	biological process: metabolic process (GO:0008152);; biological process: cellular process (GO:0009987);; biological process: single-organism process (GO:0044699);; biological process: signaling (GO:0023052);; biological process: response to stimulus (GO:0050896);; biological process: biological regulation (GO:0065007);; molecular function: binding (GO:0005488);; cellular component: cell (GO:00056…
LOC_Os02g02340	LOC_Os02g02340	10.1656	801	10.1552	910	10.7685	772	0.182052	21	0.365106	26	0.15634	12	4.77011e-119	5.88712	up	--	--	Biological Process: very long-chain fatty acid metabolic process (GO:0000038);; Biological Process: polysaccharide biosynthetic process (GO:0000271);; Cellular Component: mitochondrion (GO:0005739);; Cellular Component: endoplasmic reticulum (GO:0005783);; Biological Process: phosphatidylglycerol biosynthetic process (GO:0006655);; Biological Process: pattern specification process (GO:0007389);; …	--	--	--	--	haloacid dehalogenase-like hydrolase;; Acyltransferase	Glycerol-3-phosphate 2-O-acyltransferase 6 OS=Arabidopsis thaliana OX=3702 GN=GPAT6 PE=1 SV=1	S	Function unknown	PREDICTED: glycerol-3-phosphate 2-O-acyltransferase 6 [Oryza sativa Japonica Group]	biological process: metabolic process (GO:0008152);; biological process: cellular process (GO:0009987);; biological process: single-organism process (GO:0044699);; cellular component: cell (GO:0005623);; cellular component: organelle (GO:0043226);; cellular component: cell part (GO:0044464);; biological process: multicellular organismal process (GO:0032501);; biological process: biological regula…
LOC_Os10g42850	LOC_Os10g42850	2.53259	115	3.14503	163	1.20931	50	0	0	0	0	0.106183	5	1.11883e-15	5.88533	up	--	--	Biological Process: respiratory burst involved in defense response (GO:0002679);; Molecular Function: transcription factor activity, sequence-specific DNA binding (GO:0003700);; Molecular Function: calmodulin binding (GO:0005516);; Cellular Component: nucleus (GO:0005634);; Cellular Component: vacuolar membrane (GO:0005774);; Biological Process: regulation of transcription, DNA-templated (GO:0006…	--	--	--	--	WRKY DNA -binding domain	Probable WRKY transcription factor 35 OS=Arabidopsis thaliana OX=3702 GN=WRKY35 PE=2 SV=1	S	Function unknown	PREDICTED: protein WRKY1 [Oryza sativa Japonica Group]	biological process: immune system process (GO:0002376);; biological process: metabolic process (GO:0008152);; biological process: single-organism process (GO:0044699);; biological process: biological regulation (GO:0065007);; molecular function: nucleic acid binding transcription factor activity (GO:0001071);; molecular function: binding (GO:0005488);; cellular component: cell (GO:0005623);; cell…
LOC_Os09g38090	LOC_Os09g38090	335.031	43886	307.529	45816	300.172	35764	7.36939	1349	6.20599	715	8.59536	1082	0	5.88132	up	--	--	Molecular Function: binding (GO:0005488);; Cellular Component: plasma membrane (GO:0005886);; Biological Process: RNA processing (GO:0006396);; Biological Process: chloroplast relocation (GO:0009902);; Cellular Component: nuclear part (GO:0044428);; Biological Process: single-organism cellular process (GO:0044763);; Biological Process: regulation of biological process (GO:0050789);; Biological Pr…	--	--	--	--	N-terminal C2 in EEIG1 and EHBP1 proteins	Protein PLASTID MOVEMENT IMPAIRED 1 OS=Arabidopsis thaliana OX=3702 GN=PMI1 PE=1 SV=1	S	Function unknown	PREDICTED: uncharacterized protein LOC4347805 [Oryza sativa Japonica Group]	molecular function: binding (GO:0005488);; cellular component: cell (GO:0005623);; cellular component: membrane (GO:0016020);; cellular component: cell part (GO:0044464);; biological process: metabolic process (GO:0008152);; biological process: cellular process (GO:0009987);; biological process: localization (GO:0051179);; biological process: cellular component organization or biogenesis (GO:0071…
LOC_Os07g11330	LOC_Os07g11330	2.51069	81	2.65107	97	3.06014	89	0.09996	5	0	0	0	0	1.93282e-18	5.88024	up	--	--	Molecular Function: serine-type endopeptidase inhibitor activity (GO:0004867);; Cellular Component: extracellular space (GO:0005615);; Cellular Component: mitochondrion (GO:0005739);; Molecular Function: alpha-amylase inhibitor activity (GO:0015066);; Cellular Component: cytoplasmic vesicle (GO:0016023);; Biological Process: type I hypersensitivity (GO:0016068);;	--	--	--	--	Protease inhibitor/seed storage/LTP family	Seed allergenic protein RAG2 OS=Oryza sativa subsp. japonica OX=39947 GN=RAG2 PE=1 SV=2	S	Function unknown	PREDICTED: seed allergenic protein RAG2-like [Oryza sativa Japonica Group]	biological process: biological regulation (GO:0065007);; molecular function: molecular function regulator (GO:0098772);; cellular component: extracellular region (GO:0005576);; cellular component: extracellular region part (GO:0044421);; cellular component: cell (GO:0005623);; cellular component: organelle (GO:0043226);; cellular component: cell part (GO:0044464);; biological process: immune syst…
LOC_Os07g27970	LOC_Os07g27970	16.6011	1004	21.7203	1494	25.3597	1395	0.545645	47	0.558916	30	0.365888	22	5.496e-121	5.82688	up	[H]	Coenzyme transport and metabolism	Cellular Component: cytoplasm (GO:0005737);; Molecular Function: O-methyltransferase activity (GO:0008171);; Biological Process: isoflavonoid phytoalexin biosynthetic process (GO:0009701);; Biological Process: flavonoid metabolic process (GO:0009812);; Biological Process: alkaloid biosynthetic process (GO:0009821);; Molecular Function: isoflavone 4'-O-methyltransferase activity (GO:0030746);; Mol…	--	--	[R]	General function prediction only	O-methyltransferase;; Dimerisation domain	Acetylserotonin O-methyltransferase 3 OS=Oryza sativa subsp. japonica OX=39947 GN=ASMT3 PE=1 SV=1	S	Function unknown	Os07g0463600, partial [Oryza sativa Japonica Group]	cellular component: cell (GO:0005623);; cellular component: cell part (GO:0044464);; biological process: metabolic process (GO:0008152);; molecular function: catalytic activity (GO:0003824);; biological process: cellular process (GO:0009987);; biological process: single-organism process (GO:0044699);; molecular function: binding (GO:0005488)
LOC_Os04g37710	LOC_Os04g37710	412.804	18089	420.518	20958	424.996	16939	10.6619	653	8.9727	346	11.0775	467	0	5.82679	up	--	--	Cellular Component: peroxisome (GO:0005777);; Biological Process: response to wounding (GO:0009611);; Biological Process: response to fungus (GO:0009620);; Biological Process: ethylene biosynthetic process (GO:0009693);; Biological Process: jasmonic acid biosynthetic process (GO:0009695);; Biological Process: response to jasmonic acid (GO:0009753);; Biological Process: proline transport (GO:00158…	--	--	[E]	Amino acid transport and metabolism	Serine hydrolase (FSH1)	Rhodanese-like domain-containing protein 6 OS=Arabidopsis thaliana OX=3702 GN=STR6 PE=2 SV=1	S	Function unknown	H0818E04.16 [Oryza sativa]	cellular component: cell (GO:0005623);; cellular component: organelle (GO:0043226);; cellular component: cell part (GO:0044464);; biological process: response to stimulus (GO:0050896);; biological process: multi-organism process (GO:0051704);; biological process: metabolic process (GO:0008152);; biological process: cellular process (GO:0009987);; biological process: single-organism process (GO:00…
LOC_Os11g32650	LOC_Os11g32650	4.39384	337	6.98425	609	6.91625	483	0.092083	10	0.112041	8	0.208006	16	1.80421e-59	5.8194	up	[Q]	Secondary metabolites biosynthesis, transport and catabolism	Cellular Component: nucleus (GO:0005634);; Cellular Component: endoplasmic reticulum (GO:0005783);; Biological Process: response to oxidative stress (GO:0006979);; Biological Process: response to wounding (GO:0009611);; Biological Process: response to gravity (GO:0009629);; Cellular Component: plant-type vacuole membrane (GO:0009705);; Biological Process: chalcone biosynthetic process (GO:0009715…	K00660|0|osa:4350636|K00660 chalcone synthase [EC:2.3.1.74] | (RefSeq) CHS, CHS1, OsCHS1, OsJ_032788; chalcone synthase 1	Flavonoid biosynthesis (ko00941);; Circadian rhythm - plant (ko04712)	--	--	Chalcone and stilbene synthases, N-terminal domain;; Chalcone and stilbene synthases, C-terminal domain;; 3-Oxoacyl-[acyl-carrier-protein (ACP)] synthase III C terminal;; 3-Oxoacyl-[acyl-carrier-protein (ACP)] synthase III;; FAE1/Type III polyketide synthase-like protein	Chalcone synthase 1 OS=Oryza sativa subsp. japonica OX=39947 GN=CHS1 PE=2 SV=1	Q	Secondary metabolites biosynthesis, transport and catabolism	PREDICTED: chalcone synthase 1 [Oryza sativa Japonica Group]	cellular component: cell (GO:0005623);; cellular component: organelle (GO:0043226);; cellular component: cell part (GO:0044464);; biological process: response to stimulus (GO:0050896);; cellular component: membrane (GO:0016020);; cellular component: organelle part (GO:0044422);; biological process: metabolic process (GO:0008152);; biological process: cellular process (GO:0009987);; biological pro…
LOC_Os03g51760	LOC_Os03g51760	0.638119	45	0.613836	49	0.771254	49	0	0	0	0	0.028372	2	5.94499e-12	5.77401	up	--	--	Molecular Function: nucleic acid binding (GO:0003676);; Biological Process: RNA processing (GO:0006396);; Biological Process: regulation of gene expression (GO:0010468);; Cellular Component: nuclear part (GO:0044428);; Biological Process: single-organism cellular process (GO:0044763);; Biological Process: response to stimulus (GO:0050896);;	--	--	--	--	F-box-like;; F-box domain	--	S	Function unknown	PREDICTED: uncharacterized protein LOC4333977 [Oryza sativa Japonica Group]	molecular function: binding (GO:0005488);; biological process: metabolic process (GO:0008152);; biological process: cellular process (GO:0009987);; biological process: biological regulation (GO:0065007);; cellular component: cell (GO:0005623);; cellular component: organelle (GO:0043226);; cellular component: organelle part (GO:0044422);; cellular component: cell part (GO:0044464);; biological pro…
LOC_Os04g53310	LOC_Os04g53310	145.331	31373	140.686	34541	136.948	26890	4.06752	1227	3.59012	682	3.10588	645	0	5.75897	up	[G]	Carbohydrate transport and metabolism	Molecular Function: binding (GO:0005488);; Cellular Component: mitochondrion (GO:0005739);; Biological Process: amino acid transport (GO:0006865);; Biological Process: response to stress (GO:0006950);; Molecular Function: starch synthase activity (GO:0009011);; Cellular Component: amyloplast (GO:0009501);; Cellular Component: plant-type cell wall (GO:0009505);; Cellular Component: chloroplast (GO…	--	--	--	--	Starch/carbohydrate-binding module (family 53);; Starch synthase catalytic domain;; Glycosyltransferase Family 4;; Glycosyl transferase 4-like domain;; Glycosyl transferases group 1	Soluble starch synthase 3, chloroplastic/amyloplastic OS=Solanum tuberosum OX=4113 GN=SS3 PE=1 SV=1	G	Carbohydrate transport and metabolism	PREDICTED: starch synthase 3, chloroplastic/amyloplastic [Oryza sativa Japonica Group]	molecular function: binding (GO:0005488);; cellular component: cell (GO:0005623);; cellular component: organelle (GO:0043226);; cellular component: cell part (GO:0044464);; biological process: single-organism process (GO:0044699);; biological process: localization (GO:0051179);; biological process: response to stimulus (GO:0050896);; molecular function: catalytic activity (GO:0003824);; biologica…
LOC_Os08g14570	LOC_Os08g14570	109.509	12336	111.87	14333	111.841	11460	2.98956	471	2.17706	216	3.46767	376	0	5.73269	up	[P]	Inorganic ion transport and metabolism	Biological Process: tryptophan biosynthetic process (GO:0000162);; Biological Process: response to reactive oxygen species (GO:0000302);; Biological Process: defense response to insect (GO:0002213);; Biological Process: response to molecule of fungal origin (GO:0002238);; Molecular Function: DNA binding (GO:0003677);; Molecular Function: transcription factor activity, sequence-specific DNA bindin…	K00327|0|osa:4345047|K00327 NADPH-ferrihemoprotein reductase [EC:1.6.2.4] | (RefSeq) NADPH--cytochrome P450 reductase	--	[C]	Energy production and conversion	FAD binding domain;; Flavodoxin;; Oxidoreductase NAD-binding domain	NADPH--cytochrome P450 reductase OS=Catharanthus roseus OX=4058 GN=CPR PE=2 SV=1	P	Inorganic ion transport and metabolism	PREDICTED: NADPH--cytochrome P450 reductase [Oryza sativa Japonica Group]	biological process: metabolic process (GO:0008152);; biological process: cellular process (GO:0009987);; biological process: single-organism process (GO:0044699);; biological process: response to stimulus (GO:0050896);; molecular function: binding (GO:0005488);; biological process: biological regulation (GO:0065007);; molecular function: nucleic acid binding transcription factor activity (GO:0001…
LOC_Os06g12370	LOC_Os06g12370	82.3631	7715	67.3985	7181	71.9624	6131	1.98513	260	1.73423	143	0.266106	24	2.82471e-15	5.73136	up	[O]	Posttranslational modification, protein turnover, chaperones	Molecular Function: ATP-dependent peptidase activity (GO:0004176);; Molecular Function: metalloendopeptidase activity (GO:0004222);; Molecular Function: ATP binding (GO:0005524);; Cellular Component: mitochondrion (GO:0005739);; Biological Process: pentose-phosphate shunt (GO:0006098);; Biological Process: obsolete ATP catabolic process (GO:0006200);; Biological Process: rRNA processing (GO:00063…	K03798|0|osa:4340563|K03798 cell division protease FtsH [EC:3.4.24.-] | (RefSeq) ATP-dependent zinc metalloprotease FTSH 6, chloroplastic	--	[O]	Posttranslational modification, protein turnover, chaperones	Peptidase family M41;; ATPase family associated with various cellular activities (AAA)	ATP-dependent zinc metalloprotease FTSH 6, chloroplastic OS=Oryza sativa subsp. japonica OX=39947 GN=FTSH6 PE=3 SV=1	O	Posttranslational modification, protein turnover, chaperones	PREDICTED: ATP-dependent zinc metalloprotease FTSH 6, chloroplastic [Oryza sativa Japonica Group]	biological process: metabolic process (GO:0008152);; molecular function: catalytic activity (GO:0003824);; molecular function: binding (GO:0005488);; cellular component: cell (GO:0005623);; cellular component: organelle (GO:0043226);; cellular component: cell part (GO:0044464);; biological process: cellular process (GO:0009987);; biological process: single-organism process (GO:0044699);; biologic…
LOC_Os01g51410	LOC_Os01g51410	2443.23	404690	2503.12	471554	2352.74	354462	68.8395	15931	49.7142	7237	73.9079	11765	0	5.71339	up	[E]	Amino acid transport and metabolism	Molecular Function: glycine dehydrogenase (decarboxylating) activity (GO:0004375);; Molecular Function: ATP binding (GO:0005524);; Cellular Component: mitochondrion (GO:0005739);; Cellular Component: glycine cleavage complex (GO:0005960);; Biological Process: glycine catabolic process (GO:0006546);; Cellular Component: chloroplast envelope (GO:0009941);; Biological Process: glycine decarboxylatio…	K00281|0|osa:4325932|K00281 glycine dehydrogenase [EC:1.4.4.2] | (RefSeq) glycine dehydrogenase (decarboxylating), mitochondrial	Glycine, serine and threonine metabolism (ko00260);; Glyoxylate and dicarboxylate metabolism (ko00630);; Carbon metabolism (ko01200)	[E]	Amino acid transport and metabolism	Glycine cleavage system P-protein;; Aminotransferase class-V	Glycine dehydrogenase (decarboxylating), mitochondrial OS=Solanum tuberosum OX=4113 GN=GDCSP PE=2 SV=1	E	Amino acid transport and metabolism	PREDICTED: glycine dehydrogenase (decarboxylating), mitochondrial [Oryza sativa Japonica Group]	biological process: metabolic process (GO:0008152);; biological process: single-organism process (GO:0044699);; molecular function: catalytic activity (GO:0003824);; molecular function: binding (GO:0005488);; cellular component: cell (GO:0005623);; cellular component: organelle (GO:0043226);; cellular component: cell part (GO:0044464);; cellular component: macromolecular complex (GO:0032991);; bi…
LOC_Os12g12560	LOC_Os12g12560	386.503	21384	417.24	26255	383.951	19322	10.5211	814	9.64032	469	11.4182	608	0	5.70661	up	[QR]	Secondary metabolites biosynthesis, transport and catabolism;; General function prediction only	Cellular Component: nucleus (GO:0005634);; Cellular Component: cytosol (GO:0005829);; Biological Process: response to oxidative stress (GO:0006979);; Molecular Function: zinc ion binding (GO:0008270);; Biological Process: toxin catabolic process (GO:0009407);; Biological Process: response to cyclopentenone (GO:0010583);; Biological Process: proline transport (GO:0015824);; Molecular Function: 2-a…	K07119|0|osa:4351817|K07119 uncharacterized protein | (RefSeq) 2-alkenal reductase (NADP(+)-dependent)	--	[R]	General function prediction only	N-terminal domain of oxidoreductase;; Zinc-binding dehydrogenase;; Zinc-binding dehydrogenase	2-alkenal reductase (NADP(+)-dependent) OS=Nicotiana tabacum OX=4097 GN=DBR PE=1 SV=1	S	Function unknown	PREDICTED: 2-alkenal reductase (NADP(+)-dependent) [Oryza sativa Japonica Group]	cellular component: cell (GO:0005623);; cellular component: organelle (GO:0043226);; cellular component: cell part (GO:0044464);; biological process: response to stimulus (GO:0050896);; molecular function: binding (GO:0005488);; biological process: metabolic process (GO:0008152);; biological process: cellular process (GO:0009987);; biological process: single-organism process (GO:0044699);; biolog…
LOC_Os05g38490	LOC_Os05g38490	9.79509	704	9.60468	785	7.11722	466	0.256421	26	0.185665	12	0.210131	15	9.26119e-97	5.70408	up	--	--	Molecular Function: protein kinase activity (GO:0004672);; Molecular Function: binding (GO:0005488);; Cellular Component: cell wall (GO:0005618);; Cellular Component: endosome (GO:0005768);; Cellular Component: Golgi apparatus (GO:0005794);; Cellular Component: trans-Golgi network (GO:0005802);; Biological Process: protein phosphorylation (GO:0006468);; Biological Process: defense response (GO:00…	--	--	--	--	GDP-fucose protein O-fucosyltransferase	Protein ESMERALDA 1 OS=Arabidopsis thaliana OX=3702 GN=ESMD1 PE=2 SV=1	S	Function unknown	hypothetical protein OsI_20224 [Oryza sativa Indica Group]	biological process: metabolic process (GO:0008152);; biological process: cellular process (GO:0009987);; molecular function: catalytic activity (GO:0003824);; molecular function: binding (GO:0005488);; cellular component: cell (GO:0005623);; cellular component: cell part (GO:0044464);; cellular component: organelle (GO:0043226);; cellular component: organelle part (GO:0044422);; biological proces…
LOC_Os04g55180	LOC_Os04g55180	184.654	12788	192.545	15166	181.57	11439	5.64858	547	4.63478	283	4.59388	306	0	5.69145	up	[I]	Lipid transport and metabolism	Cellular Component: chloroplast stroma (GO:0009570);; Cellular Component: chloroplast envelope (GO:0009941);; Biological Process: mRNA modification (GO:0016556);; Molecular Function: haloalkane dehalogenase activity (GO:0018786);;	--	--	[R]	General function prediction only	Alpha/beta hydrolase family;; Serine aminopeptidase, S33;; alpha/beta hydrolase fold	--	S	Function unknown	PREDICTED: haloalkane dehalogenase 2 isoform X5 [Oryza sativa Japonica Group]	cellular component: cell (GO:0005623);; cellular component: organelle (GO:0043226);; cellular component: organelle part (GO:0044422);; cellular component: cell part (GO:0044464);; biological process: metabolic process (GO:0008152);; biological process: cellular process (GO:0009987);; molecular function: catalytic activity (GO:0003824)
LOC_Os06g48610	LOC_Os06g48610	54.9039	7311	55.3228	8379	52.0653	6306	1.4026	261	1.57495	185	1.3914	179	0	5.68719	up	--	--	Molecular Function: protein serine/threonine kinase activity (GO:0004674);; Cellular Component: plasma membrane (GO:0005886);; Cellular Component: plastid (GO:0009536);; Biological Process: cellular component organization (GO:0016043);; Biological Process: single-organism cellular process (GO:0044763);; Biological Process: protein autophosphorylation (GO:0046777);; Biological Process: regulation …	--	--	[K]	Transcription	CCT motif	Protein CHLOROPLAST IMPORT APPARATUS 2 OS=Arabidopsis thaliana OX=3702 GN=CIA2 PE=1 SV=1	K	Transcription	PREDICTED: protein CHLOROPLAST IMPORT APPARATUS 2 [Oryza sativa Japonica Group]	biological process: metabolic process (GO:0008152);; biological process: cellular process (GO:0009987);; molecular function: catalytic activity (GO:0003824);; cellular component: cell (GO:0005623);; cellular component: membrane (GO:0016020);; cellular component: cell part (GO:0044464);; cellular component: organelle (GO:0043226);; biological process: cellular component organization or biogenesis …
LOC_Os03g09220	LOC_Os03g09220	247.39	23449	253.768	27333	241.905	20848	7.87474	1042	6.04419	503	6.16283	564	0	5.67081	up	--	--	Molecular Function: phosphoprotein phosphatase activity (GO:0004721);; Biological Process: metabolic process (GO:0008152);; Cellular Component: plastid (GO:0009536);; Cellular Component: chloroplast stroma (GO:0009570);; Biological Process: primary metabolic process (GO:0044238);; Biological Process: cellular macromolecule metabolic process (GO:0044260);; Biological Process: single-organism proce…	--	--	[T]	Signal transduction mechanisms	Stage II sporulation protein E (SpoIIE);; Protein phosphatase 2C;; Protein phosphatase 2C	Probable protein phosphatase 2C BIPP2C1 OS=Oryza sativa subsp. japonica OX=39947 GN=BIPP2C1 PE=2 SV=1	T	Signal transduction mechanisms	Protein phosphatase 2C containing protein, expressed [Oryza sativa Japonica Group]	biological process: metabolic process (GO:0008152);; biological process: cellular process (GO:0009987);; molecular function: catalytic activity (GO:0003824);; cellular component: cell (GO:0005623);; cellular component: organelle (GO:0043226);; cellular component: cell part (GO:0044464);; cellular component: organelle part (GO:0044422);; biological process: single-organism process (GO:0044699);; m…
LOC_Os07g35880	LOC_Os07g35880	16.2378	1244	19.2637	1678	15.7299	1096	0.35696	39	0.262001	18	0.737461	55	4.39586e-103	5.65172	up	[G]	Carbohydrate transport and metabolism	Biological Process: polysaccharide biosynthetic process (GO:0000271);; Molecular Function: transcription factor activity, sequence-specific DNA binding (GO:0003700);; Cellular Component: extracellular region (GO:0005576);; Cellular Component: nucleus (GO:0005634);; Cellular Component: cytosol (GO:0005829);; Cellular Component: plasma membrane (GO:0005886);; Biological Process: starch catabolic pr…	--	--	--	--	Glycosyl hydrolase family 14	Beta-amylase OS=Medicago sativa OX=3879 GN=BMY1 PE=2 SV=1	G	Carbohydrate transport and metabolism	Os07g0543100 [Oryza sativa Japonica Group]	biological process: metabolic process (GO:0008152);; biological process: single-organism process (GO:0044699);; biological process: biological regulation (GO:0065007);; molecular function: nucleic acid binding transcription factor activity (GO:0001071);; cellular component: extracellular region (GO:0005576);; cellular component: cell (GO:0005623);; cellular component: organelle (GO:0043226);; cel…
LOC_Os11g05320	LOC_Os11g05320	1.31045	100	0.854789	74	0.831579	58	0.038043	5	0	0	0	0	1.78e-15	5.6471	up	[T]	Signal transduction mechanisms	Biological Process: microtubule cytoskeleton organization (GO:0000226);; Biological Process: mitotic cell cycle (GO:0000278);; Biological Process: cytokinesis by cell plate formation (GO:0000911);; Molecular Function: protein serine/threonine kinase activity (GO:0004674);; Molecular Function: ATP binding (GO:0005524);; Cellular Component: nucleolus (GO:0005730);; Cellular Component: vacuole (GO:0…	--	--	[R]	General function prediction only	Protein kinase domain;; Protein tyrosine kinase	Serine/threonine-protein kinase D6PKL2 OS=Arabidopsis thaliana OX=3702 GN=D6PKL2 PE=1 SV=1	T	Signal transduction mechanisms	PREDICTED: serine/threonine-protein kinase D6PKL1 [Oryza sativa Japonica Group]	biological process: cellular process (GO:0009987);; biological process: cellular component organization or biogenesis (GO:0071840);; biological process: single-organism process (GO:0044699);; biological process: metabolic process (GO:0008152);; molecular function: catalytic activity (GO:0003824);; molecular function: binding (GO:0005488);; cellular component: cell (GO:0005623);; cellular componen…
LOC_Os03g42710	LOC_Os03g42710	10.9288	750	13.1987	1031	11.769	735	0.206609	20	0.161075	10	0.579682	39	1.83664e-68	5.635	up	[R]	General function prediction only	Molecular Function: binding (GO:0005488);; Cellular Component: nucleus (GO:0005634);; Cellular Component: cytoplasm (GO:0005737);; Biological Process: nucleobase-containing compound metabolic process (GO:0006139);; Biological Process: response to stress (GO:0006950);; Biological Process: signal transduction (GO:0007165);; Biological Process: response to abscisic acid (GO:0009737);; Biological Pro…	--	--	[R]	General function prediction only	WD domain, G-beta repeat;; PQQ-like domain	Protein JINGUBANG OS=Arabidopsis thaliana OX=3702 GN=JGB PE=1 SV=1	S	Function unknown	PREDICTED: vegetative incompatibility protein HET-E-1 [Oryza sativa Japonica Group]	molecular function: binding (GO:0005488);; cellular component: cell (GO:0005623);; cellular component: organelle (GO:0043226);; cellular component: cell part (GO:0044464);; biological process: metabolic process (GO:0008152);; biological process: cellular process (GO:0009987);; biological process: response to stimulus (GO:0050896);; biological process: biological regulation (GO:0065007);; biologic…
LOC_Os08g02210	LOC_Os08g02210	398.037	24979	388.04	27664	407.2	23186	12.8892	1102	6.83214	375	13.9854	825	2.90615e-162	5.62146	up	--	--	Molecular Function: iron ion binding (GO:0005506);; Cellular Component: chloroplast (GO:0009507);; Cellular Component: chloroplast thylakoid (GO:0009534);; Cellular Component: chloroplast envelope (GO:0009941);; Biological Process: secondary shoot formation (GO:0010223);; Cellular Component: membrane (GO:0016020);; Biological Process: cellular component organization (GO:0016043);; Molecular Funct…	--	--	--	--	Domain of unknown function (DUF4033)	Beta-carotene isomerase D27, chloroplastic OS=Arabidopsis thaliana OX=3702 GN=D27 PE=1 SV=1	S	Function unknown	PREDICTED: beta-carotene isomerase D27, chloroplastic-like [Oryza sativa Japonica Group]	molecular function: binding (GO:0005488);; cellular component: cell (GO:0005623);; cellular component: organelle (GO:0043226);; cellular component: cell part (GO:0044464);; cellular component: organelle part (GO:0044422);; biological process: multicellular organismal process (GO:0032501);; biological process: developmental process (GO:0032502);; biological process: single-organism process (GO:004…
LOC_Os02g46030	LOC_Os02g46030	5.0522	447	6.72046	677	4.66609	376	0.144643	18	0.198207	16	0.083946	8	4.80872e-71	5.61108	up	--	--	Molecular Function: DNA binding (GO:0003677);; Molecular Function: chromatin binding (GO:0003682);; Molecular Function: transcription factor activity, sequence-specific DNA binding (GO:0003700);; Cellular Component: nucleus (GO:0005634);; Biological Process: organelle organization (GO:0006996);; Biological Process: response to cold (GO:0009409);; Biological Process: response to red or far red lig…	--	--	[O]	Posttranslational modification, protein turnover, chaperones	Myb-like DNA-binding domain	Protein REVEILLE 1 OS=Arabidopsis thaliana OX=3702 GN=RVE1 PE=2 SV=1	K	Transcription	PREDICTED: protein REVEILLE 1 isoform X2 [Oryza sativa Japonica Group]	molecular function: binding (GO:0005488);; biological process: biological regulation (GO:0065007);; molecular function: nucleic acid binding transcription factor activity (GO:0001071);; cellular component: cell (GO:0005623);; cellular component: organelle (GO:0043226);; cellular component: cell part (GO:0044464);; biological process: cellular process (GO:0009987);; biological process: cellular co…
LOC_Os02g18110	LOC_Os02g18110	2.5455	41	2.68307	49	2.70391	39	0	0	0.074441	2	0	0	3.90199e-11	5.59685	up	--	--	Cellular Component: plastid (GO:0009536);;	--	--	--	--	--	--	--	--	hypothetical protein OsJ_06266 [Oryza sativa Japonica Group]	cellular component: cell (GO:0005623);; cellular component: organelle (GO:0043226);; cellular component: cell part (GO:0044464)
LOC_Os06g11310	LOC_Os06g11310	18.5167	724	19.0106	845	17.4909	622	0.667266	37	0.49251	17	0.309735	12	8.47014e-116	5.58606	up	--	--	Molecular Function: copper ion binding (GO:0005507);; Molecular Function: electron carrier activity (GO:0009055);; Biological Process: cellular process (GO:0009987);; Cellular Component: membrane (GO:0016020);; Cellular Component: cytoplasmic vesicle (GO:0016023);; Biological Process: primary metabolic process (GO:0044238);; Cellular Component: cell part (GO:0044464);; Biological Process: organic…	--	--	--	--	Plastocyanin-like domain	Blue copper protein OS=Pisum sativum OX=3888 PE=2 SV=1	S	Function unknown	PREDICTED: uncharacterized protein LOC4340492 [Oryza sativa Japonica Group]	molecular function: binding (GO:0005488);; molecular function: electron carrier activity (GO:0009055);; biological process: cellular process (GO:0009987);; cellular component: membrane (GO:0016020);; biological process: metabolic process (GO:0008152);; cellular component: cell part (GO:0044464)
LOC_Os04g43070	LOC_Os04g43070	256.08	26923	238.295	28494	232.849	22267	3.4106	501	3.24117	300	10.7325	1085	2.09038e-22	5.5844	up	[P]	Inorganic ion transport and metabolism	Biological Process: response to hypoxia (GO:0001666);; Cellular Component: extracellular region (GO:0005576);; Cellular Component: nucleus (GO:0005634);; Cellular Component: plasma membrane (GO:0005886);; Biological Process: protein targeting to membrane (GO:0006612);; Biological Process: nucleotide transport (GO:0006862);; Biological Process: ER to Golgi vesicle-mediated transport (GO:0006888);;…	K03320|0|osa:4336365|K03320 ammonium transporter, Amt family | (RefSeq) AMT1, AMT1-1, OsAMT1, OsJ_15423; ammonium transporter 1 member 1	--	[P]	Inorganic ion transport and metabolism	Ammonium Transporter Family	Ammonium transporter 1 member 1 OS=Oryza sativa subsp. japonica OX=39947 GN=AMT1-1 PE=2 SV=1	P	Inorganic ion transport and metabolism	PREDICTED: ammonium transporter 1 member 1 [Oryza sativa Japonica Group]	biological process: response to stimulus (GO:0050896);; cellular component: extracellular region (GO:0005576);; cellular component: cell (GO:0005623);; cellular component: organelle (GO:0043226);; cellular component: cell part (GO:0044464);; cellular component: membrane (GO:0016020);; biological process: localization (GO:0051179);; biological process: single-organism process (GO:0044699);; cellul…
LOC_Os07g28000	LOC_Os07g28000	1.1204	128	1.39512	181	0.525977	55	0.015947	3	0.049615	5	0	0	8.43373e-18	5.57416	up	--	--	--	--	--	--	--	Domain of unknown function (DUF4218);; Transposase family tnp2;; Transposase-associated domain;; Domain of unknown function (DUF4216)	--	--	--	transposon protein, putative, CACTA, En/Spm sub-class [Oryza sativa Japonica Group]	--
LOC_Os02g02380	LOC_Os02g02380	6.26786	324	9.21173	541	8.91526	419	0.286915	21	0.07749	4	0.248771	13	7.27413e-58	5.57399	up	--	--	Molecular Function: protein binding (GO:0005515);; Cellular Component: nucleus (GO:0005634);; Biological Process: signal transduction (GO:0007165);; Biological Process: chloroplast organization (GO:0009658);; Biological Process: response to sucrose (GO:0009744);; Biological Process: post-embryonic development (GO:0009791);; Biological Process: flavonoid biosynthetic process (GO:0009813);; Biologi…	K10143|0|osa:107279948|K10143 E3 ubiquitin-protein ligase RFWD2 [EC:2.3.2.27] | (RefSeq) OJ1442_E05.1; WD repeat-containing protein RUP2-like	--	--	--	WD domain, G-beta repeat;; Anaphase-promoting complex subunit 4 WD40 domain	WD repeat-containing protein RUP2 OS=Arabidopsis thaliana OX=3702 GN=RUP2 PE=1 SV=1	S	Function unknown	PREDICTED: WD repeat-containing protein RUP2-like [Oryza sativa Japonica Group]	molecular function: binding (GO:0005488);; cellular component: cell (GO:0005623);; cellular component: organelle (GO:0043226);; cellular component: cell part (GO:0044464);; biological process: cellular process (GO:0009987);; biological process: biological regulation (GO:0065007);; biological process: cellular component organization or biogenesis (GO:0071840);; biological process: response to stim…
LOC_Os07g08160	LOC_Os07g08160	438.542	16014	616.977	25624	778.199	25847	23.6499	1207	9.05519	291	15.4989	544	1.31032e-35	5.55891	up	--	--	Biological Process: response to cold (GO:0009409);; Cellular Component: chloroplast thylakoid membrane (GO:0009535);; Cellular Component: plastid (GO:0009536);; Biological Process: anthocyanin-containing compound biosynthetic process (GO:0009718);; Biological Process: response to sucrose (GO:0009744);; Biological Process: positive regulation of seed germination (GO:0010030);; Biological Process: …	--	--	--	--	Chlorophyll A-B binding protein	Low molecular mass early light-inducible protein HV60, chloroplastic OS=Hordeum vulgare OX=4513 PE=2 SV=1	S	Function unknown	PREDICTED: low molecular mass early light-inducible protein HV60, chloroplastic [Oryza sativa Japonica Group]	biological process: response to stimulus (GO:0050896);; cellular component: cell (GO:0005623);; cellular component: membrane (GO:0016020);; cellular component: organelle (GO:0043226);; cellular component: organelle part (GO:0044422);; cellular component: cell part (GO:0044464);; biological process: metabolic process (GO:0008152);; biological process: single-organism process (GO:0044699);; biologi…
LOC_Os03g48000	LOC_Os03g48000	155.644	13552	140.718	13919	135.962	10769	3.74299	459	3.5286	273	5.40025	455	0	5.54915	up	--	--	Molecular Function: magnesium ion transmembrane transporter activity (GO:0015095);; Biological Process: magnesium ion transport (GO:0015693);; Cellular Component: integral component of membrane (GO:0016021);; Biological Process: cellular cation homeostasis (GO:0030003);; Cellular Component: chloroplast membrane (GO:0031969);; Biological Process: transmembrane transport (GO:0055085);;	K16075|0|osa:4333741|K16075 magnesium transporter | (RefSeq) MRS2-A, OsJ_12139; magnesium transporter MRS2-A, chloroplastic	--	[P]	Inorganic ion transport and metabolism	CorA-like Mg2+ transporter protein	Magnesium transporter MRS2-A, chloroplastic OS=Oryza sativa subsp. japonica OX=39947 GN=MRS2-A PE=2 SV=1	U	Intracellular trafficking, secretion, and vesicular transport	PREDICTED: magnesium transporter MRS2-A, chloroplastic [Oryza sativa Japonica Group]	biological process: localization (GO:0051179);; molecular function: transporter activity (GO:0005215);; cellular component: membrane (GO:0016020);; cellular component: membrane part (GO:0044425);; biological process: cellular process (GO:0009987);; biological process: single-organism process (GO:0044699);; biological process: biological regulation (GO:0065007);; cellular component: cell (GO:00056…
LOC_Os09g35790	LOC_Os09g35790	43.0412	3355	49.7073	4396	43.6691	3090	1.31321	144	0.958586	66	1.68793	129	5.05853e-236	5.54427	up	--	--	Molecular Function: transcription factor activity, sequence-specific DNA binding (GO:0003700);; Cellular Component: nucleus (GO:0005634);; Cellular Component: cytoplasm (GO:0005737);; Biological Process: regulation of transcription, DNA-templated (GO:0006355);; Biological Process: signal transduction (GO:0007165);; Biological Process: toxin catabolic process (GO:0009407);; Biological Process: res…	K09419|0|osa:4347637|K09419 heat shock transcription factor, other eukaryote | (RefSeq) HSF24, HSFB2C, OJ1439_F07.16-1, OJ1439_F07.16-2, OsHsf-24; heat stress transcription factor B-2c	--	[K]	Transcription	HSF-type DNA-binding	Heat stress transcription factor B-2c OS=Oryza sativa subsp. japonica OX=39947 GN=HSFB2C PE=2 SV=1	K	Transcription	PREDICTED: heat stress transcription factor B-2c isoform X1 [Oryza sativa Japonica Group]	biological process: biological regulation (GO:0065007);; molecular function: nucleic acid binding transcription factor activity (GO:0001071);; cellular component: cell (GO:0005623);; cellular component: organelle (GO:0043226);; cellular component: cell part (GO:0044464);; biological process: cellular process (GO:0009987);; biological process: metabolic process (GO:0008152);; biological process: s…
LOC_Os06g21380	LOC_Os06g21380	388.794	32835	360.264	34605	276.689	21255	10.8173	1277	7.77471	578	11.9244	968	1.64738e-233	5.52795	up	[O]	Posttranslational modification, protein turnover, chaperones	Cellular Component: mitochondrion (GO:0005739);; Biological Process: proteolysis (GO:0006508);; Molecular Function: serine-type peptidase activity (GO:0008236);; Cellular Component: chloroplast thylakoid lumen (GO:0009543);; Biological Process: chlorophyll catabolic process (GO:0015996);; Cellular Component: membrane (GO:0016020);; Biological Process: intracellular signal transduction (GO:0035556…	--	--	--	--	Peptidase family S41;; PDZ domain;; PDZ domain (Also known as DHR or GLGF)	Carboxyl-terminal-processing peptidase 3, chloroplastic OS=Arabidopsis thaliana OX=3702 GN=CTPA3 PE=3 SV=1	M	Cell wall/membrane/envelope biogenesis	PREDICTED: carboxyl-terminal-processing peptidase 3, chloroplastic [Oryza sativa Japonica Group]	cellular component: cell (GO:0005623);; cellular component: organelle (GO:0043226);; cellular component: cell part (GO:0044464);; biological process: metabolic process (GO:0008152);; molecular function: catalytic activity (GO:0003824);; cellular component: organelle part (GO:0044422);; biological process: cellular process (GO:0009987);; biological process: single-organism process (GO:0044699);; c…
LOC_Os02g47560	LOC_Os02g47560	169.019	15071	176.065	17856	165.273	13405	5.44673	679	4.55292	357	5.33119	457	0	5.52644	up	[L]	Replication, recombination and repair	Molecular Function: helicase activity (GO:0004386);; Molecular Function: ATP binding (GO:0005524);; Biological Process: pollination (GO:0009856);; Cellular Component: chloroplast envelope (GO:0009941);; Biological Process: single-organism cellular process (GO:0044763);; Biological Process: anatomical structure development (GO:0048856);; Biological Process: response to stimulus (GO:0050896);;	--	--	[L]	Replication, recombination and repair	AAA domain;; AAA domain;; Viral (Superfamily 1) RNA helicase	Regulator of nonsense transcripts 1 homolog OS=Arabidopsis thaliana OX=3702 GN=UPF1 PE=1 SV=2	L	Replication, recombination and repair	PREDICTED: DNA-binding protein SMUBP-2 isoform X1 [Oryza sativa Japonica Group]	molecular function: catalytic activity (GO:0003824);; molecular function: binding (GO:0005488);; biological process: reproduction (GO:0000003);; biological process: reproductive process (GO:0022414);; biological process: single-organism process (GO:0044699);; cellular component: cell (GO:0005623);; cellular component: organelle (GO:0043226);; cellular component: organelle part (GO:0044422);; cell…
LOC_Os03g14915	LOC_Os03g14915	132.523	6404	133.795	7353	104.812	4607	2.37893	161	1.73229	74	5.62201	262	1.29508e-27	5.51636	up	--	--	Biological Process: amino acid transmembrane transport (GO:0003333);; Cellular Component: mitochondrion (GO:0005739);; Cellular Component: membrane (GO:0016020);;	--	--	--	--	Tryptophan/tyrosine permease family	--	E	Amino acid transport and metabolism	PREDICTED: tyrosine-specific transport protein 2 isoform X2 [Oryza sativa Japonica Group]	biological process: single-organism process (GO:0044699);; biological process: localization (GO:0051179);; cellular component: cell (GO:0005623);; cellular component: organelle (GO:0043226);; cellular component: cell part (GO:0044464);; cellular component: membrane (GO:0016020)
LOC_Os01g66850	LOC_Os01g66850	82.4611	4234	76.0345	4440	77.0801	3600	1.76995	127	2.05205	93	3.36784	167	4.52275e-178	5.49498	up	--	--	Cellular Component: mitochondrion (GO:0005739);; Cellular Component: cytoplasmic vesicle (GO:0016023);;	--	--	[M]	Cell wall/membrane/envelope biogenesis	Pectinacetylesterase	Pectin acetylesterase 6 OS=Arabidopsis thaliana OX=3702 GN=PAE6 PE=2 SV=1	S	Function unknown	hypothetical protein OsJ_04378 [Oryza sativa Japonica Group]	cellular component: cell (GO:0005623);; cellular component: organelle (GO:0043226);; cellular component: cell part (GO:0044464)
LOC_Os07g49114	LOC_Os07g49114	33.9974	1266	38.2982	1623	30.5627	1036	0.409429	22	0.275007	10	1.68915	61	2.3226e-16	5.48949	up	--	--	Molecular Function: protein kinase activity (GO:0004672);; Cellular Component: plasma membrane (GO:0005886);; Biological Process: protein phosphorylation (GO:0006468);; Biological Process: cellular component organization (GO:0016043);; Cellular Component: intrinsic component of membrane (GO:0031224);; Biological Process: growth (GO:0040007);; Cellular Component: intracellular membrane-bounded org…	--	--	--	--	Wound-induced protein WI12	Senescence associated gene 20 OS=Arabidopsis thaliana OX=3702 GN=SAG20 PE=2 SV=1	--	--	unknown protein [Oryza sativa Japonica Group]	biological process: metabolic process (GO:0008152);; biological process: cellular process (GO:0009987);; molecular function: catalytic activity (GO:0003824);; cellular component: cell (GO:0005623);; cellular component: membrane (GO:0016020);; cellular component: cell part (GO:0044464);; biological process: cellular component organization or biogenesis (GO:0071840);; cellular component: membrane p…
LOC_Os11g07020	LOC_Os11g07020	11881.3	893365	11824	1008213	12955.7	883449	417.425	43695	332.657	21896	397.931	28693	0	5.47255	up	[G]	Carbohydrate transport and metabolism	Molecular Function: fructose-bisphosphate aldolase activity (GO:0004332);; Cellular Component: mitochondrion (GO:0005739);; Biological Process: glycolytic process (GO:0006096);; Biological Process: pentose-phosphate shunt (GO:0006098);; Biological Process: response to oxidative stress (GO:0006979);; Cellular Component: chloroplast thylakoid (GO:0009534);; Biological Process: response to salt stre…	K01623|0|osa:4349897|K01623 fructose-bisphosphate aldolase, class I [EC:4.1.2.13] | (RefSeq) ALDP, OsJ_33121; fructose-bisphosphate aldolase, chloroplastic	Glycolysis / Gluconeogenesis (ko00010);; Pentose phosphate pathway (ko00030);; Fructose and mannose metabolism (ko00051);; Carbon fixation in photosynthetic organisms (ko00710);; Carbon metabolism (ko01200);; Biosynthesis of amino acids (ko01230)	[G]	Carbohydrate transport and metabolism	Fructose-bisphosphate aldolase class-I	Fructose-bisphosphate aldolase, chloroplastic OS=Oryza sativa subsp. japonica OX=39947 GN=ALDP PE=1 SV=2	G	Carbohydrate transport and metabolism	PREDICTED: fructose-bisphosphate aldolase, chloroplastic [Oryza sativa Japonica Group]	molecular function: catalytic activity (GO:0003824);; cellular component: cell (GO:0005623);; cellular component: organelle (GO:0043226);; cellular component: cell part (GO:0044464);; biological process: metabolic process (GO:0008152);; biological process: cellular process (GO:0009987);; biological process: single-organism process (GO:0044699);; biological process: response to stimulus (GO:005089…
LOC_Os03g40100	LOC_Os03g40100	123.974	10228	121.606	11411	107.855	8094	3.44618	398	2.70562	197	4.82836	383	7.00087e-225	5.46789	up	--	--	Biological Process: nuclear division (GO:0000280);; Biological Process: cytokinesis by cell plate formation (GO:0000911);; Cellular Component: cytosol (GO:0005829);; Cellular Component: plasma membrane (GO:0005886);; Biological Process: regulation of cellular amino acid metabolic process (GO:0006521);; Biological Process: nucleolus organization (GO:0007000);; Biological Process: metabolic process…	--	--	--	--	ACT domain;; ACT domain;; ACT domain	ACT domain-containing protein ACR4 OS=Arabidopsis thaliana OX=3702 GN=ACR4 PE=2 SV=1	S	Function unknown	PREDICTED: ACT domain-containing protein ACR4 isoform X1 [Oryza sativa Japonica Group]	biological process: cellular process (GO:0009987);; biological process: cellular component organization or biogenesis (GO:0071840);; biological process: single-organism process (GO:0044699);; cellular component: cell (GO:0005623);; cellular component: cell part (GO:0044464);; cellular component: membrane (GO:0016020);; biological process: biological regulation (GO:0065007);; biological process: m…
LOC_Os07g23150	LOC_Os07g23150	11.928	853	9.94074	808	12.2158	795	0.09369	10	0.547528	35	0.150373	11	1.74037e-16	5.46372	up	--	--	Biological Process: cellular aromatic compound metabolic process (GO:0006725);; Biological Process: multicellular organism development (GO:0007275);; Molecular Function: O-acyltransferase activity (GO:0008374);; Biological Process: cellular component organization (GO:0016043);; Molecular Function: N-acyltransferase activity (GO:0016410);; Molecular Function: transferase activity, transferring acy…	--	--	--	--	Transferase family	Anthocyanin 5-aromatic acyltransferase OS=Gentiana triflora OX=55190 PE=1 SV=1	S	Function unknown	hypothetical protein OsJ_23954 [Oryza sativa Japonica Group]	biological process: metabolic process (GO:0008152);; biological process: cellular process (GO:0009987);; biological process: multicellular organismal process (GO:0032501);; biological process: developmental process (GO:0032502);; biological process: single-organism process (GO:0044699);; molecular function: catalytic activity (GO:0003824);; biological process: cellular component organization or b…
Oryza_sativa_newGene_3151	--	0.967858	71	0.855158	71	0.700264	47	0	0	0.062111	4	0	0	3.55084e-13	5.43328	up	--	--	--	--	--	--	--	--	--	--	--	hypothetical protein [Oryza sativa Japonica Group]	--
LOC_Os03g49430	LOC_Os03g49430	19.2263	2034	13.2931	1693	11.9917	1160	0.283262	47	0.548754	54	0.520172	55	2.24777e-106	5.43028	up	--	--	Molecular Function: binding (GO:0005488);; Cellular Component: spliceosomal complex (GO:0005681);; Cellular Component: mitochondrion (GO:0005739);; Biological Process: RNA splicing (GO:0008380);; Cellular Component: membrane (GO:0016020);; Cellular Component: intracellular membrane-bounded organelle (GO:0043231);; Biological Process: single-organism cellular process (GO:0044763);; Biological Proc…	K12817|0|osa:4333826|K12817 pre-mRNA-splicing factor 18 | (RefSeq) pre-mRNA-splicing factor 18	Spliceosome (ko03040)	[A]	RNA processing and modification	Prp18 domain;; pre-mRNA processing factor 4 (PRP4) like	--	A	RNA processing and modification	PREDICTED: pre-mRNA-splicing factor 18 isoform X1 [Oryza sativa Japonica Group]	molecular function: binding (GO:0005488);; cellular component: cell (GO:0005623);; cellular component: macromolecular complex (GO:0032991);; cellular component: organelle (GO:0043226);; cellular component: organelle part (GO:0044422);; cellular component: cell part (GO:0044464);; biological process: metabolic process (GO:0008152);; biological process: cellular process (GO:0009987);; cellular comp…
LOC_Os06g47910	LOC_Os06g47910	4.15927	288	9.87718	777	11.9358	750	0.35054	34	0.121554	8	0.266412	18	2.24382e-37	5.41091	up	[IR]	Lipid transport and metabolism;; General function prediction only	Cellular Component: cell wall (GO:0005618);; Cellular Component: vacuole (GO:0005773);; Biological Process: protein targeting to membrane (GO:0006612);; Biological Process: lipid metabolic process (GO:0006629);; Biological Process: positive regulation of flavonoid biosynthetic process (GO:0009963);; Biological Process: regulation of plant-type hypersensitive response (GO:0010363);; Cellular Compo…	--	--	--	--	GDSL-like Lipase/Acylhydrolase	GDSL esterase/lipase At1g28570 OS=Arabidopsis thaliana OX=3702 GN=At1g28570 PE=3 SV=1	S	Function unknown	PREDICTED: acetylajmalan esterase [Oryza sativa Japonica Group]	cellular component: cell (GO:0005623);; cellular component: cell part (GO:0044464);; cellular component: organelle (GO:0043226);; biological process: localization (GO:0051179);; biological process: metabolic process (GO:0008152);; biological process: single-organism process (GO:0044699);; biological process: biological regulation (GO:0065007);; molecular function: catalytic activity (GO:0003824)
LOC_Os01g62290	LOC_Os01g62290	137.986	15357	128.26	16266	132.271	13415	4.99109	778	3.70048	363	4.22783	454	0	5.40811	up	[O]	Posttranslational modification, protein turnover, chaperones	Molecular Function: protease binding (GO:0002020);; Molecular Function: receptor activity (GO:0004872);; Molecular Function: KDEL sequence binding (GO:0005046);; Molecular Function: ATP binding (GO:0005524);; Cellular Component: cell wall (GO:0005618);; Cellular Component: mitochondrion (GO:0005739);; Cellular Component: vacuolar membrane (GO:0005774);; Cellular Component: endoplasmic reticulum l…	K03283|0|osa:4327388|K03283 heat shock 70kDa protein 1/8 | (RefSeq) probable mediator of RNA polymerase II transcription subunit 37c	Spliceosome (ko03040);; Protein processing in endoplasmic reticulum (ko04141);; Endocytosis (ko04144)	[O]	Posttranslational modification, protein turnover, chaperones	NAD-specific glutamate dehydrogenase	Heat shock cognate 70 kDa protein OS=Petunia hybrida OX=4102 GN=HSP70 PE=2 SV=1	O	Posttranslational modification, protein turnover, chaperones	PREDICTED: probable mediator of RNA polymerase II transcription subunit 37c [Oryza sativa Japonica Group]	molecular function: binding (GO:0005488);; molecular function: molecular transducer activity (GO:0060089);; cellular component: cell (GO:0005623);; cellular component: cell part (GO:0044464);; cellular component: organelle (GO:0043226);; cellular component: membrane (GO:0016020);; cellular component: organelle part (GO:0044422);; cellular component: membrane-enclosed lumen (GO:0031974);; biologic…
LOC_Os04g33060	LOC_Os04g33060	131.265	7909	148.994	10210	139.561	7649	5.0123	422	3.6992	196	4.99541	290	0	5.39868	up	[R]	General function prediction only	Molecular Function: nucleotide binding (GO:0000166);; Cellular Component: mitochondrion (GO:0005739);; Biological Process: response to oxidative stress (GO:0006979);; Molecular Function: zinc ion binding (GO:0008270);; Cellular Component: thylakoid (GO:0009579);; Cellular Component: plastoglobule (GO:0010287);; Molecular Function: isomerase activity (GO:0016853);; Biological Process: cellular res…	--	--	[R]	General function prediction only	NAD(P)H-binding;; NAD dependent epimerase/dehydratase family;; 3-beta hydroxysteroid dehydrogenase/isomerase family	Uncharacterized protein At1g32220, chloroplastic OS=Arabidopsis thaliana OX=3702 GN=At1g32220 PE=1 SV=1	GM	Carbohydrate transport and metabolism;; Cell wall/membrane/envelope biogenesis	PREDICTED: uncharacterized protein At1g32220, chloroplastic [Oryza sativa Japonica Group]	molecular function: binding (GO:0005488);; cellular component: cell (GO:0005623);; cellular component: organelle (GO:0043226);; cellular component: cell part (GO:0044464);; biological process: response to stimulus (GO:0050896);; cellular component: organelle part (GO:0044422);; molecular function: catalytic activity (GO:0003824);; biological process: cellular process (GO:0009987);; biological pro…
LOC_Os10g32810	LOC_Os10g32810	234.16	24310	228.243	26950	217.558	20544	7.57702	1099	6.74263	616	8.11444	810	0	5.39617	up	[G]	Carbohydrate transport and metabolism	Biological Process: polysaccharide biosynthetic process (GO:0000271);; Molecular Function: transcription factor activity, sequence-specific DNA binding (GO:0003700);; Molecular Function: protein serine/threonine kinase activity (GO:0004674);; Molecular Function: ATP binding (GO:0005524);; Cellular Component: nucleus (GO:0005634);; Cellular Component: cytosol (GO:0005829);; Cellular Component: pla…	K01177|0|osa:4348840|K01177 beta-amylase [EC:3.2.1.2] | (RefSeq) uncharacterized LOC4348840	--	--	--	Glycosyl hydrolase family 14	Beta-amylase 1, chloroplastic OS=Oryza sativa subsp. japonica OX=39947 GN=BAMY1 PE=1 SV=1	S	Function unknown	PREDICTED: uncharacterized protein LOC4348840 [Oryza sativa Japonica Group]	biological process: metabolic process (GO:0008152);; biological process: single-organism process (GO:0044699);; biological process: biological regulation (GO:0065007);; molecular function: nucleic acid binding transcription factor activity (GO:0001071);; biological process: cellular process (GO:0009987);; molecular function: catalytic activity (GO:0003824);; molecular function: binding (GO:000548…
LOC_Os01g71840	LOC_Os01g71840	1.39224	473	0.654393	253	0.537618	166	0.042163	20	0.013769	5	0.009334	4	4.16532e-27	5.37282	up	[X]	Mobilome: prophages, transposons	Molecular Function: nucleotide binding (GO:0000166);; Molecular Function: nucleic acid binding (GO:0003676);; Molecular Function: RNA binding (GO:0003723);; Molecular Function: hydrolase activity, hydrolyzing O-glycosyl compounds (GO:0004553);; Molecular Function: ATP binding (GO:0005524);; Cellular Component: nucleus (GO:0005634);; Cellular Component: mitochondrion (GO:0005739);; Biological Proc…	--	--	[R]	General function prediction only	Reverse transcriptase (RNA-dependent DNA polymerase);; Integrase core domain;; gag-polypeptide of LTR copia-type;; Ulp1 protease family, C-terminal catalytic domain;; GAG-pre-integrase domain;; Retrotransposon gag protein	Retrovirus-related Pol polyprotein from transposon RE1 OS=Arabidopsis thaliana OX=3702 GN=RE1 PE=2 SV=1	S	Function unknown	retrotransposon protein, putative, unclassified [Oryza sativa Japonica Group]	molecular function: binding (GO:0005488);; molecular function: catalytic activity (GO:0003824);; cellular component: cell (GO:0005623);; cellular component: organelle (GO:0043226);; cellular component: cell part (GO:0044464);; biological process: metabolic process (GO:0008152);; biological process: cellular process (GO:0009987);; biological process: localization (GO:0051179);; biological process:…
LOC_Os10g26670	LOC_Os10g26670	4.61413	239	5.95122	351	5.6209	265	0.100201	8	0.165745	8	0.227769	12	1.93315e-51	5.36797	up	--	--	Cellular Component: nucleus (GO:0005634);; Cellular Component: membrane (GO:0016020);; Biological Process: primary metabolic process (GO:0044238);; Biological Process: cellular macromolecule metabolic process (GO:0044260);; Cellular Component: intracellular organelle part (GO:0044446);; Biological Process: single-organism process (GO:0044699);; Biological Process: regulation of biological process…	--	--	--	--	--	--	S	Function unknown	PREDICTED: protein PHYTOCHROME KINASE SUBSTRATE 1-like [Oryza sativa Japonica Group]	cellular component: cell (GO:0005623);; cellular component: organelle (GO:0043226);; cellular component: cell part (GO:0044464);; cellular component: membrane (GO:0016020);; biological process: metabolic process (GO:0008152);; biological process: cellular process (GO:0009987);; cellular component: organelle part (GO:0044422);; biological process: single-organism process (GO:0044699);; biological …
LOC_Os11g42510	LOC_Os11g42510	33.4111	2393	35.926	2924	38.9173	2535	1.55053	157	0.990614	63	0.94726	66	8.69906e-169	5.36648	up	[E]	Amino acid transport and metabolism	Biological Process: sulfur amino acid metabolic process (GO:0000096);; Biological Process: regulation of cell growth by extracellular stimulus (GO:0001560);; Molecular Function: L-alanine:2-oxoglutarate aminotransferase activity (GO:0004021);; Molecular Function: L-aspartate:2-oxoglutarate aminotransferase activity (GO:0004069);; Molecular Function: cystathionine beta-lyase activity (GO:0004121);…	K00815|0|dosa:Os11t0644800-00|K00815 tyrosine aminotransferase [EC:2.6.1.5] | (RAP-DB) Os11g0644800; Similar to Tyrosine/nicotianamine aminotransferases family protein, expressed.	Ubiquinone and other terpenoid-quinone biosynthesis (ko00130);; Cysteine and methionine metabolism (ko00270);; Tyrosine metabolism (ko00350);; Phenylalanine metabolism (ko00360);; Phenylalanine, tyrosine and tryptophan biosynthesis (ko00400);; Isoquinoline alkaloid biosynthesis (ko00950);; Tropane, piperidine and pyridine alkaloid biosynthesis (ko00960);; Biosynthesis of amino acids (ko01230)	[E]	Amino acid transport and metabolism	Aminotransferase class I and II;; DegT/DnrJ/EryC1/StrS aminotransferase family	Nicotianamine aminotransferase A OS=Hordeum vulgare OX=4513 GN=naat-A PE=1 SV=2	E	Amino acid transport and metabolism	Os11g0644800 [Oryza sativa Japonica Group]	biological process: metabolic process (GO:0008152);; biological process: cellular process (GO:0009987);; biological process: single-organism process (GO:0044699);; biological process: biological regulation (GO:0065007);; molecular function: catalytic activity (GO:0003824);; molecular function: binding (GO:0005488);; cellular component: cell (GO:0005623);; cellular component: organelle (GO:0043226…
LOC_Os12g01449	LOC_Os12g01449	362.046	50684	340.884	54275	294.231	37466	10.123	1980	9.01404	1110	14.4154	1940	2.04124e-243	5.35835	up	--	--	Cellular Component: nucleus (GO:0005634);; Biological Process: rRNA processing (GO:0006364);; Biological Process: defense response (GO:0006952);; Biological Process: catabolic process (GO:0009056);; Cellular Component: chloroplast outer membrane (GO:0009707);; Biological Process: chloroplast relocation (GO:0009902);; Biological Process: thylakoid membrane organization (GO:0010027);; Biological Pr…	--	--	--	--	--	Protein CHUP1, chloroplastic OS=Arabidopsis thaliana OX=3702 GN=CHUP1 PE=1 SV=1	S	Function unknown	PREDICTED: protein CHUP1, chloroplastic [Oryza sativa Japonica Group]	cellular component: cell (GO:0005623);; cellular component: organelle (GO:0043226);; cellular component: cell part (GO:0044464);; biological process: metabolic process (GO:0008152);; biological process: cellular process (GO:0009987);; biological process: response to stimulus (GO:0050896);; cellular component: membrane (GO:0016020);; cellular component: organelle part (GO:0044422);; biological pro…
LOC_Os03g16670	LOC_Os03g16670	117.933	6896	114.633	7623	117.36	6242	3.03069	248	4.20656	217	4.63277	261	5.89111e-298	5.35518	up	[H]	Coenzyme transport and metabolism	Biological Process: metabolic process (GO:0008152);; Molecular Function: hydrolase activity (GO:0016787);;	K07025|0|osa:4332401|K07025 putative hydrolase of the HAD superfamily | (RefSeq) suppressor of disruption of TFIIS	--	[R]	General function prediction only	Haloacid dehalogenase-like hydrolase;; haloacid dehalogenase-like hydrolase;; HAD-hyrolase-like	--	S	Function unknown	PREDICTED: suppressor of disruption of TFIIS [Oryza sativa Japonica Group]	biological process: metabolic process (GO:0008152);; molecular function: catalytic activity (GO:0003824)
LOC_Os03g39760	LOC_Os03g39760	74.1106	5728	75.4541	6632	73.8934	5194	2.51496	272	2.2575	154	2.79861	208	0	5.35246	up	[QV]	Secondary metabolites biosynthesis, transport and catabolism;; Defense mechanisms	Molecular Function: monooxygenase activity (GO:0004497);; Molecular Function: binding (GO:0005488);; Molecular Function: iron ion binding (GO:0005506);; Molecular Function: electron carrier activity (GO:0009055);; Cellular Component: membrane (GO:0016020);; Cellular Component: cytoplasmic vesicle (GO:0016023);; Biological Process: diterpenoid biosynthetic process (GO:0016102);; Molecular Function…	--	--	[Q]	Secondary metabolites biosynthesis, transport and catabolism	Cytochrome P450	Ent-isokaurene C2-hydroxylase OS=Oryza sativa subsp. japonica OX=39947 GN=CYP71Z6 PE=1 SV=1	Q	Secondary metabolites biosynthesis, transport and catabolism	PREDICTED: ent-isokaurene C2-hydroxylase-like [Oryza sativa Japonica Group]	biological process: metabolic process (GO:0008152);; biological process: single-organism process (GO:0044699);; molecular function: catalytic activity (GO:0003824);; molecular function: binding (GO:0005488);; molecular function: electron carrier activity (GO:0009055);; cellular component: membrane (GO:0016020);; biological process: cellular process (GO:0009987);; cellular component: cell (GO:0005…
LOC_Os03g25869	LOC_Os03g25869	8.5877	702	8.58329	798	8.29132	617	0.232989	27	0	0	0.180255	15	2.88625e-08	5.33981	up	[E]	Amino acid transport and metabolism	Biological Process: amino acid transmembrane transport (GO:0003333);; Cellular Component: plasma membrane (GO:0005886);; Molecular Function: amino acid transmembrane transporter activity (GO:0015171);; Molecular Function: polyamine transmembrane transporter activity (GO:0015203);; Molecular Function: basic amino acid transmembrane transporter activity (GO:0015326);; Biological Process: chlorophyl…	--	--	[E]	Amino acid transport and metabolism	Amino acid permease;; Amino acid permease	Probable polyamine transporter At3g13620 OS=Arabidopsis thaliana OX=3702 GN=At3g13620 PE=2 SV=1	E	Amino acid transport and metabolism	expressed protein [Oryza sativa Japonica Group]	biological process: single-organism process (GO:0044699);; biological process: localization (GO:0051179);; cellular component: cell (GO:0005623);; cellular component: membrane (GO:0016020);; cellular component: cell part (GO:0044464);; molecular function: transporter activity (GO:0005215);; biological process: metabolic process (GO:0008152);; biological process: cellular process (GO:0009987);; ce…
LOC_Os02g41860	LOC_Os02g41860	254.861	15679	293.095	20213	280.211	15401	10.5089	994	9.42877	543	5.00132	335	1.51781e-123	5.33968	up	[G]	Carbohydrate transport and metabolism	Molecular Function: transporter activity (GO:0005215);; Cellular Component: vacuole (GO:0005773);; Cellular Component: plasma membrane (GO:0005886);; Biological Process: glycolytic process (GO:0006096);; Biological Process: calcium ion transport (GO:0006816);; Biological Process: iron ion transport (GO:0006826);; Biological Process: water transport (GO:0006833);; Biological Process: response to o…	K09872|0|osa:4330049|K09872 aquaporin PIP | (RefSeq) PIP2-2; probable aquaporin PIP2-2	--	[G]	Carbohydrate transport and metabolism	Major intrinsic protein	Probable aquaporin PIP2-2 OS=Oryza sativa subsp. japonica OX=39947 GN=PIP2-2 PE=2 SV=1	G	Carbohydrate transport and metabolism	PREDICTED: probable aquaporin PIP2-2 [Oryza sativa Japonica Group]	molecular function: transporter activity (GO:0005215);; cellular component: cell (GO:0005623);; cellular component: organelle (GO:0043226);; cellular component: cell part (GO:0044464);; cellular component: membrane (GO:0016020);; biological process: metabolic process (GO:0008152);; biological process: cellular process (GO:0009987);; biological process: single-organism process (GO:0044699);; biolo…
LOC_Os03g55030	LOC_Os03g55030	72.5089	5108	75.2085	6026	86.9814	5574	2.82524	279	2.43949	152	2.77302	189	0	5.32519	up	--	--	Cellular Component: cytoplasm (GO:0005737);; Biological Process: signal transduction (GO:0007165);; Biological Process: metabolic process (GO:0008152);; Biological Process: response to abiotic stimulus (GO:0009628);; Molecular Function: transferase activity, transferring hexosyl groups (GO:0016758);; Biological Process: secondary metabolic process (GO:0019748);; Biological Process: cellular respo…	--	--	[GC]	Carbohydrate transport and metabolism;; Energy production and conversion	UDP-glucoronosyl and UDP-glucosyl transferase	UDP-glycosyltransferase 83A1 OS=Arabidopsis thaliana OX=3702 GN=UGT83A1 PE=2 SV=1	S	Function unknown	PREDICTED: uncharacterized protein LOC4334163 [Oryza sativa Japonica Group]	cellular component: cell (GO:0005623);; cellular component: cell part (GO:0044464);; biological process: cellular process (GO:0009987);; biological process: biological regulation (GO:0065007);; biological process: metabolic process (GO:0008152);; biological process: response to stimulus (GO:0050896);; molecular function: catalytic activity (GO:0003824);; biological process: single-organism proces…
LOC_Os01g74450	LOC_Os01g74450	1403.77	83983	1446.55	98428	1279.98	69652	58.1305	4859	55.71	2930	24.8917	1432	4.80644e-91	5.31075	up	[G]	Carbohydrate transport and metabolism	Cellular Component: protein storage vacuole (GO:0000326);; Cellular Component: vacuolar membrane (GO:0005774);; Cellular Component: endoplasmic reticulum (GO:0005783);; Cellular Component: plasma membrane (GO:0005886);; Biological Process: glycolytic process (GO:0006096);; Biological Process: polyamine catabolic process (GO:0006598);; Biological Process: calcium ion transport (GO:0006816);; Biolo…	K09873|2.99322e-156|osa:4324303|K09873 aquaporin TIP | (RefSeq) OsJ_004842, OsTIP1, TIP1, TIP1-2; probable aquaporin TIP1-2	--	[G]	Carbohydrate transport and metabolism	Major intrinsic protein	Probable aquaporin TIP1-2 OS=Oryza sativa subsp. japonica OX=39947 GN=TIP1-2 PE=2 SV=1	G	Carbohydrate transport and metabolism	PREDICTED: probable aquaporin TIP1-2 [Oryza sativa Japonica Group]	cellular component: cell (GO:0005623);; cellular component: organelle (GO:0043226);; cellular component: cell part (GO:0044464);; cellular component: membrane (GO:0016020);; cellular component: organelle part (GO:0044422);; biological process: metabolic process (GO:0008152);; biological process: cellular process (GO:0009987);; biological process: single-organism process (GO:0044699);; biological …
LOC_Os01g08460	LOC_Os01g08460	142.386	8235	143.601	9446	136.063	7158	4.23997	343	4.26676	217	6.39205	356	1.04334e-282	5.29453	up	--	--	Cellular Component: membrane (GO:0016020);;	--	--	[S]	Function unknown	Serine incorporator (Serinc)	--	S	Function unknown	hypothetical protein OsJ_00615 [Oryza sativa Japonica Group]	cellular component: membrane (GO:0016020)
LOC_Os12g25490	LOC_Os12g25490	38.8859	2195	35.2128	2260	34.4588	1769	0.993301	79	1.02419	51	1.80386	98	1.87494e-163	5.28954	up	[K]	Transcription	Cellular Component: cytoplasm (GO:0005737);; Molecular Function: O-methyltransferase activity (GO:0008171);; Biological Process: isoflavonoid phytoalexin biosynthetic process (GO:0009701);; Biological Process: flavonoid metabolic process (GO:0009812);; Biological Process: alkaloid biosynthetic process (GO:0009821);; Molecular Function: isoflavone 4'-O-methyltransferase activity (GO:0030746);; Mol…	--	--	[R]	General function prediction only	O-methyltransferase;; Dimerisation domain	O-methyltransferase ZRP4 OS=Zea mays OX=4577 GN=ZRP4 PE=2 SV=1	S	Function unknown	Os12g0441600, partial [Oryza sativa Japonica Group]	cellular component: cell (GO:0005623);; cellular component: cell part (GO:0044464);; biological process: metabolic process (GO:0008152);; molecular function: catalytic activity (GO:0003824);; biological process: cellular process (GO:0009987);; biological process: single-organism process (GO:0044699);; molecular function: binding (GO:0005488)
LOC_Os03g44740	LOC_Os03g44740	3.3199	259	2.95329	262	4.00628	284	0.018373	3	0.204452	14	0.108718	9	2.44736e-33	5.28092	up	[QV]	Secondary metabolites biosynthesis, transport and catabolism;; Defense mechanisms	Biological Process: very long-chain fatty acid metabolic process (GO:0000038);; Biological Process: response to molecule of fungal origin (GO:0002238);; Molecular Function: monooxygenase activity (GO:0004497);; Molecular Function: binding (GO:0005488);; Molecular Function: iron ion binding (GO:0005506);; Cellular Component: endoplasmic reticulum (GO:0005783);; Molecular Function: electron carrier…	--	--	[Q]	Secondary metabolites biosynthesis, transport and catabolism	Cytochrome P450	Flavonoid 3&apos;-monooxygenase OS=Arabidopsis thaliana OX=3702 GN=CYP75B1 PE=1 SV=1	Q	Secondary metabolites biosynthesis, transport and catabolism	PREDICTED: flavonoid 3&apos;-monooxygenase [Oryza sativa Japonica Group]	biological process: metabolic process (GO:0008152);; biological process: cellular process (GO:0009987);; biological process: single-organism process (GO:0044699);; biological process: response to stimulus (GO:0050896);; molecular function: catalytic activity (GO:0003824);; molecular function: binding (GO:0005488);; cellular component: cell (GO:0005623);; cellular component: organelle (GO:0043226)…
LOC_Os01g50370	LOC_Os01g50370	1.17171	80	2.41768	186	1.7734	109	0	0	0.101251	7	0.044652	3	7.94057e-17	5.27896	up	[R]	General function prediction only	Biological Process: microtubule cytoskeleton organization (GO:0000226);; Biological Process: cytokinesis by cell plate formation (GO:0000911);; Molecular Function: protein serine/threonine kinase activity (GO:0004674);; Molecular Function: binding (GO:0005488);; Molecular Function: ATP binding (GO:0005524);; Cellular Component: nucleus (GO:0005634);; Cellular Component: mitochondrion (GO:0005739)…	--	--	[T]	Signal transduction mechanisms	Protein kinase domain;; Protein tyrosine kinase	Mitogen-activated protein kinase kinase kinase 17 OS=Arabidopsis thaliana OX=3702 GN=MAPKKK17 PE=1 SV=1	T	Signal transduction mechanisms	NPKL1 [Oryza sativa Japonica Group]	biological process: cellular process (GO:0009987);; biological process: cellular component organization or biogenesis (GO:0071840);; biological process: single-organism process (GO:0044699);; biological process: metabolic process (GO:0008152);; molecular function: catalytic activity (GO:0003824);; molecular function: binding (GO:0005488);; cellular component: cell (GO:0005623);; cellular componen…
Oryza_sativa_newGene_2754	--	1.73063	57	1.93917	72	2.89385	86	0.03307	2	0.10654	4	0	0	6.2435e-15	5.27672	up	--	--	Biological Process: regulation of transcription, DNA-templated (GO:0006355);; Molecular Function: zinc ion binding (GO:0008270);;	--	--	--	--	--	--	S	Function unknown	Os01g0607050 [Oryza sativa Japonica Group]	biological process: biological regulation (GO:0065007);; molecular function: binding (GO:0005488)
LOC_Os01g21420	LOC_Os01g21420	96.0489	5641	95.304	6366	86.4265	4617	3.07633	253	3.58041	185	3.41377	193	0	5.26257	up	--	--	Molecular Function: nucleotide binding (GO:0000166);; Biological Process: nuclear-transcribed mRNA catabolic process (GO:0000956);; Molecular Function: nucleic acid binding (GO:0003676);; Molecular Function: mRNA binding (GO:0003729);; Molecular Function: calmodulin binding (GO:0005516);; Cellular Component: spliceosomal complex (GO:0005681);; Cellular Component: vacuole (GO:0005773);; Cellular C…	K12890|7.43187e-82|obr:102701405|K12890 splicing factor, arginine/serine-rich 1 | (RefSeq) serine/arginine-rich-splicing factor SR34-like	Spliceosome (ko03040)	[A]	RNA processing and modification	RNA recognition motif. (a.k.a. RRM, RBD, or RNP domain)	Serine/arginine-rich-splicing factor SR34 OS=Arabidopsis thaliana OX=3702 GN=SR34 PE=1 SV=1	S	Function unknown	hypothetical protein OsI_01613 [Oryza sativa Indica Group]	molecular function: binding (GO:0005488);; biological process: metabolic process (GO:0008152);; biological process: cellular process (GO:0009987);; biological process: biological regulation (GO:0065007);; cellular component: cell (GO:0005623);; cellular component: macromolecular complex (GO:0032991);; cellular component: organelle (GO:0043226);; cellular component: organelle part (GO:0044422);; c…
LOC_Os02g57160	LOC_Os02g57160	293.125	36405	310.054	43797	305.333	34493	13.0742	2269	9.58833	1047	10.0848	1204	0	5.25825	up	[HT]	Coenzyme transport and metabolism;; Signal transduction mechanisms	Molecular Function: protein kinase activity (GO:0004672);; Molecular Function: ATP binding (GO:0005524);; Cellular Component: plasma membrane (GO:0005886);; Biological Process: protein phosphorylation (GO:0006468);; Cellular Component: chloroplast (GO:0009507);; Biological Process: response to sucrose (GO:0009744);; Biological Process: flavonoid biosynthetic process (GO:0009813);; Biological Proc…	K08869|0|osa:4331141|K08869 aarF domain-containing kinase | (RefSeq) ABC1-like; uncharacterized protein sll0005	--	[R]	General function prediction only	ABC1 family;; Phosphotransferase enzyme family	Protein ACTIVITY OF BC1 COMPLEX KINASE 3, chloroplastic OS=Arabidopsis thaliana OX=3702 GN=ABC1K3 PE=1 SV=1	S	Function unknown	PREDICTED: uncharacterized protein sll0005 [Oryza sativa Japonica Group]	biological process: metabolic process (GO:0008152);; biological process: cellular process (GO:0009987);; molecular function: catalytic activity (GO:0003824);; molecular function: binding (GO:0005488);; cellular component: cell (GO:0005623);; cellular component: membrane (GO:0016020);; cellular component: cell part (GO:0044464);; cellular component: organelle (GO:0043226);; biological process: res…
LOC_Os04g45000	LOC_Os04g45000	175.592	9151	195.082	11566	191.017	9037	7.91175	580	5.07705	235	7.04938	355	2.33073e-258	5.25623	up	[IQR]	Lipid transport and metabolism;; Secondary metabolites biosynthesis, transport and catabolism;; General function prediction only	Cellular Component: cytosol (GO:0005829);; Cellular Component: plasma membrane (GO:0005886);; Biological Process: defense response (GO:0006952);; Molecular Function: alcohol dehydrogenase (NADP+) activity (GO:0008106);; Molecular Function: zinc ion binding (GO:0008270);; Molecular Function: oxidoreductase activity (GO:0016491);; Biological Process: menthol biosynthetic process (GO:0031525);; Biol…	K15095|0|dosa:Os04t0532400-01|K15095 (+)-neomenthol dehydrogenase [EC:1.1.1.208] | (RAP-DB) Os04g0532400; Similar to OSIGBa0125M19.13 protein.	Monoterpenoid biosynthesis (ko00902)	[Q]	Secondary metabolites biosynthesis, transport and catabolism	short chain dehydrogenase;; Enoyl-(Acyl carrier protein) reductase;; KR domain	Salutaridine reductase OS=Papaver bracteatum OX=215227 GN=SALR PE=1 SV=1	S	Function unknown	OSIGBa0125M19.13 [Oryza sativa]	cellular component: cell (GO:0005623);; cellular component: cell part (GO:0044464);; cellular component: membrane (GO:0016020);; biological process: response to stimulus (GO:0050896);; biological process: metabolic process (GO:0008152);; biological process: single-organism process (GO:0044699);; molecular function: catalytic activity (GO:0003824);; molecular function: binding (GO:0005488);; biolo…
LOC_Os03g41064	LOC_Os03g41064	3.67456	83	3.8914	100	2.07371	43	0	0	0.118429	3	0.102172	3	1.03488e-14	5.25276	up	[P]	Inorganic ion transport and metabolism	Molecular Function: transporter activity (GO:0005215);; Molecular Function: iron ion transmembrane transporter activity (GO:0005381);; Molecular Function: manganese ion transmembrane transporter activity (GO:0005384);; Cellular Component: nucleus (GO:0005634);; Cellular Component: vacuolar membrane (GO:0005774);; Cellular Component: plasma membrane (GO:0005886);; Biological Process: ion transport…	K12347|2.84648e-106|osa:4333420|K12347 natural resistance-associated macrophage protein | (RefSeq) metal transporter Nramp6-like	--	[P]	Inorganic ion transport and metabolism	Natural resistance-associated macrophage protein	Metal transporter Nramp6 OS=Oryza sativa subsp. japonica OX=39947 GN=NRAMP6 PE=2 SV=1	P	Inorganic ion transport and metabolism	Metal transporter Nramp2, putative, expressed [Oryza sativa Japonica Group]	molecular function: transporter activity (GO:0005215);; biological process: localization (GO:0051179);; cellular component: cell (GO:0005623);; cellular component: organelle (GO:0043226);; cellular component: cell part (GO:0044464);; cellular component: membrane (GO:0016020);; cellular component: organelle part (GO:0044422);; biological process: cellular process (GO:0009987);; biological process:…
LOC_Os02g41680	LOC_Os02g41680	27.4558	2957	22.3779	2741	15.9958	1567	0.724571	110	1.08361	103	0.49124	51	5.04759e-83	5.24905	up	[E]	Amino acid transport and metabolism	Cellular Component: cytoplasm (GO:0005737);; Biological Process: L-phenylalanine catabolic process (GO:0006559);; Biological Process: response to oxidative stress (GO:0006979);; Biological Process: pollen development (GO:0009555);; Biological Process: cinnamic acid biosynthetic process (GO:0009800);; Biological Process: drought recovery (GO:0009819);; Biological Process: response to UV-B (GO:0010…	K10775|0|osa:4330040|K10775 phenylalanine ammonia-lyase [EC:4.3.1.24] | (RefSeq) OsJ_007359, PAL06, ZB8; phenylalanine ammonia-lyase	Phenylalanine metabolism (ko00360);; Phenylpropanoid biosynthesis (ko00940)	[Q]	Secondary metabolites biosynthesis, transport and catabolism	Aromatic amino acid lyase	Phenylalanine ammonia-lyase OS=Oryza sativa subsp. japonica OX=39947 GN=ZB8 PE=2 SV=1	E	Amino acid transport and metabolism	PREDICTED: phenylalanine ammonia-lyase [Oryza sativa Japonica Group]	cellular component: cell (GO:0005623);; cellular component: cell part (GO:0044464);; biological process: metabolic process (GO:0008152);; biological process: cellular process (GO:0009987);; biological process: single-organism process (GO:0044699);; biological process: response to stimulus (GO:0050896);; biological process: multicellular organismal process (GO:0032501);; biological process: develo…
LOC_Os05g45810	LOC_Os05g45810	18.9534	955	19.3295	1108	19.5944	898	0.337289	24	0.586444	26	1.15008	56	1.12208e-65	5.23776	up	[T]	Signal transduction mechanisms	Biological Process: polysaccharide biosynthetic process (GO:0000271);; Molecular Function: calcium ion binding (GO:0005509);; Biological Process: detection of calcium ion (GO:0005513);; Molecular Function: protein binding (GO:0005515);; Cellular Component: cytoplasm (GO:0005737);; Cellular Component: plasma membrane (GO:0005886);; Biological Process: response to water deprivation (GO:0009414);; C…	K06268|3.07355e-154|osa:4339432|K06268 serine/threonine-protein phosphatase 2B regulatory subunit | (RefSeq) CBL4, OJ1014_C08.4; calcineurin B-like protein 4	--	[T]	Signal transduction mechanisms	EF hand;; EF-hand domain;; EF hand;; EF-hand domain pair;; EF-hand domain pair	Calcineurin B-like protein 4 OS=Oryza sativa subsp. japonica OX=39947 GN=CBL4 PE=1 SV=1	DTZ	Cell cycle control, cell division, chromosome partitioning;; Signal transduction mechanisms;; Cytoskeleton	PREDICTED: calcineurin B-like protein 4 isoform X2 [Oryza sativa Japonica Group]	biological process: metabolic process (GO:0008152);; biological process: single-organism process (GO:0044699);; molecular function: binding (GO:0005488);; biological process: response to stimulus (GO:0050896);; cellular component: cell (GO:0005623);; cellular component: cell part (GO:0044464);; cellular component: membrane (GO:0016020);; cellular component: organelle (GO:0043226);; cellular compo…
LOC_Os07g28040	LOC_Os07g28040	159.38	8811	157.239	9861	161.683	8134	6.67561	517	5.02049	245	5.77174	308	0	5.23164	up	[H]	Coenzyme transport and metabolism	Cellular Component: cytoplasm (GO:0005737);; Molecular Function: O-methyltransferase activity (GO:0008171);; Biological Process: isoflavonoid phytoalexin biosynthetic process (GO:0009701);; Biological Process: flavonoid metabolic process (GO:0009812);; Biological Process: alkaloid biosynthetic process (GO:0009821);; Molecular Function: isoflavone 4'-O-methyltransferase activity (GO:0030746);; Mol…	--	--	[R]	General function prediction only	O-methyltransferase;; Dimerisation domain	Acetylserotonin O-methyltransferase 1 OS=Oryza sativa subsp. japonica OX=39947 GN=ASMT1 PE=1 SV=1	S	Function unknown	hypothetical protein OsI_25913 [Oryza sativa Indica Group]	cellular component: cell (GO:0005623);; cellular component: cell part (GO:0044464);; biological process: metabolic process (GO:0008152);; molecular function: catalytic activity (GO:0003824);; biological process: cellular process (GO:0009987);; biological process: single-organism process (GO:0044699);; molecular function: binding (GO:0005488)
LOC_Os04g51820	LOC_Os04g51820	7.27171	697	9.34666	1033	5.28113	463	0.372269	50	0.157738	15	0.043054	5	1.80134e-14	5.22258	up	[P]	Inorganic ion transport and metabolism	Cellular Component: plasma membrane (GO:0005886);; Biological Process: potassium ion transport (GO:0006813);; Biological Process: sodium ion transport (GO:0006814);; Molecular Function: cation transmembrane transporter activity (GO:0008324);; Biological Process: response to salt stress (GO:0009651);; Molecular Function: sodium ion transmembrane transporter activity (GO:0015081);; Cellular Compone…	--	--	[P]	Inorganic ion transport and metabolism	Cation transport protein	Cation transporter HKT4 OS=Oryza sativa subsp. japonica OX=39947 GN=HKT4 PE=1 SV=2	P	Inorganic ion transport and metabolism	PREDICTED: cation transporter HKT4 isoform X1 [Oryza sativa Japonica Group]	cellular component: cell (GO:0005623);; cellular component: membrane (GO:0016020);; cellular component: cell part (GO:0044464);; biological process: localization (GO:0051179);; molecular function: transporter activity (GO:0005215);; biological process: response to stimulus (GO:0050896);; cellular component: membrane part (GO:0044425)
LOC_Os01g61120	LOC_Os01g61120	89.3762	9981	89.8348	11410	84.5615	8590	3.28941	514	3.1793	313	3.44385	370	0	5.20702	up	[S]	Function unknown	Cellular Component: chloroplast (GO:0009507);; Molecular Function: hydrolase activity (GO:0016787);; Cellular Component: cell periphery (GO:0071944);;	--	--	--	--	Protein RETICULATA-related;; Haem-binding uptake, Tiki superfamily, ChaN	Protein RETICULATA-RELATED 6, chloroplastic OS=Arabidopsis thaliana OX=3702 GN=RER6 PE=2 SV=1	S	Function unknown	PREDICTED: uncharacterized protein LOC4327520 [Oryza sativa Japonica Group]	cellular component: cell (GO:0005623);; cellular component: organelle (GO:0043226);; cellular component: cell part (GO:0044464);; molecular function: catalytic activity (GO:0003824)
LOC_Os01g49280	LOC_Os01g49280	14.2117	977	12.4589	974	11.7187	733	0.366172	36	0.515531	32	0.533768	36	5.51435e-138	5.2029	up	--	--	Molecular Function: zinc ion binding (GO:0008270);;	--	--	[A]	RNA processing and modification	Protein of unknown function (DUF3675);; RING-variant domain	--	O	Posttranslational modification, protein turnover, chaperones	hypothetical protein OsI_03314 [Oryza sativa Indica Group]	molecular function: binding (GO:0005488)
LOC_Os02g07930	LOC_Os02g07930	7.69753	483	6.83969	488	7.62662	435	0.254499	23	0.41336	23	0.12561	8	4.78906e-69	5.19372	up	--	--	Molecular Function: transcription factor activity, sequence-specific DNA binding (GO:0003700);; Molecular Function: binding (GO:0005488);; Cellular Component: nucleus (GO:0005634);; Biological Process: regulation of transcription, DNA-templated (GO:0006355);; Biological Process: signal transduction (GO:0007165);; Molecular Function: zinc ion binding (GO:0008270);; Biological Process: response to …	--	--	--	--	--	B-box zinc finger protein 32 OS=Arabidopsis thaliana OX=3702 GN=BBX32 PE=1 SV=1	S	Function unknown	PREDICTED: B-box zinc finger protein 32 [Oryza sativa Japonica Group]	biological process: biological regulation (GO:0065007);; molecular function: nucleic acid binding transcription factor activity (GO:0001071);; molecular function: binding (GO:0005488);; cellular component: cell (GO:0005623);; cellular component: organelle (GO:0043226);; cellular component: cell part (GO:0044464);; biological process: cellular process (GO:0009987);; biological process: response to…
LOC_Os03g23980	LOC_Os03g23980	136.06	7054	128.751	7592	119.791	5649	5.2858	383	5.43735	248	3.71156	185	5.82071e-242	5.19071	up	[R]	General function prediction only	Molecular Function: nucleotide binding (GO:0000166);; Molecular Function: 3-beta-hydroxy-delta5-steroid dehydrogenase activity (GO:0003854);; Biological Process: steroid biosynthetic process (GO:0006694);; Biological Process: metabolic process (GO:0008152);; Cellular Component: plastid envelope (GO:0009526);; Cellular Component: chloroplast stroma (GO:0009570);; Cellular Component: chloroplast en…	--	--	[G]	Carbohydrate transport and metabolism	NAD(P)H-binding;; NmrA-like family;; 3-beta hydroxysteroid dehydrogenase/isomerase family;; NAD dependent epimerase/dehydratase family	Sanguinarine reductase OS=Eschscholzia californica OX=3467 GN=SARED1 PE=1 SV=1	GM	Carbohydrate transport and metabolism;; Cell wall/membrane/envelope biogenesis	PREDICTED: sanguinarine reductase [Oryza sativa Japonica Group]	molecular function: binding (GO:0005488);; biological process: metabolic process (GO:0008152);; biological process: single-organism process (GO:0044699);; molecular function: catalytic activity (GO:0003824);; cellular component: cell (GO:0005623);; cellular component: organelle (GO:0043226);; cellular component: organelle part (GO:0044422);; cellular component: cell part (GO:0044464);; cellular c…
LOC_Os01g65240	LOC_Os01g65240	2.4037	178	1.64649	139	0.543724	37	0.059038	7	0	0	0.052622	4	5.36068e-14	5.18145	up	--	--	Cellular Component: mitochondrion (GO:0005739);; Cellular Component: ribosome (GO:0005840);; Molecular Function: hydrolase activity, acting on ester bonds (GO:0016788);;	--	--	--	--	Plant transposon protein;; DDE superfamily endonuclease	--	S	Function unknown	PREDICTED: uncharacterized protein LOC4324954 isoform X1 [Oryza sativa Japonica Group]	cellular component: cell (GO:0005623);; cellular component: organelle (GO:0043226);; cellular component: cell part (GO:0044464);; cellular component: macromolecular complex (GO:0032991);; molecular function: catalytic activity (GO:0003824)
LOC_Os03g27019	LOC_Os03g27019	451.995	49175	439.433	54734	403.976	40106	17.6391	2676	18.6796	1750	14.1006	1464	0	5.16708	up	--	--	--	--	--	--	--	--	Protein LNK1 OS=Arabidopsis thaliana OX=3702 GN=LNK1 PE=1 SV=1	S	Function unknown	PREDICTED: uncharacterized protein LOC4333004 isoform X1 [Oryza sativa Japonica Group]	--
LOC_Os03g14910	LOC_Os03g14910	27.8321	1555	36.6416	2327	32.1345	1632	0.681832	54	0.546843	27	2.00249	108	9.54365e-22	5.15264	up	--	--	Biological Process: amino acid transmembrane transport (GO:0003333);; Cellular Component: mitochondrion (GO:0005739);; Cellular Component: membrane (GO:0016020);;	--	--	--	--	Tryptophan/tyrosine permease family	--	--	--	Os03g0254200, partial [Oryza sativa Japonica Group]	biological process: single-organism process (GO:0044699);; biological process: localization (GO:0051179);; cellular component: cell (GO:0005623);; cellular component: organelle (GO:0043226);; cellular component: cell part (GO:0044464);; cellular component: membrane (GO:0016020)
LOC_Os12g02450	LOC_Os12g02450	9.89839	468	11.2457	604	6.51707	280	0.233148	16	0.203394	9	0.569485	26	3.46133e-47	5.14597	up	--	--	Molecular Function: DNA binding (GO:0003677);; Molecular Function: transcription factor activity, sequence-specific DNA binding (GO:0003700);; Molecular Function: protein binding (GO:0005515);; Cellular Component: nucleolus (GO:0005730);; Biological Process: regulation of transcription, DNA-templated (GO:0006355);; Cellular Component: chloroplast (GO:0009507);; Biological Process: detection of bi…	--	--	--	--	WRKY DNA -binding domain	Probable WRKY transcription factor 70 OS=Arabidopsis thaliana OX=3702 GN=WRKY70 PE=2 SV=1	S	Function unknown	PREDICTED: probable WRKY transcription factor 70 [Oryza sativa Japonica Group]	molecular function: binding (GO:0005488);; biological process: biological regulation (GO:0065007);; molecular function: nucleic acid binding transcription factor activity (GO:0001071);; cellular component: cell (GO:0005623);; cellular component: organelle (GO:0043226);; cellular component: organelle part (GO:0044422);; cellular component: cell part (GO:0044464);; biological process: response to s…
LOC_Os05g48760	LOC_Os05g48760	145.082	13202	171.45	17744	154.158	12759	6.12009	779	5.67893	455	6.68714	585	0	5.14286	up	--	--	--	--	--	--	--	UBA-like domain (DUF1421)	--	S	Function unknown	PREDICTED: adenylate cyclase, terminal-differentiation specific [Oryza sativa Japonica Group]	--
Oryza_sativa_newGene_466	--	11.8335	407	11.418	447	7.23361	227	0.533662	26	0.297752	9	0.221877	8	1.79802e-46	5.13889	up	--	--	--	--	--	--	--	--	--	--	--	--	--
LOC_Os02g39510	LOC_Os02g39510	2.16222	71	3.01178	112	2.46197	73	0.152167	7	0	0	0.059373	2	1.95887e-17	5.13	up	--	--	Biological Process: RNA processing (GO:0006396);; Cellular Component: nuclear lumen (GO:0031981);; Biological Process: regulation of biological process (GO:0050789);;	--	--	--	--	Protein of unknown function (DUF1218)	--	--	--	Os02g0608000 [Oryza sativa Japonica Group]	biological process: metabolic process (GO:0008152);; biological process: cellular process (GO:0009987);; cellular component: cell (GO:0005623);; cellular component: membrane-enclosed lumen (GO:0031974);; cellular component: organelle (GO:0043226);; cellular component: organelle part (GO:0044422);; cellular component: cell part (GO:0044464);; biological process: biological regulation (GO:0065007)
LOC_Os01g25010	LOC_Os01g25010	43.0532	2567	44.9505	3048	43.0913	2337	2.27033	190	1.30723	69	1.45163	84	9.16714e-160	5.12486	up	[Q]	Secondary metabolites biosynthesis, transport and catabolism	Biological Process: response to abscisic acid (GO:0009737);; Biological Process: embryo development ending in seed dormancy (GO:0009793);; Biological Process: flavonoid biosynthetic process (GO:0009813);; Biological Process: cell wall modification involved in abscission (GO:0009830);; Biological Process: seed germination (GO:0009845);; Biological Process: seed dormancy process (GO:0010162);; Biol…	--	--	[QR]	Secondary metabolites biosynthesis, transport and catabolism;; General function prediction only	2OG-Fe(II) oxygenase superfamily;; non-haem dioxygenase in morphine synthesis N-terminal	Protein SRG1 OS=Arabidopsis thaliana OX=3702 GN=SRG1 PE=2 SV=1	S	Function unknown	PREDICTED: protein SRG1 isoform X1 [Oryza sativa Japonica Group]	biological process: response to stimulus (GO:0050896);; biological process: reproduction (GO:0000003);; biological process: reproductive process (GO:0022414);; biological process: multicellular organismal process (GO:0032501);; biological process: developmental process (GO:0032502);; biological process: single-organism process (GO:0044699);; biological process: metabolic process (GO:0008152);; bi…
LOC_Os01g35610	LOC_Os01g35610	3.46992	46	3.43576	52	3.13592	38	0.184778	4	0	0	0	0	4.542e-11	5.1246	up	--	--	Cellular Component: mitochondrion (GO:0005739);; Cellular Component: plastid (GO:0009536);;	--	--	--	--	--	--	--	--	hypothetical protein [Oryza sativa Japonica Group]	cellular component: cell (GO:0005623);; cellular component: organelle (GO:0043226);; cellular component: cell part (GO:0044464)
LOC_Os05g50350	LOC_Os05g50350	2.26274	85	1.59412	68	2.85584	97	0.13433	7	0	0	0.056017	2	4.48031e-16	5.11799	up	--	--	Molecular Function: DNA binding (GO:0003677);; Molecular Function: chromatin binding (GO:0003682);; Molecular Function: transcription factor activity, sequence-specific DNA binding (GO:0003700);; Molecular Function: binding (GO:0005488);; Cellular Component: nucleus (GO:0005634);; Biological Process: regulation of transcription, DNA-templated (GO:0006355);; Cellular Component: chloroplast (GO:000…	--	--	[O]	Posttranslational modification, protein turnover, chaperones	Myb-like DNA-binding domain	Protein RADIALIS-like 6 OS=Arabidopsis thaliana OX=3702 GN=RL6 PE=2 SV=1	K	Transcription	PREDICTED: protein RADIALIS-like 3 [Oryza sativa Japonica Group]	molecular function: binding (GO:0005488);; biological process: biological regulation (GO:0065007);; molecular function: nucleic acid binding transcription factor activity (GO:0001071);; cellular component: cell (GO:0005623);; cellular component: organelle (GO:0043226);; cellular component: cell part (GO:0044464);; biological process: response to stimulus (GO:0050896);; biological process: reprodu…
LOC_Os08g08120	LOC_Os08g08120	27.2347	1684	28.9	2042	43.5703	2453	1.45813	126	1.55782	86	0.937444	56	5.72624e-92	5.07846	up	--	--	Biological Process: defense response to insect (GO:0002213);; Molecular Function: chitinase activity (GO:0004568);; Molecular Function: binding (GO:0005488);; Cellular Component: extracellular region (GO:0005576);; Cellular Component: intracellular (GO:0005622);; Biological Process: chitin catabolic process (GO:0006032);; Molecular Function: zinc ion binding (GO:0008270);; Cellular Component: cel…	--	--	--	--	--	Zinc finger protein CONSTANS OS=Arabidopsis thaliana OX=3702 GN=CO PE=1 SV=1	S	Function unknown	PREDICTED: protein no-on-transient A isoform X1 [Oryza sativa Japonica Group]	biological process: response to stimulus (GO:0050896);; molecular function: catalytic activity (GO:0003824);; molecular function: binding (GO:0005488);; cellular component: extracellular region (GO:0005576);; cellular component: cell (GO:0005623);; cellular component: cell part (GO:0044464);; biological process: metabolic process (GO:0008152)
LOC_Os02g46970	LOC_Os02g46970	0.588315	59	1.41833	160	1.5103	136	0.066134	10	0.034457	3	0	0	3.5057e-15	5.06838	up	[IQ]	Lipid transport and metabolism;; Secondary metabolites biosynthesis, transport and catabolism	Molecular Function: ATP binding (GO:0005524);; Cellular Component: nucleus (GO:0005634);; Cellular Component: cytoplasm (GO:0005737);; Biological Process: polyamine catabolic process (GO:0006598);; Biological Process: protein targeting to membrane (GO:0006612);; Biological Process: response to wounding (GO:0009611);; Biological Process: phenylpropanoid metabolic process (GO:0009698);; Biological …	K01904|0|osa:4330407|K01904 4-coumarate--CoA ligase [EC:6.2.1.12] | (RefSeq) 4CL.2, 4CL2, Os4CL2; probable 4-coumarate--CoA ligase 2	Ubiquinone and other terpenoid-quinone biosynthesis (ko00130);; Phenylalanine metabolism (ko00360);; Phenylpropanoid biosynthesis (ko00940)	[I]	Lipid transport and metabolism	AMP-binding enzyme;; AMP-binding enzyme C-terminal domain	Probable 4-coumarate--CoA ligase 2 OS=Oryza sativa subsp. japonica OX=39947 GN=4CL2 PE=2 SV=2	IQ	Lipid transport and metabolism;; Secondary metabolites biosynthesis, transport and catabolism	PREDICTED: probable 4-coumarate--CoA ligase 2 [Oryza sativa Japonica Group]	molecular function: binding (GO:0005488);; cellular component: cell (GO:0005623);; cellular component: organelle (GO:0043226);; cellular component: cell part (GO:0044464);; biological process: metabolic process (GO:0008152);; biological process: cellular process (GO:0009987);; biological process: localization (GO:0051179);; biological process: response to stimulus (GO:0050896);; biological proces…
LOC_Os12g07210	LOC_Os12g07210	226.01	18905	225.18	21423	199.301	15164	7.96008	931	7.85191	578	11.3679	914	1.04165e-282	5.05177	up	[G]	Carbohydrate transport and metabolism	Molecular Function: fructose-bisphosphate aldolase activity (GO:0004332);; Cellular Component: mitochondrion (GO:0005739);; Biological Process: glycolytic process (GO:0006096);; Biological Process: pentose-phosphate shunt (GO:0006098);; Biological Process: response to oxidative stress (GO:0006979);; Cellular Component: chloroplast thylakoid (GO:0009534);; Biological Process: response to salt stre…	K01623|1.5223e-98|dosa:Os12t0169600-01|K01623 fructose-bisphosphate aldolase, class I [EC:4.1.2.13] | (RAP-DB) Os12g0169600; Similar to Fructose-bisphosphate aldolase.	Glycolysis / Gluconeogenesis (ko00010);; Pentose phosphate pathway (ko00030);; Fructose and mannose metabolism (ko00051);; Carbon fixation in photosynthetic organisms (ko00710);; Carbon metabolism (ko01200);; Biosynthesis of amino acids (ko01230)	[G]	Carbohydrate transport and metabolism	--	Fructose-bisphosphate aldolase, chloroplastic OS=Oryza sativa subsp. japonica OX=39947 GN=ALDP PE=1 SV=2	G	Carbohydrate transport and metabolism	Os12g0169600, partial [Oryza sativa Japonica Group]	molecular function: catalytic activity (GO:0003824);; cellular component: cell (GO:0005623);; cellular component: organelle (GO:0043226);; cellular component: cell part (GO:0044464);; biological process: metabolic process (GO:0008152);; biological process: cellular process (GO:0009987);; biological process: single-organism process (GO:0044699);; biological process: response to stimulus (GO:005089…
LOC_Os03g51650	LOC_Os03g51650	96.0012	8997	122.13	13017	91.0936	7765	4.43336	581	3.04143	251	5.30811	479	3.10721e-159	5.0511	up	--	--	Cellular Component: mitochondrion (GO:0005739);; Cellular Component: integral component of membrane (GO:0016021);;	--	--	--	--	Sulfite exporter TauE/SafE	Sulfite exporter TauE/SafE family protein 4 OS=Arabidopsis thaliana OX=3702 GN=At2g36630 PE=2 SV=1	S	Function unknown	PREDICTED: uncharacterized protein LOC4333970 [Oryza sativa Japonica Group]	cellular component: cell (GO:0005623);; cellular component: organelle (GO:0043226);; cellular component: cell part (GO:0044464);; cellular component: membrane (GO:0016020);; cellular component: membrane part (GO:0044425)
LOC_Os09g09930	LOC_Os09g09930	102.162	5861	85.6968	5592	94.902	4952	4.67887	375	3.62582	183	3.38784	187	2.64818e-245	5.0487	up	--	--	Molecular Function: nucleotide binding (GO:0000166);; Molecular Function: DNA binding (GO:0003677);; Molecular Function: protein binding (GO:0005515);; Biological Process: mRNA processing (GO:0006397);; Biological Process: transport (GO:0006810);; Biological Process: defense response (GO:0006952);; Cellular Component: plant-type cell wall (GO:0009505);; Cellular Component: plasmodesma (GO:0009506…	--	--	--	--	--	Heavy metal-associated isoprenylated plant protein 47 OS=Arabidopsis thaliana OX=3702 GN=HIPP47 PE=3 SV=1	S	Function unknown	PREDICTED: POU domain, class 4, transcription factor 1 [Oryza sativa Japonica Group]	molecular function: binding (GO:0005488);; biological process: metabolic process (GO:0008152);; biological process: cellular process (GO:0009987);; biological process: localization (GO:0051179);; biological process: response to stimulus (GO:0050896);; cellular component: cell (GO:0005623);; cellular component: cell part (GO:0044464);; cellular component: cell junction (GO:0030054);; biological pr…
LOC_Os01g01160	LOC_Os01g01160	99.4456	4603	114.741	6040	104.474	4398	5.07029	328	3.52421	144	4.70719	210	9.40475e-273	5.0372	up	[O]	Posttranslational modification, protein turnover, chaperones	Cellular Component: nucleus (GO:0005634);; Biological Process: protein folding (GO:0006457);; Cellular Component: plastid (GO:0009536);; Biological Process: cellular process (GO:0009987);; Biological Process: chlorophyll catabolic process (GO:0015996);; Molecular Function: heat shock protein binding (GO:0031072);; Cellular Component: intracellular part (GO:0044424);; Cellular Component: cell peri…	--	--	[O]	Posttranslational modification, protein turnover, chaperones	DnaJ domain	Chaperone protein dnaJ 20, chloroplastic OS=Arabidopsis thaliana OX=3702 GN=ATJ20 PE=1 SV=2	O	Posttranslational modification, protein turnover, chaperones	PREDICTED: chaperone protein dnaJ 20, chloroplastic [Oryza sativa Japonica Group]	cellular component: cell (GO:0005623);; cellular component: organelle (GO:0043226);; cellular component: cell part (GO:0044464);; biological process: cellular process (GO:0009987);; biological process: metabolic process (GO:0008152);; biological process: single-organism process (GO:0044699);; molecular function: binding (GO:0005488)
LOC_Os01g56740	LOC_Os01g56740	0.720347	51	1.47194	117	0.654583	42	0.040273	4	0	0	0.040516	3	4.78906e-13	5.03032	up	--	--	Molecular Function: protein dimerization activity (GO:0046983);;	--	--	--	--	Protein of unknown function (DUF295)	--	--	--	Os01g0774300 [Oryza sativa Japonica Group]	molecular function: binding (GO:0005488)
Oryza_sativa_newGene_1341	--	15.0889	563	10.8398	422	8.26661	258	0.226376	11	0.237427	9	0.874211	29	1.02362e-31	5.02491	up	--	--	Biological Process: ion transport (GO:0006811);; Cellular Component: membrane (GO:0016020);;	--	--	--	--	--	--	P	Inorganic ion transport and metabolism	Os03g0752400, partial [Oryza sativa Japonica Group]	biological process: localization (GO:0051179);; cellular component: membrane (GO:0016020)
LOC_Os08g34240	LOC_Os08g34240	13.1924	1047	9.79758	885	14.0009	1011	0.620103	69	0.254931	18	0.637792	49	1.48011e-73	5.00908	up	[T]	Signal transduction mechanisms	Biological Process: cytokinesis by cell plate formation (GO:0000911);; Molecular Function: protein serine/threonine kinase activity (GO:0004674);; Molecular Function: protein binding (GO:0005515);; Molecular Function: ATP binding (GO:0005524);; Cellular Component: nucleus (GO:0005634);; Cellular Component: mitochondrion (GO:0005739);; Cellular Component: cytosol (GO:0005829);; Cellular Component:…	--	--	[T]	Signal transduction mechanisms	Protein kinase domain;; Protein tyrosine kinase;; NAF domain;; Kinase-like	CBL-interacting protein kinase 6 OS=Oryza sativa subsp. japonica OX=39947 GN=CIPK6 PE=2 SV=1	T	Signal transduction mechanisms	PREDICTED: CBL-interacting protein kinase 6 [Oryza sativa Japonica Group]	biological process: cellular process (GO:0009987);; biological process: single-organism process (GO:0044699);; biological process: metabolic process (GO:0008152);; molecular function: catalytic activity (GO:0003824);; molecular function: binding (GO:0005488);; cellular component: cell (GO:0005623);; cellular component: organelle (GO:0043226);; cellular component: cell part (GO:0044464);; cellular…
LOC_Os11g42480	LOC_Os11g42480	9.09913	514	8.07493	519	9.19948	473	0.33327	27	0.313616	16	0.452974	25	4.80813e-93	4.99537	up	--	--	Molecular Function: transferase activity (GO:0016740);; Molecular Function: transferase activity, transferring acyl groups other than amino-acyl groups (GO:0016747);; Biological Process: single-organism cellular process (GO:0044763);; Cellular Component: cell periphery (GO:0071944);;	--	--	--	--	Transferase family	Putrescine hydroxycinnamoyltransferase 3 OS=Oryza sativa subsp. japonica OX=39947 GN=PHT3 PE=1 SV=1	S	Function unknown	Transferase family protein, expressed [Oryza sativa Japonica Group]	molecular function: catalytic activity (GO:0003824);; biological process: cellular process (GO:0009987);; biological process: single-organism process (GO:0044699);; cellular component: cell (GO:0005623);; cellular component: cell part (GO:0044464)
LOC_Os06g49350	LOC_Os06g49350	9.00488	2546	2.62825	845	0.398369	103	0.087184	35	0.107562	27	0.079703	22	1.47783e-07	4.98818	up	[X]	Mobilome: prophages, transposons	Molecular Function: transcription antitermination factor activity, RNA binding (GO:0001072);; Molecular Function: nucleic acid binding (GO:0003676);; Molecular Function: double-stranded DNA binding (GO:0003690);; Molecular Function: single-stranded DNA binding (GO:0003697);; Molecular Function: mRNA binding (GO:0003729);; Molecular Function: copper ion binding (GO:0005507);; Molecular Function: A…	--	--	[R]	General function prediction only	Reverse transcriptase (RNA-dependent DNA polymerase);; Integrase core domain;; gag-polypeptide of LTR copia-type;; GAG-pre-integrase domain;; Retrotransposon gag protein	Retrovirus-related Pol polyprotein from transposon RE1 OS=Arabidopsis thaliana OX=3702 GN=RE1 PE=2 SV=1	S	Function unknown	retrotransposon protein, putative, unclassified [Oryza sativa Japonica Group]	biological process: biological regulation (GO:0065007);; molecular function: nucleic acid binding transcription factor activity (GO:0001071);; molecular function: binding (GO:0005488);; cellular component: cell (GO:0005623);; cellular component: organelle (GO:0043226);; cellular component: organelle part (GO:0044422);; cellular component: cell part (GO:0044464);; cellular component: membrane (GO:…
LOC_Os08g16820	LOC_Os08g16820	5.52263	159	6.07134	199	7.3159	192	0.168741	7	0.077698	2	0.479164	14	2.19257e-28	4.98476	up	--	--	Cellular Component: cytoplasmic vesicle (GO:0016023);;	--	--	--	--	--	--	--	--	PREDICTED: protein no-on-transient A [Oryza sativa Japonica Group]	--
LOC_Os12g12580	LOC_Os12g12580	144.86	8835	145.446	10074	143.784	7981	6.94581	594	6.55875	353	5.38842	317	0	4.98114	up	[QR]	Secondary metabolites biosynthesis, transport and catabolism;; General function prediction only	Cellular Component: nucleus (GO:0005634);; Cellular Component: cytosol (GO:0005829);; Biological Process: response to oxidative stress (GO:0006979);; Molecular Function: zinc ion binding (GO:0008270);; Biological Process: toxin catabolic process (GO:0009407);; Biological Process: response to cyclopentenone (GO:0010583);; Biological Process: proline transport (GO:0015824);; Molecular Function: 2-a…	--	--	[R]	General function prediction only	Zinc-binding dehydrogenase;; N-terminal domain of oxidoreductase;; Zinc-binding dehydrogenase	2-alkenal reductase (NADP(+)-dependent) OS=Nicotiana tabacum OX=4097 GN=DBR PE=1 SV=1	S	Function unknown	PREDICTED: 2-alkenal reductase (NADP(+)-dependent) [Oryza sativa Japonica Group]	cellular component: cell (GO:0005623);; cellular component: organelle (GO:0043226);; cellular component: cell part (GO:0044464);; biological process: response to stimulus (GO:0050896);; molecular function: binding (GO:0005488);; biological process: metabolic process (GO:0008152);; biological process: cellular process (GO:0009987);; biological process: single-organism process (GO:0044699);; biolog…
LOC_Os10g38610	LOC_Os10g38610	67.5507	3523	71.3521	4232	71.4209	3388	3.53454	258	1.4188	66	4.00759	201	6.80886e-77	4.97619	up	[O]	Posttranslational modification, protein turnover, chaperones	Molecular Function: glutathione transferase activity (GO:0004364);; Cellular Component: vacuolar membrane (GO:0005774);; Cellular Component: cytosol (GO:0005829);; Cellular Component: plasma membrane (GO:0005886);; Biological Process: pentose-phosphate shunt (GO:0006098);; Biological Process: fatty acid beta-oxidation (GO:0006635);; Biological Process: glutathione metabolic process (GO:0006749);;…	--	--	[O]	Posttranslational modification, protein turnover, chaperones	Glutathione S-transferase, N-terminal domain;; Glutathione S-transferase, N-terminal domain;; Glutathione S-transferase, N-terminal domain;; Glutathione S-transferase, C-terminal domain;; Glutathione S-transferase, C-terminal domain	Probable glutathione S-transferase GSTU6 OS=Oryza sativa subsp. japonica OX=39947 GN=GSTU6 PE=2 SV=2	O	Posttranslational modification, protein turnover, chaperones	Os10g0529700, partial [Oryza sativa Japonica Group]	molecular function: catalytic activity (GO:0003824);; cellular component: cell (GO:0005623);; cellular component: membrane (GO:0016020);; cellular component: organelle (GO:0043226);; cellular component: organelle part (GO:0044422);; cellular component: cell part (GO:0044464);; biological process: metabolic process (GO:0008152);; biological process: cellular process (GO:0009987);; biological proce…
LOC_Os03g52170	LOC_Os03g52170	1016.3	108917	1085.91	132360	1113.21	108515	49.2815	7379	41.7729	3935	51.6908	5324	0	4.96992	up	[I]	Lipid transport and metabolism	Cellular Component: chloroplast stroma (GO:0009570);; Biological Process: terpenoid biosynthetic process (GO:0016114);; Biological Process: isopentenyl diphosphate biosynthetic process, methylerythritol 4-phosphate pathway (GO:0019288);; Molecular Function: 4-hydroxy-3-methylbut-2-en-1-yl diphosphate synthase activity (GO:0046429);; Biological Process: response to antibiotic (GO:0046677);; Molecu…	K03527|0|osa:4334003|K03527 4-hydroxy-3-methylbut-2-en-1-yl diphosphate reductase [EC:1.17.7.4] | (RefSeq) ISPH; 4-hydroxy-3-methylbut-2-enyl diphosphate reductase, chloroplastic	Terpenoid backbone biosynthesis (ko00900)	--	--	LytB protein	4-hydroxy-3-methylbut-2-enyl diphosphate reductase, chloroplastic OS=Oryza sativa subsp. japonica OX=39947 GN=ISPH PE=2 SV=1	I	Lipid transport and metabolism	PREDICTED: 4-hydroxy-3-methylbut-2-enyl diphosphate reductase, chloroplastic [Oryza sativa Japonica Group]	cellular component: cell (GO:0005623);; cellular component: organelle (GO:0043226);; cellular component: organelle part (GO:0044422);; cellular component: cell part (GO:0044464);; biological process: metabolic process (GO:0008152);; biological process: cellular process (GO:0009987);; biological process: single-organism process (GO:0044699);; molecular function: catalytic activity (GO:0003824);; b…
LOC_Os01g66350	LOC_Os01g66350	88.978	8981	89.5166	10276	87.0901	7995	3.51344	496	2.81609	250	5.34156	519	8.12596e-156	4.96911	up	--	--	Cellular Component: mitochondrion (GO:0005739);; Cellular Component: chloroplast (GO:0009507);; Cellular Component: membrane (GO:0016020);; Biological Process: developmental process (GO:0032502);; Cellular Component: intracellular organelle part (GO:0044446);; Biological Process: single-organism process (GO:0044699);; Biological Process: regulation of biological quality (GO:0065008);; Cellular Co…	--	--	[S]	Function unknown	Vitamin B6 photo-protection and homoeostasis	Protein root UVB sensitive 6 OS=Arabidopsis thaliana OX=3702 GN=RUS6 PE=2 SV=1	S	Function unknown	hypothetical protein OsJ_04341 [Oryza sativa Japonica Group]	cellular component: cell (GO:0005623);; cellular component: organelle (GO:0043226);; cellular component: cell part (GO:0044464);; cellular component: membrane (GO:0016020);; biological process: developmental process (GO:0032502);; cellular component: organelle part (GO:0044422);; biological process: single-organism process (GO:0044699);; biological process: biological regulation (GO:0065007)
LOC_Os11g29720	LOC_Os11g29720	115.157	11383	151.69	17054	135.12	12149	5.98958	828	3.53146	307	8.12961	773	1.40011e-97	4.95552	up	[QV]	Secondary metabolites biosynthesis, transport and catabolism;; Defense mechanisms	Molecular Function: monooxygenase activity (GO:0004497);; Molecular Function: binding (GO:0005488);; Molecular Function: iron ion binding (GO:0005506);; Cellular Component: endoplasmic reticulum (GO:0005783);; Biological Process: positive regulation of cell proliferation (GO:0008284);; Molecular Function: electron carrier activity (GO:0009055);; Biological Process: phenylpropanoid biosynthetic pr…	--	--	[Q]	Secondary metabolites biosynthesis, transport and catabolism	Cytochrome P450	Cytochrome P450 78A5 OS=Arabidopsis thaliana OX=3702 GN=CYP78A5 PE=2 SV=1	Q	Secondary metabolites biosynthesis, transport and catabolism	PREDICTED: cytochrome P450 78A5 [Oryza sativa Japonica Group]	biological process: metabolic process (GO:0008152);; biological process: single-organism process (GO:0044699);; molecular function: catalytic activity (GO:0003824);; molecular function: binding (GO:0005488);; cellular component: cell (GO:0005623);; cellular component: organelle (GO:0043226);; cellular component: cell part (GO:0044464);; biological process: biological regulation (GO:0065007);; mol…
LOC_Os09g06464	LOC_Os09g06464	41.888	2716	37.3695	2756	35.1858	2076	1.94505	177	1.14118	66	2.0159	126	7.95294e-163	4.92546	up	--	--	Molecular Function: DNA binding (GO:0003677);; Molecular Function: transcription factor activity, sequence-specific DNA binding (GO:0003700);; Molecular Function: protein binding (GO:0005515);; Cellular Component: intracellular (GO:0005622);; Cellular Component: nucleolus (GO:0005730);; Biological Process: circadian rhythm (GO:0007623);; Molecular Function: zinc ion binding (GO:0008270);; Biologi…	--	--	[K]	Transcription	CCT motif;; B-box zinc finger	Zinc finger protein CO3 OS=Oryza sativa subsp. japonica OX=39947 GN=CO3 PE=2 SV=1	K	Transcription	PREDICTED: zinc finger protein CONSTANS-LIKE 2 isoform X1 [Oryza sativa Japonica Group]	molecular function: binding (GO:0005488);; biological process: biological regulation (GO:0065007);; molecular function: nucleic acid binding transcription factor activity (GO:0001071);; cellular component: cell (GO:0005623);; cellular component: cell part (GO:0044464);; cellular component: organelle (GO:0043226);; cellular component: organelle part (GO:0044422);; biological process: rhythmic proc…
LOC_Os05g50560	LOC_Os05g50560	45.1321	5040	45.1155	5731	41.5508	4221	2.35165	367	1.87962	185	1.73443	187	1.05639e-286	4.91872	up	--	--	Biological Process: MAPK cascade (GO:0000165);; Molecular Function: MAP kinase activity (GO:0004707);; Molecular Function: ATP binding (GO:0005524);; Cellular Component: nucleus (GO:0005634);; Cellular Component: mitochondrion (GO:0005739);; Cellular Component: cytosol (GO:0005829);; Cellular Component: plasma membrane (GO:0005886);; Biological Process: protein phosphorylation (GO:0006468);; Biol…	--	--	[T]	Signal transduction mechanisms	--	Mitogen-activated protein kinase 9 OS=Oryza sativa subsp. japonica OX=39947 GN=MPK9 PE=3 SV=2	T	Signal transduction mechanisms	RecName: Full=Mitogen-activated protein kinase 9; Short=MAP kinase 9	biological process: metabolic process (GO:0008152);; biological process: cellular process (GO:0009987);; biological process: signaling (GO:0023052);; biological process: single-organism process (GO:0044699);; biological process: response to stimulus (GO:0050896);; biological process: biological regulation (GO:0065007);; molecular function: catalytic activity (GO:0003824);; molecular function: sig…
LOC_Os05g38530	LOC_Os05g38530	195.446	20125	176.473	20667	192.395	18019	8.66446	1247	7.62843	691	9.64889	955	0	4.91789	up	[O]	Posttranslational modification, protein turnover, chaperones	Molecular Function: protease binding (GO:0002020);; Molecular Function: receptor activity (GO:0004872);; Molecular Function: KDEL sequence binding (GO:0005046);; Molecular Function: ATP binding (GO:0005524);; Cellular Component: cell wall (GO:0005618);; Cellular Component: mitochondrion (GO:0005739);; Cellular Component: vacuolar membrane (GO:0005774);; Cellular Component: endoplasmic reticulum l…	K03283|0|osa:4339012|K03283 heat shock 70kDa protein 1/8 | (RefSeq) probable mediator of RNA polymerase II transcription subunit 37c	Spliceosome (ko03040);; Protein processing in endoplasmic reticulum (ko04141);; Endocytosis (ko04144)	[O]	Posttranslational modification, protein turnover, chaperones	NAD-specific glutamate dehydrogenase	Heat shock cognate 70 kDa protein OS=Petunia hybrida OX=4102 GN=HSP70 PE=2 SV=1	O	Posttranslational modification, protein turnover, chaperones	PREDICTED: probable mediator of RNA polymerase II transcription subunit 37c [Oryza sativa Japonica Group]	molecular function: binding (GO:0005488);; molecular function: molecular transducer activity (GO:0060089);; cellular component: cell (GO:0005623);; cellular component: cell part (GO:0044464);; cellular component: organelle (GO:0043226);; cellular component: membrane (GO:0016020);; cellular component: organelle part (GO:0044422);; cellular component: membrane-enclosed lumen (GO:0031974);; biologic…
LOC_Os11g10990	LOC_Os11g10990	162.545	9401	147.692	9715	127.578	6711	7.50907	607	6.90295	351	5.48602	305	2.52003e-231	4.91641	up	[O]	Posttranslational modification, protein turnover, chaperones	Biological Process: protein folding (GO:0006457);; Biological Process: response to stress (GO:0006950);; Cellular Component: chloroplast (GO:0009507);; Molecular Function: heat shock protein binding (GO:0031072);; Biological Process: single-organism cellular process (GO:0044763);; Cellular Component: cell periphery (GO:0071944);;	--	--	[O]	Posttranslational modification, protein turnover, chaperones	DnaJ domain	NAD(P)H-quinone oxidoreductase subunit T, chloroplastic OS=Arabidopsis thaliana OX=3702 GN=ndhT PE=1 SV=1	O	Posttranslational modification, protein turnover, chaperones	Os11g0216100, partial [Oryza sativa Japonica Group]	biological process: cellular process (GO:0009987);; biological process: response to stimulus (GO:0050896);; cellular component: cell (GO:0005623);; cellular component: organelle (GO:0043226);; cellular component: cell part (GO:0044464);; molecular function: binding (GO:0005488);; biological process: single-organism process (GO:0044699)
LOC_Os07g36190	LOC_Os07g36190	405.522	19767	392.218	21745	454.481	20151	20.0943	1369	19.2208	824	18.4576	865	0	4.91011	up	[I]	Lipid transport and metabolism	Molecular Function: isopentenyl-diphosphate delta-isomerase activity (GO:0004452);; Cellular Component: mitochondrion (GO:0005739);; Cellular Component: cytosol (GO:0005829);; Biological Process: glycolytic process (GO:0006096);; Biological Process: isoprenoid biosynthetic process (GO:0008299);; Biological Process: aerobic respiration (GO:0009060);; Biological Process: isopentenyl diphosphate bio…	K01823|4.15162e-164|osa:4343523|K01823 isopentenyl-diphosphate Delta-isomerase [EC:5.3.3.2] | (RefSeq) OJ1612_A04.101; isopentenyl-diphosphate Delta-isomerase I	Terpenoid backbone biosynthesis (ko00900)	[Q]	Secondary metabolites biosynthesis, transport and catabolism	NUDIX domain	Isopentenyl-diphosphate Delta-isomerase I OS=Camptotheca acuminata OX=16922 GN=IPI1 PE=2 SV=1	I	Lipid transport and metabolism	PREDICTED: isopentenyl-diphosphate Delta-isomerase I [Oryza sativa Japonica Group]	molecular function: catalytic activity (GO:0003824);; cellular component: cell (GO:0005623);; cellular component: organelle (GO:0043226);; cellular component: cell part (GO:0044464);; biological process: metabolic process (GO:0008152);; biological process: cellular process (GO:0009987);; biological process: single-organism process (GO:0044699);; biological process: reproduction (GO:0000003);; bio…
LOC_Os09g38620	LOC_Os09g38620	33.4535	3804	31.7683	4109	33.4682	3462	1.58109	252	1.36057	136	1.58902	174	0	4.90916	up	[P]	Inorganic ion transport and metabolism	Biological Process: tryptophan biosynthetic process (GO:0000162);; Biological Process: response to reactive oxygen species (GO:0000302);; Biological Process: defense response to insect (GO:0002213);; Biological Process: response to molecule of fungal origin (GO:0002238);; Molecular Function: DNA binding (GO:0003677);; Molecular Function: transcription factor activity, sequence-specific DNA bindin…	K00327|0|osa:4347838|K00327 NADPH-ferrihemoprotein reductase [EC:1.6.2.4] | (RefSeq) OJ1065_E04.12; NADPH--cytochrome P450 reductase	--	[C]	Energy production and conversion	FAD binding domain;; Flavodoxin;; Oxidoreductase NAD-binding domain	NADPH--cytochrome P450 reductase 2 OS=Arabidopsis thaliana OX=3702 GN=ATR2 PE=1 SV=1	P	Inorganic ion transport and metabolism	PREDICTED: NADPH--cytochrome P450 reductase [Oryza sativa Japonica Group]	biological process: metabolic process (GO:0008152);; biological process: cellular process (GO:0009987);; biological process: single-organism process (GO:0044699);; biological process: response to stimulus (GO:0050896);; molecular function: binding (GO:0005488);; biological process: biological regulation (GO:0065007);; molecular function: nucleic acid binding transcription factor activity (GO:0001…
LOC_Os03g38730	LOC_Os03g38730	611.992	41648	614.794	47821	554.44	34047	30.9735	2822	24.5338	1413	30.9423	1895	0	4.90771	up	--	--	Molecular Function: binding (GO:0005488);; Cellular Component: cell wall (GO:0005618);; Biological Process: defense response (GO:0006952);; Cellular Component: plastid (GO:0009536);; Cellular Component: integral component of membrane (GO:0016021);; Cellular Component: cytoplasmic vesicle (GO:0016023);;	K13348|0|osa:4333336|K13348 protein Mpv17 | (RefSeq) uncharacterized LOC4333336	Peroxisome (ko04146)	[R]	General function prediction only	Mpv17 / PMP22 family	--	S	Function unknown	PREDICTED: uncharacterized protein LOC4333336 [Oryza sativa Japonica Group]	molecular function: binding (GO:0005488);; cellular component: cell (GO:0005623);; cellular component: cell part (GO:0044464);; biological process: response to stimulus (GO:0050896);; cellular component: organelle (GO:0043226);; cellular component: membrane (GO:0016020);; cellular component: membrane part (GO:0044425)
LOC_Os01g51400	LOC_Os01g51400	4.42806	424	4.96927	541	4.55601	397	0.139402	19	0	0	0.197596	19	2.85707e-07	4.90088	up	[M]	Cell wall/membrane/envelope biogenesis	Molecular Function: protein serine/threonine kinase activity (GO:0004674);; Molecular Function: protein tyrosine kinase activity (GO:0004713);; Molecular Function: ATP binding (GO:0005524);; Cellular Component: cell wall (GO:0005618);; Cellular Component: cytosol (GO:0005829);; Cellular Component: plasma membrane (GO:0005886);; Biological Process: cellular glucan metabolic process (GO:0006073);; …	--	--	--	--	Protein tyrosine kinase;; Protein kinase domain;; Leucine rich repeat;; Leucine Rich repeats (2 copies);; Leucine rich repeat N-terminal domain;; Leucine Rich Repeat	Probable leucine-rich repeat receptor-like protein kinase At1g68400 OS=Arabidopsis thaliana OX=3702 GN=At1g68400 PE=2 SV=1	S	Function unknown	PREDICTED: probable leucine-rich repeat receptor-like protein kinase At1g68400 [Oryza sativa Japonica Group]	biological process: metabolic process (GO:0008152);; biological process: cellular process (GO:0009987);; molecular function: catalytic activity (GO:0003824);; molecular function: binding (GO:0005488);; cellular component: cell (GO:0005623);; cellular component: cell part (GO:0044464);; cellular component: membrane (GO:0016020);; biological process: multicellular organismal process (GO:0032501);; …
LOC_Os07g46320	LOC_Os07g46320	2.3376	109	3.3665	178	2.69307	114	0.023875	2	0.040659	2	0.26064	12	4.30748e-18	4.88622	up	[S]	Function unknown	Cellular Component: mitochondrion (GO:0005739);; Cellular Component: chloroplast inner membrane (GO:0009706);;	--	--	--	--	Uncharacterized protein family, UPF0114	--	S	Function unknown	PREDICTED: uncharacterized protein LOC4344149 [Oryza sativa Japonica Group]	cellular component: cell (GO:0005623);; cellular component: organelle (GO:0043226);; cellular component: cell part (GO:0044464);; cellular component: membrane (GO:0016020);; cellular component: organelle part (GO:0044422)
LOC_Os08g36480	LOC_Os08g36480	106.953	14696	101.443	15853	90.1326	11265	4.52708	870	2.2098	267	6.48043	856	1.99248e-36	4.87398	up	[C]	Energy production and conversion	Molecular Function: iron ion binding (GO:0005506);; Cellular Component: mitochondrion (GO:0005739);; Cellular Component: vacuole (GO:0005773);; Cellular Component: cytosol (GO:0005829);; Cellular Component: plasma membrane (GO:0005886);; Biological Process: nitric oxide biosynthetic process (GO:0006809);; Molecular Function: electron carrier activity (GO:0009055);; Biological Process: response to…	K10534|0|osa:4345795|K10534 nitrate reductase (NAD(P)H) [EC:1.7.1.1 1.7.1.2 1.7.1.3] | (RefSeq) NIA1, NR1, OsJ_27622; nitrate reductase [NADH] 1	Nitrogen metabolism (ko00910)	[C]	Energy production and conversion	Oxidoreductase molybdopterin binding domain;; Mo-co oxidoreductase dimerisation domain;; Oxidoreductase NAD-binding domain;; Oxidoreductase FAD-binding domain;; Cytochrome b5-like Heme/Steroid binding domain	Nitrate reductase [NADH] 1 OS=Oryza sativa subsp. japonica OX=39947 GN=NIA1 PE=2 SV=3	C	Energy production and conversion	PREDICTED: nitrate reductase [NADH] 1 [Oryza sativa Japonica Group]	molecular function: binding (GO:0005488);; cellular component: cell (GO:0005623);; cellular component: organelle (GO:0043226);; cellular component: cell part (GO:0044464);; cellular component: membrane (GO:0016020);; biological process: metabolic process (GO:0008152);; biological process: cellular process (GO:0009987);; molecular function: electron carrier activity (GO:0009055);; biological proce…
LOC_Os11g24450	LOC_Os11g24450	178.184	10502	171.166	11474	193.968	10398	9.37395	772	7.13059	370	9.18684	521	0	4.86984	up	--	--	Molecular Function: dicarboxylic acid transmembrane transporter activity (GO:0005310);; Cellular Component: cell wall (GO:0005618);; Cellular Component: mitochondrial inner membrane (GO:0005743);; Cellular Component: vacuolar membrane (GO:0005774);; Cellular Component: Golgi apparatus (GO:0005794);; Cellular Component: plasma membrane (GO:0005886);; Biological Process: glycolytic process (GO:0006…	K15104|0|osa:4350398|K15104 solute carrier family 25 (mitochondrial oxoglutarate transporter), member 11 | (RefSeq) mitochondrial dicarboxylate/tricarboxylate transporter DTC	--	[C]	Energy production and conversion	Mitochondrial carrier protein	Mitochondrial dicarboxylate/tricarboxylate transporter DTC OS=Arabidopsis thaliana OX=3702 GN=DTC PE=1 SV=1	S	Function unknown	PREDICTED: mitochondrial dicarboxylate/tricarboxylate transporter DTC [Oryza sativa Japonica Group]	biological process: single-organism process (GO:0044699);; biological process: localization (GO:0051179);; molecular function: transporter activity (GO:0005215);; cellular component: cell (GO:0005623);; cellular component: cell part (GO:0044464);; cellular component: membrane (GO:0016020);; cellular component: organelle (GO:0043226);; cellular component: organelle part (GO:0044422);; biological p…
LOC_Os05g45350	LOC_Os05g45350	122.838	7363	117.955	8531	108.212	5927	6.96648	585	5.12152	277	4.25181	255	2.01817e-180	4.86962	up	[C]	Energy production and conversion	Molecular Function: iron ion binding (GO:0005506);; Molecular Function: protein binding (GO:0005515);; Cellular Component: Golgi stack (GO:0005795);; Cellular Component: plasma membrane (GO:0005886);; Biological Process: response to stress (GO:0006950);; Molecular Function: electron carrier activity (GO:0009055);; Cellular Component: chloroplast (GO:0009507);; Biological Process: response to absc…	--	--	[O]	Posttranslational modification, protein turnover, chaperones	DnaJ domain;; 4Fe-4S single cluster domain of Ferredoxin I;; 4Fe-4S single cluster domain;; 4Fe-4S binding domain	Chaperone protein dnaJ C76, chloroplastic OS=Arabidopsis thaliana OX=3702 GN=DJC76 PE=2 SV=1	C	Energy production and conversion	PREDICTED: uncharacterized protein LOC4339406 isoform X1 [Oryza sativa Japonica Group]	molecular function: binding (GO:0005488);; cellular component: cell (GO:0005623);; cellular component: organelle (GO:0043226);; cellular component: organelle part (GO:0044422);; cellular component: cell part (GO:0044464);; cellular component: membrane (GO:0016020);; biological process: response to stimulus (GO:0050896);; molecular function: electron carrier activity (GO:0009055);; biological proc…
LOC_Os09g23820	LOC_Os09g23820	2.2791	156	2.50911	195	3.06324	191	0.066114	7	0.10477	7	0.152408	11	2.67226e-34	4.86914	up	[QV]	Secondary metabolites biosynthesis, transport and catabolism;; Defense mechanisms	Molecular Function: monooxygenase activity (GO:0004497);; Molecular Function: iron ion binding (GO:0005506);; Molecular Function: steroid hydroxylase activity (GO:0008395);; Molecular Function: electron carrier activity (GO:0009055);; Biological Process: response to light stimulus (GO:0009416);; Cellular Component: plasmodesma (GO:0009506);; Biological Process: response to brassinosteroid (GO:000…	K10717|0|osa:9269428|K10717 cytokinin trans-hydroxylase | (RefSeq) cytokinin hydroxylase	Zeatin biosynthesis (ko00908)	[QI]	Secondary metabolites biosynthesis, transport and catabolism;; Lipid transport and metabolism	Cytochrome P450	Cytokinin hydroxylase OS=Arabidopsis thaliana OX=3702 GN=CYP735A1 PE=1 SV=1	Q	Secondary metabolites biosynthesis, transport and catabolism	putative cytochrome P450 monooxygenase CYP72A5 [Oryza sativa Japonica Group]	biological process: metabolic process (GO:0008152);; biological process: single-organism process (GO:0044699);; molecular function: catalytic activity (GO:0003824);; molecular function: binding (GO:0005488);; molecular function: electron carrier activity (GO:0009055);; biological process: response to stimulus (GO:0050896);; cellular component: cell junction (GO:0030054);; biological process: biol…
LOC_Os11g38810	LOC_Os11g38810	8.30896	614	10.5622	887	10.1753	683	0.534289	56	0.402945	27	0.371738	27	9.65531e-101	4.85852	up	[G]	Carbohydrate transport and metabolism	Molecular Function: mannose-6-phosphate isomerase activity (GO:0004476);; Molecular Function: binding (GO:0005488);; Cellular Component: cytoplasm (GO:0005737);; Biological Process: defense response (GO:0006952);; Molecular Function: zinc ion binding (GO:0008270);; Biological Process: catabolic process (GO:0009056);; Biological Process: GDP-mannose biosynthetic process (GO:0009298);; Cellular Com…	K01809|0|osa:4350861|K01809 mannose-6-phosphate isomerase [EC:5.3.1.8] | (RefSeq) mannose-6-phosphate isomerase 1	Fructose and mannose metabolism (ko00051);; Amino sugar and nucleotide sugar metabolism (ko00520)	[G]	Carbohydrate transport and metabolism	Phosphomannose isomerase type I	Mannose-6-phosphate isomerase 1 OS=Arabidopsis thaliana OX=3702 GN=PMI1 PE=1 SV=1	G	Carbohydrate transport and metabolism	PREDICTED: mannose-6-phosphate isomerase 1 [Oryza sativa Japonica Group]	molecular function: catalytic activity (GO:0003824);; molecular function: binding (GO:0005488);; cellular component: cell (GO:0005623);; cellular component: cell part (GO:0044464);; biological process: response to stimulus (GO:0050896);; biological process: metabolic process (GO:0008152);; biological process: cellular process (GO:0009987);; biological process: reproduction (GO:0000003);; biologic…
LOC_Os12g07190	LOC_Os12g07190	181.646	16444	174.374	17954	156.429	12881	8.80637	1114	6.67772	532	8.97761	782	0	4.85674	up	[T]	Signal transduction mechanisms	Biological Process: protein targeting to membrane (GO:0006612);; Biological Process: response to osmotic stress (GO:0006970);; Cellular Component: plastid (GO:0009536);; Biological Process: response to ethylene (GO:0009723);; Biological Process: abscisic acid-activated signaling pathway (GO:0009738);; Biological Process: salicylic acid mediated signaling pathway (GO:0009863);; Biological Process:…	--	--	--	--	CBS domain;; PB1 domain	CBS domain-containing protein CBSCBSPB3 OS=Arabidopsis thaliana OX=3702 GN=CBSCBSPB3 PE=1 SV=1	S	Function unknown	PREDICTED: CBS domain-containing protein CBSCBSPB3 [Oryza sativa Japonica Group]	biological process: localization (GO:0051179);; biological process: response to stimulus (GO:0050896);; cellular component: cell (GO:0005623);; cellular component: organelle (GO:0043226);; cellular component: cell part (GO:0044464);; biological process: cellular process (GO:0009987);; biological process: signaling (GO:0023052);; biological process: single-organism process (GO:0044699);; biologica…
Oryza_sativa_newGene_1780	--	178.329	9155	185.299	10819	169.239	7903	7.48841	538	6.33603	286	11.7408	580	2.25969e-148	4.84356	up	--	--	Cellular Component: plastid (GO:0009536);;	--	--	--	--	Uncharacterized conserved protein (DUF2358)	--	S	Function unknown	PREDICTED: uncharacterized protein LOC4336751 [Oryza sativa Japonica Group]	cellular component: cell (GO:0005623);; cellular component: organelle (GO:0043226);; cellular component: cell part (GO:0044464)
LOC_Os03g19720	LOC_Os03g19720	591.111	13102	657.892	16585	685.006	13810	29.5057	914	24.6407	480	39.647	845	2.09065e-204	4.83517	up	--	--	Molecular Function: binding (GO:0005488);; Molecular Function: calcium ion binding (GO:0005509);; Cellular Component: cytosol (GO:0005829);; Biological Process: hyperosmotic salinity response (GO:0042538);; Cellular Component: intracellular membrane-bounded organelle (GO:0043231);; Cellular Component: cytoplasmic part (GO:0044444);; Biological Process: single-organism cellular process (GO:0044763…	--	--	[T]	Signal transduction mechanisms	EF hand;; EF hand;; EF-hand domain pair;; EF-hand domain;; EF-hand domain pair	Calcium-binding protein CP1 OS=Arabidopsis thaliana OX=3702 GN=CP1 PE=2 SV=1	DTZ	Cell cycle control, cell division, chromosome partitioning;; Signal transduction mechanisms;; Cytoskeleton	PREDICTED: squidulin [Oryza sativa Japonica Group]	molecular function: binding (GO:0005488);; cellular component: cell (GO:0005623);; cellular component: cell part (GO:0044464);; biological process: response to stimulus (GO:0050896);; cellular component: organelle (GO:0043226);; biological process: cellular process (GO:0009987);; biological process: single-organism process (GO:0044699)
LOC_Os02g26190	LOC_Os02g26190	1.25745	365	1.37998	455	1.12819	296	0.026656	12	0.062304	17	0.088722	25	6.92901e-50	4.79677	up	--	--	Cellular Component: plant-type cell wall (GO:0009505);; Cellular Component: plastid (GO:0009536);;	--	--	--	--	Protein of unknown function (DUF2921)	Calcium-binding protein KIC OS=Arabidopsis thaliana OX=3702 GN=KIC PE=1 SV=2	--	--	Putative retrotransposable elements TNP2 [Oryza sativa Japonica Group]	cellular component: cell (GO:0005623);; cellular component: cell part (GO:0044464);; cellular component: organelle (GO:0043226)
LOC_Os01g50450	LOC_Os01g50450	76.6718	4617	72.466	4963	66.6425	3650	2.39152	202	2.98355	158	5.30991	308	1.12661e-94	4.78832	up	--	--	Biological Process: developmental process (GO:0032502);; Biological Process: single-organism process (GO:0044699);; Cellular Component: cell periphery (GO:0071944);;	--	--	--	--	--	--	S	Function unknown	PREDICTED: uncharacterized protein LOC4326922 [Oryza sativa Japonica Group]	biological process: developmental process (GO:0032502);; biological process: single-organism process (GO:0044699);; cellular component: cell (GO:0005623);; cellular component: cell part (GO:0044464)
LOC_Os10g33040	LOC_Os10g33040	2.51958	544	2.81599	691	2.63287	517	0.225778	68	0.090141	18	0.034648	8	6.53004e-30	4.7753	up	[K]	Transcription	Molecular Function: protein kinase activity (GO:0004672);; Molecular Function: protein serine/threonine kinase activity (GO:0004674);; Molecular Function: protein tyrosine kinase activity (GO:0004713);; Molecular Function: protein binding (GO:0005515);; Molecular Function: ATP binding (GO:0005524);; Biological Process: starch metabolic process (GO:0005982);; Biological Process: protein phosphoryl…	--	--	--	--	Leucine rich repeat;; Leucine Rich repeats (2 copies);; Protein kinase domain;; Protein tyrosine kinase;; Leucine Rich Repeat;; Leucine Rich repeat;; Leucine rich repeat N-terminal domain	Probable leucine-rich repeat receptor-like protein kinase At1g35710 OS=Arabidopsis thaliana OX=3702 GN=At1g35710 PE=2 SV=1	S	Function unknown	PREDICTED: probable LRR receptor-like serine/threonine-protein kinase At4g08850 [Oryza sativa Japonica Group]	biological process: metabolic process (GO:0008152);; biological process: cellular process (GO:0009987);; molecular function: catalytic activity (GO:0003824);; molecular function: binding (GO:0005488);; biological process: localization (GO:0051179);; biological process: developmental process (GO:0032502);; cellular component: cell (GO:0005623);; cellular component: organelle (GO:0043226);; cellula…
LOC_Os11g25700	LOC_Os11g25700	99.1215	4702	204.698	11042	149.936	6469	10.5497	700	4.98192	208	5.31942	243	8.09871e-24	4.7519	up	[IQR]	Lipid transport and metabolism;; Secondary metabolites biosynthesis, transport and catabolism;; General function prediction only	Biological Process: maltose metabolic process (GO:0000023);; Biological Process: pentose-phosphate shunt (GO:0006098);; Biological Process: lipid metabolic process (GO:0006629);; Molecular Function: oxidoreductase activity (GO:0016491);; Molecular Function: oxidoreductase activity, acting on the CH-OH group of donors, NAD or NADP as acceptor (GO:0016616);; Biological Process: starch biosynthetic …	--	--	[R]	General function prediction only	Enoyl-(Acyl carrier protein) reductase;; short chain dehydrogenase;; KR domain	Tropinone reductase homolog At5g06060 OS=Arabidopsis thaliana OX=3702 GN=At5g06060 PE=2 SV=1	S	Function unknown	PREDICTED: tropinone reductase homolog At5g06060 [Oryza sativa Japonica Group]	biological process: metabolic process (GO:0008152);; biological process: cellular process (GO:0009987);; biological process: single-organism process (GO:0044699);; molecular function: catalytic activity (GO:0003824);; biological process: biological regulation (GO:0065007);; cellular component: cell (GO:0005623);; cellular component: organelle (GO:0043226);; cellular component: cell part (GO:00444…
LOC_Os11g05780	LOC_Os11g05780	7.97654	446	9.80105	623	11.013	560	0.635977	50	0.14485	8	0.563766	31	3.78674e-44	4.75105	up	--	--	Molecular Function: binding (GO:0005488);; Cellular Component: nucleolus (GO:0005730);; Biological Process: embryo sac development (GO:0009553);; Cellular Component: membrane (GO:0016020);; Cellular Component: cortical cytoskeleton (GO:0030863);; Biological Process: single-organism cellular process (GO:0044763);; Biological Process: negative regulation of transcription, DNA-templated (GO:0045892)…	--	--	--	--	Transcriptional repressor, ovate	--	S	Function unknown	PREDICTED: transcription repressor OFP7 [Oryza sativa Japonica Group]	molecular function: binding (GO:0005488);; cellular component: cell (GO:0005623);; cellular component: organelle (GO:0043226);; cellular component: organelle part (GO:0044422);; cellular component: cell part (GO:0044464);; biological process: multicellular organismal process (GO:0032501);; biological process: developmental process (GO:0032502);; biological process: single-organism process (GO:004…
LOC_Os01g10210	LOC_Os01g10210	11.884	613	15.4135	903	11.1393	522	0.762296	55	0.531727	25	0.600752	30	1.71273e-88	4.74125	up	--	--	Biological Process: defense response to insect (GO:0002213);; Molecular Function: chitinase activity (GO:0004568);; Molecular Function: binding (GO:0005488);; Cellular Component: extracellular region (GO:0005576);; Cellular Component: nucleus (GO:0005634);; Biological Process: chitin catabolic process (GO:0006032);; Biological Process: RNA processing (GO:0006396);; Biological Process: single-orga…	--	--	--	--	Polyketide cyclase / dehydrase and lipid transport	Lachrymatory-factor synthase OS=Allium cepa OX=4679 GN=LFS PE=1 SV=1	S	Function unknown	PREDICTED: lachrymatory-factor synthase [Oryza sativa Japonica Group]	biological process: response to stimulus (GO:0050896);; molecular function: catalytic activity (GO:0003824);; molecular function: binding (GO:0005488);; cellular component: extracellular region (GO:0005576);; cellular component: cell (GO:0005623);; cellular component: organelle (GO:0043226);; cellular component: cell part (GO:0044464);; biological process: metabolic process (GO:0008152);; biologi…
LOC_Os03g07960	LOC_Os03g07960	98.2669	4365	99.8541	5044	95.75	3869	5.04795	314	6.41772	251	3.93549	168	8.83234e-169	4.7112	up	--	--	Cellular Component: chloroplast thylakoid membrane (GO:0009535);; Cellular Component: chloroplast thylakoid lumen (GO:0009543);;	--	--	--	--	--	--	S	Function unknown	PREDICTED: uncharacterized protein LOC9266492 [Oryza sativa Japonica Group]	cellular component: cell (GO:0005623);; cellular component: membrane (GO:0016020);; cellular component: organelle (GO:0043226);; cellular component: organelle part (GO:0044422);; cellular component: cell part (GO:0044464)
LOC_Os09g28390	LOC_Os09g28390	38.2014	3139	36.4656	3408	32.367	2419	2.17364	250	1.237	90	2.17771	172	2.84993e-140	4.70515	up	[QV]	Secondary metabolites biosynthesis, transport and catabolism;; Defense mechanisms	Biological Process: microtubule bundle formation (GO:0001578);; Molecular Function: iron ion binding (GO:0005506);; Cellular Component: extracellular region (GO:0005576);; Cellular Component: endoplasmic reticulum (GO:0005783);; Molecular Function: electron carrier activity (GO:0009055);; Biological Process: response to water deprivation (GO:0009414);; Cellular Component: chloroplast (GO:0009507)…	K09843|0|osa:4347261|K09843 (+)-abscisic acid 8'-hydroxylase [EC:1.14.13.93] | (RefSeq) ABA8OX3, CYP707A7, OsABA8ox3, OsJ_028469; abscisic acid 8'-hydroxylase 3	Carotenoid biosynthesis (ko00906)	[QI]	Secondary metabolites biosynthesis, transport and catabolism;; Lipid transport and metabolism	Cytochrome P450	Abscisic acid 8&apos;-hydroxylase 3 OS=Oryza sativa subsp. japonica OX=39947 GN=CYP707A7 PE=2 SV=1	Q	Secondary metabolites biosynthesis, transport and catabolism	PREDICTED: abscisic acid 8&apos;-hydroxylase 3 isoform X1 [Oryza sativa Japonica Group]	biological process: cellular process (GO:0009987);; biological process: cellular component organization or biogenesis (GO:0071840);; molecular function: binding (GO:0005488);; cellular component: extracellular region (GO:0005576);; cellular component: cell (GO:0005623);; cellular component: organelle (GO:0043226);; cellular component: cell part (GO:0044464);; molecular function: electron carrier …
LOC_Os08g07720	LOC_Os08g07720	21.6363	1417	29.059	2164	32.4958	1936	1.46334	134	0.530512	31	1.94649	123	6.23319e-21	4.69886	up	--	--	Biological Process: cellular aromatic compound metabolic process (GO:0006725);; Molecular Function: transferase activity, transferring acyl groups other than amino-acyl groups (GO:0016747);; Biological Process: macromolecule metabolic process (GO:0043170);; Biological Process: primary metabolic process (GO:0044238);; Biological Process: cellular biosynthetic process (GO:0044249);; Cellular Compon…	--	--	--	--	Transferase family	Malonyl-coenzyme A:anthocyanin 3-O-glucoside-6&apos;&apos;-O-malonyltransferase OS=Dahlia pinnata OX=101596 GN=3MAT PE=1 SV=1	S	Function unknown	PREDICTED: phenolic glucoside malonyltransferase 2 [Oryza sativa Japonica Group]	biological process: metabolic process (GO:0008152);; biological process: cellular process (GO:0009987);; molecular function: catalytic activity (GO:0003824);; cellular component: cell (GO:0005623);; cellular component: cell part (GO:0044464);; biological process: single-organism process (GO:0044699)
LOC_Os07g08200	LOC_Os07g08200	23.233	980	27.7961	1333	20.6782	794	1.25146	74	1.30742	49	1.21823	50	9.18972e-132	4.69044	up	[H]	Coenzyme transport and metabolism	Biological Process: phosphatidylglycerol biosynthetic process (GO:0006655);; Cellular Component: chloroplast inner membrane (GO:0009706);; Biological Process: vitamin E biosynthetic process (GO:0010189);; Biological Process: plastoquinone biosynthetic process (GO:0010236);; Cellular Component: integral component of membrane (GO:0016021);; Cellular Component: viral envelope (GO:0019031);; Biologic…	K12502|0|osa:107277102|K12502 MPBQ/MSBQ methyltransferase [EC:2.1.1.295] | (RefSeq) ArsM2, E37, OJ1014_E09.7, OJ1361_E02.125, OsArsM2; 2-methyl-6-phytyl-1,4-hydroquinone methyltransferase 1, chloroplastic	--	[H]	Coenzyme transport and metabolism	Methyltransferase domain;; Methyltransferase domain;; ubiE/COQ5 methyltransferase family;; Methyltransferase domain;; Methyltransferase domain;; Methyltransferase domain;; rRNA small subunit methyltransferase G;; Methyltransferase small domain;; O-methyltransferase	2-methyl-6-phytyl-1,4-hydroquinone methyltransferase 1, chloroplastic OS=Oryza sativa subsp. japonica OX=39947 GN=ARSM2 PE=2 SV=1	Q	Secondary metabolites biosynthesis, transport and catabolism	hypothetical protein OsJ_23317 [Oryza sativa Japonica Group]	biological process: metabolic process (GO:0008152);; biological process: cellular process (GO:0009987);; biological process: single-organism process (GO:0044699);; cellular component: cell (GO:0005623);; cellular component: membrane (GO:0016020);; cellular component: organelle (GO:0043226);; cellular component: organelle part (GO:0044422);; cellular component: cell part (GO:0044464);; cellular co…
LOC_Os05g02200	LOC_Os05g02200	2.96604	146	3.51154	196	3.59404	161	0.113256	8	0.268288	12	0.106892	6	9.52216e-32	4.69013	up	--	--	Biological Process: response to organic substance (GO:0010033);; Cellular Component: cytoplasmic vesicle (GO:0016023);; Molecular Function: kinase activity (GO:0016301);; Biological Process: phosphorylation (GO:0016310);; Cellular Component: cell part (GO:0044464);; Biological Process: single-organism cellular process (GO:0044763);; Biological Process: response to oxygen-containing compound (GO:1…	--	--	--	--	Salt stress response/antifungal	Cysteine-rich repeat secretory protein 55 OS=Arabidopsis thaliana OX=3702 GN=CRRSP55 PE=2 SV=1	S	Function unknown	PREDICTED: cysteine-rich repeat secretory protein 55 [Oryza sativa Japonica Group]	biological process: response to stimulus (GO:0050896);; molecular function: catalytic activity (GO:0003824);; biological process: metabolic process (GO:0008152);; biological process: cellular process (GO:0009987);; cellular component: cell part (GO:0044464);; biological process: single-organism process (GO:0044699)
LOC_Os02g43340	LOC_Os02g43340	37.953	2674	38.7761	3120	36.5463	2358	2.58044	256	1.81224	111	1.4688	108	2.66795e-148	4.68808	up	[R]	General function prediction only	Molecular Function: carboxylic ester hydrolase activity (GO:0004091);; Cellular Component: mitochondrion (GO:0005739);; Cellular Component: plastid (GO:0009536);; Biological Process: embryo development ending in seed dormancy (GO:0009793);; Cellular Component: membrane (GO:0016020);; Biological Process: cellular component organization (GO:0016043);; Molecular Function: kinase activity (GO:0016301…	K07019|0|osa:4330156|K07019 uncharacterized protein | (RefSeq) embryogenesis-associated protein EMB8	--	[R]	General function prediction only	alpha/beta hydrolase fold;; Alpha/beta hydrolase family;; Serine aminopeptidase, S33	Embryogenesis-associated protein EMB8 OS=Picea glauca OX=3330 GN=EMB8 PE=2 SV=1	S	Function unknown	hypothetical protein OsI_08285 [Oryza sativa Indica Group]	cellular component: cell (GO:0005623);; cellular component: organelle (GO:0043226);; cellular component: cell part (GO:0044464);; biological process: reproduction (GO:0000003);; biological process: reproductive process (GO:0022414);; biological process: multicellular organismal process (GO:0032501);; biological process: developmental process (GO:0032502);; biological process: single-organism proc…
LOC_Os09g20930	LOC_Os09g20930	81.8861	6109	78.7602	6683	60.0453	4075	3.75772	392	3.30392	217	4.79777	344	5.05514e-185	4.68198	up	--	--	Biological Process: metabolic process (GO:0008152);; Cellular Component: cell part (GO:0044464);;	--	--	--	--	--	--	S	Function unknown	hypothetical protein OsI_31151 [Oryza sativa Indica Group]	biological process: metabolic process (GO:0008152);; cellular component: cell part (GO:0044464)
LOC_Os07g10850	LOC_Os07g10850	6.5802	1537	5.40953	1438	4.26632	907	0.365629	120	0.012828	3	0.116296	27	5.90062e-07	4.67562	up	[X]	Mobilome: prophages, transposons	Molecular Function: nucleic acid binding (GO:0003676);; Molecular Function: zinc ion binding (GO:0008270);; Biological Process: DNA integration (GO:0015074);; Molecular Function: transferase activity, transferring phosphorus-containing groups (GO:0016772);; Molecular Function: hydrolase activity (GO:0016787);;	--	--	[R]	General function prediction only	Reverse transcriptase (RNA-dependent DNA polymerase);; Integrase core domain;; GAG-pre-integrase domain	Retrovirus-related Pol polyprotein from transposon RE1 OS=Arabidopsis thaliana OX=3702 GN=RE1 PE=2 SV=1	S	Function unknown	retrotransposon protein, putative, unclassified [Oryza sativa Japonica Group]	molecular function: binding (GO:0005488);; biological process: metabolic process (GO:0008152);; biological process: cellular process (GO:0009987);; molecular function: catalytic activity (GO:0003824)
LOC_Os03g16860	LOC_Os03g16860	312.05	30051	328.494	35979	364.46	31924	23.3378	3140	14.7966	1253	15.921	1474	3.97647e-153	4.67386	up	[O]	Posttranslational modification, protein turnover, chaperones	Molecular Function: protease binding (GO:0002020);; Molecular Function: receptor activity (GO:0004872);; Molecular Function: KDEL sequence binding (GO:0005046);; Molecular Function: ATP binding (GO:0005524);; Cellular Component: cell wall (GO:0005618);; Cellular Component: mitochondrion (GO:0005739);; Cellular Component: vacuolar membrane (GO:0005774);; Cellular Component: endoplasmic reticulum l…	K03283|0|osa:4332413|K03283 heat shock 70kDa protein 1/8 | (RefSeq) heat shock cognate 70 kDa protein 2	Spliceosome (ko03040);; Protein processing in endoplasmic reticulum (ko04141);; Endocytosis (ko04144)	[O]	Posttranslational modification, protein turnover, chaperones	NAD-specific glutamate dehydrogenase	Heat shock cognate 70 kDa protein 2 OS=Solanum lycopersicum OX=4081 GN=HSC-2 PE=2 SV=1	O	Posttranslational modification, protein turnover, chaperones	PREDICTED: heat shock cognate 70 kDa protein 2 [Oryza sativa Japonica Group]	molecular function: binding (GO:0005488);; molecular function: molecular transducer activity (GO:0060089);; cellular component: cell (GO:0005623);; cellular component: cell part (GO:0044464);; cellular component: organelle (GO:0043226);; cellular component: membrane (GO:0016020);; cellular component: organelle part (GO:0044422);; cellular component: membrane-enclosed lumen (GO:0031974);; biologic…
LOC_Os02g10120	LOC_Os02g10120	181.708	24875	104.366	16250	133.179	16583	4.68003	896	8.84101	1064	9.0613	1193	1.58519e-76	4.65395	up	--	--	Biological Process: maltose metabolic process (GO:0000023);; Biological Process: sulfur amino acid metabolic process (GO:0000096);; Molecular Function: iron ion binding (GO:0005506);; Molecular Function: protein binding (GO:0005515);; Cellular Component: plasma membrane (GO:0005886);; Biological Process: glycine catabolic process (GO:0006546);; Biological Process: unsaturated fatty acid biosynthe…	K00454|0|osa:4328603|K00454 lipoxygenase [EC:1.13.11.12] | (RefSeq) OJ1225_F07.1; lipoxygenase 2.3, chloroplastic	Linoleic acid metabolism (ko00591);; alpha-Linolenic acid metabolism (ko00592)	--	--	Lipoxygenase;; PLAT/LH2 domain	Lipoxygenase 2.3, chloroplastic OS=Hordeum vulgare OX=4513 GN=LOX2.3 PE=1 SV=1	S	Function unknown	PREDICTED: lipoxygenase 2.3, chloroplastic [Oryza sativa Japonica Group]	biological process: metabolic process (GO:0008152);; biological process: cellular process (GO:0009987);; biological process: single-organism process (GO:0044699);; molecular function: binding (GO:0005488);; cellular component: cell (GO:0005623);; cellular component: membrane (GO:0016020);; cellular component: cell part (GO:0044464);; biological process: localization (GO:0051179);; biological proc…
LOC_Os06g10350	LOC_Os06g10350	2.30765	120	2.67091	158	6.69462	317	0.247647	18	0.138479	7	0.159641	8	5.41957e-20	4.6492	up	--	--	Biological Process: cell fate specification (GO:0001708);; Molecular Function: DNA binding (GO:0003677);; Molecular Function: chromatin binding (GO:0003682);; Molecular Function: transcription factor activity, sequence-specific DNA binding (GO:0003700);; Molecular Function: protein binding (GO:0005515);; Cellular Component: nucleus (GO:0005634);; Biological Process: fatty acid biosynthetic proces…	K09422|2.09364e-117|osa:4340430|K09422 myb proto-oncogene protein, plant | (RefSeq) C, C1; anthocyanin regulatory C1 protein	--	[K]	Transcription	Myb-like DNA-binding domain;; Myb-like DNA-binding domain	Anthocyanin regulatory C1 protein OS=Zea mays OX=4577 GN=C1 PE=2 SV=1	K	Transcription	PREDICTED: anthocyanin regulatory C1 protein [Oryza sativa Japonica Group]	biological process: cellular process (GO:0009987);; biological process: developmental process (GO:0032502);; biological process: single-organism process (GO:0044699);; molecular function: binding (GO:0005488);; biological process: biological regulation (GO:0065007);; molecular function: nucleic acid binding transcription factor activity (GO:0001071);; cellular component: cell (GO:0005623);; cellu…
Oryza_sativa_newGene_4495	--	2.0202	81	1.4397	66	1.03741	38	0.121725	7	0	0	0.048422	2	7.84585e-12	4.63455	up	--	--	Molecular Function: nucleic acid binding (GO:0003676);; Molecular Function: zinc ion binding (GO:0008270);; Cellular Component: plastid (GO:0009536);;	--	--	--	--	--	--	S	Function unknown	hypothetical protein OsJ_17677 [Oryza sativa Japonica Group]	molecular function: binding (GO:0005488);; cellular component: cell (GO:0005623);; cellular component: organelle (GO:0043226);; cellular component: cell part (GO:0044464)
LOC_Os03g02460	LOC_Os03g02460	0.967183	70	0.837466	69	0.984477	65	0	0	0	0	0.106488	8	4.22905e-09	4.63172	up	[IQR]	Lipid transport and metabolism;; Secondary metabolites biosynthesis, transport and catabolism;; General function prediction only	Cellular Component: plasma membrane (GO:0005886);; Biological Process: polysaccharide metabolic process (GO:0005976);; Biological Process: sulfur compound metabolic process (GO:0006790);; Biological Process: phosphate-containing compound metabolic process (GO:0006796);; Biological Process: isoprenoid biosynthetic process (GO:0008299);; Biological Process: response to light stimulus (GO:0009416);;…	--	--	[Q]	Secondary metabolites biosynthesis, transport and catabolism	short chain dehydrogenase;; Enoyl-(Acyl carrier protein) reductase;; KR domain	Short-chain dehydrogenase TIC 32, chloroplastic OS=Arabidopsis thaliana OX=3702 GN=TIC32 PE=2 SV=1	S	Function unknown	PREDICTED: short-chain dehydrogenase TIC 32, chloroplastic [Oryza sativa Japonica Group]	cellular component: cell (GO:0005623);; cellular component: membrane (GO:0016020);; cellular component: cell part (GO:0044464);; biological process: metabolic process (GO:0008152);; biological process: cellular process (GO:0009987);; biological process: single-organism process (GO:0044699);; biological process: response to stimulus (GO:0050896);; cellular component: organelle (GO:0043226);; cellu…
LOC_Os12g03070	LOC_Os12g03070	162.387	10425	180.133	13168	186.26	10861	10.0382	905	9.27029	524	10.359	643	0	4.6244	up	[T]	Signal transduction mechanisms	Biological Process: maltose metabolic process (GO:0000023);; Biological Process: pentose-phosphate shunt (GO:0006098);; Biological Process: rRNA processing (GO:0006364);; Cellular Component: chloroplast thylakoid membrane (GO:0009535);; Cellular Component: chloroplast stroma (GO:0009570);; Biological Process: plastid organization (GO:0009657);; Biological Process: stomatal complex morphogenesis (…	--	--	--	--	FHA domain;; Inner membrane component of T3SS, cytoplasmic domain	--	T	Signal transduction mechanisms	PREDICTED: nuclear envelope pore membrane protein POM 121 isoform X1 [Oryza sativa Japonica Group]	biological process: metabolic process (GO:0008152);; biological process: cellular process (GO:0009987);; biological process: single-organism process (GO:0044699);; cellular component: cell (GO:0005623);; cellular component: membrane (GO:0016020);; cellular component: organelle (GO:0043226);; cellular component: organelle part (GO:0044422);; cellular component: cell part (GO:0044464);; biological …
LOC_Os01g61700	LOC_Os01g61700	37.2888	822	37.9407	951	57.3828	1151	2.9026	90	2.55379	50	1.67067	36	1.80812e-67	4.62303	up	[O]	Posttranslational modification, protein turnover, chaperones	Cellular Component: plastid (GO:0009536);; Biological Process: protein catabolic process (GO:0030163);;	--	--	--	--	ATP-dependent Clp protease adaptor protein ClpS	--	S	Function unknown	hypothetical protein [Oryza sativa Japonica Group]	cellular component: cell (GO:0005623);; cellular component: organelle (GO:0043226);; cellular component: cell part (GO:0044464);; biological process: metabolic process (GO:0008152)
LOC_Os03g03980	LOC_Os03g03980	3.69815	110	3.92752	133	3.94037	107	0.090354	4	0.374174	10	0.125598	4	5.08699e-22	4.61984	up	--	--	Biological Process: developmental process involved in reproduction (GO:0003006);; Molecular Function: binding (GO:0005488);; Cellular Component: nucleus (GO:0005634);; Biological Process: protein targeting to vacuole (GO:0006623);; Biological Process: membrane fusion (GO:0006944);; Biological Process: positive regulation of cell proliferation (GO:0008284);; Biological Process: response to symbiot…	--	--	[S]	Function unknown	Coiled-coil domain-containing protein 124	--	S	Function unknown	hypothetical protein OsI_09861 [Oryza sativa Indica Group]	biological process: reproduction (GO:0000003);; biological process: reproductive process (GO:0022414);; biological process: developmental process (GO:0032502);; molecular function: binding (GO:0005488);; cellular component: cell (GO:0005623);; cellular component: organelle (GO:0043226);; cellular component: cell part (GO:0044464);; biological process: localization (GO:0051179);; biological proces…
LOC_Os01g58640	LOC_Os01g58640	31.7848	3379	26.981	3262	22.2163	2148	1.69154	252	1.03246	97	1.76044	180	4.96795e-117	4.61819	up	[T]	Signal transduction mechanisms	Molecular Function: acid phosphatase activity (GO:0003993);; Molecular Function: protein serine/threonine phosphatase activity (GO:0004722);; Cellular Component: mitochondrion (GO:0005739);; Biological Process: protein dephosphorylation (GO:0006470);; Biological Process: cellular aromatic compound metabolic process (GO:0006725);; Biological Process: response to stress (GO:0006950);; Cellular Comp…	--	--	[G]	Carbohydrate transport and metabolism	Calcineurin-like phosphoesterase;; Purple acid Phosphatase, N-terminal domain;; Iron/zinc purple acid phosphatase-like protein C	Probable inactive purple acid phosphatase 27 OS=Arabidopsis thaliana OX=3702 GN=PAP27 PE=2 SV=1	S	Function unknown	PREDICTED: nucleotide pyrophosphatase/phosphodiesterase [Oryza sativa Japonica Group]	biological process: metabolic process (GO:0008152);; biological process: cellular process (GO:0009987);; molecular function: catalytic activity (GO:0003824);; cellular component: cell (GO:0005623);; cellular component: organelle (GO:0043226);; cellular component: cell part (GO:0044464);; biological process: response to stimulus (GO:0050896);; cellular component: macromolecular complex (GO:0032991…
LOC_Os03g10500	LOC_Os03g10500	9.31354	544	10.7553	715	10.85	577	0.520209	43	0.382979	20	0.788043	45	4.92162e-83	4.61646	up	[P]	Inorganic ion transport and metabolism	Biological Process: sulfate assimilation (GO:0000103);; Molecular Function: adenylylsulfate kinase activity (GO:0004020);; Molecular Function: ATP binding (GO:0005524);; Cellular Component: cytosol (GO:0005829);; Biological Process: tryptophan catabolic process (GO:0006569);; Cellular Component: chloroplast (GO:0009507);; Biological Process: indoleacetic acid biosynthetic process (GO:0009684);; B…	K00860|2.03926e-118|osa:9272308|K00860 adenylylsulfate kinase [EC:2.7.1.25] | (RefSeq) adenylyl-sulfate kinase 3	--	[P]	Inorganic ion transport and metabolism	Adenylylsulphate kinase	Adenylyl-sulfate kinase 3 OS=Arabidopsis thaliana OX=3702 GN=APK3 PE=1 SV=1	P	Inorganic ion transport and metabolism	hypothetical protein OsJ_09815 [Oryza sativa Japonica Group]	biological process: metabolic process (GO:0008152);; biological process: cellular process (GO:0009987);; molecular function: catalytic activity (GO:0003824);; molecular function: binding (GO:0005488);; cellular component: cell (GO:0005623);; cellular component: cell part (GO:0044464);; biological process: single-organism process (GO:0044699);; cellular component: organelle (GO:0043226);; biologic…
LOC_Os07g05840	LOC_Os07g05840	88.6467	7924	88.2836	8975	0.535489	44	0.826627	104	0.792012	63	0.026467	3	0.000214311	4.61359	up	--	--	Cellular Component: plastid (GO:0009536);;	--	--	--	--	--	--	S	Function unknown	hypothetical protein OsI_24930 [Oryza sativa Indica Group]	cellular component: cell (GO:0005623);; cellular component: organelle (GO:0043226);; cellular component: cell part (GO:0044464)
LOC_Os06g36070	LOC_Os06g36070	6.48959	390	6.2633	428	6.04559	331	0.347418	30	0.225021	12	0.440345	26	2.48951e-71	4.60673	up	--	--	Cellular Component: mitochondrion (GO:0005739);; Biological Process: cellular process (GO:0009987);; Cellular Component: intracellular organelle part (GO:0044446);;	--	--	--	--	Cotton fibre expressed protein	--	S	Function unknown	PREDICTED: uncharacterized protein LOC4341279 [Oryza sativa Japonica Group]	cellular component: cell (GO:0005623);; cellular component: organelle (GO:0043226);; cellular component: cell part (GO:0044464);; biological process: cellular process (GO:0009987);; cellular component: organelle part (GO:0044422)
LOC_Os08g07080	LOC_Os08g07080	0.939728	78	4.64586	439	1.06415	81	0.106974	13	0.029553	3	0	0	2.04009e-05	4.60397	up	--	--	Molecular Function: magnesium ion binding (GO:0000287);; Cellular Component: cytoplasm (GO:0005737);; Biological Process: defense response (GO:0006952);; Cellular Component: plastid (GO:0009536);; Molecular Function: terpene synthase activity (GO:0010333);; Molecular Function: sesquiterpene synthase activity (GO:0010334);; Biological Process: terpenoid biosynthetic process (GO:0016114);; Biologic…	--	--	--	--	Terpene synthase family, metal binding domain;; Terpene synthase, N-terminal domain	Beta-sesquiphellandrene synthase OS=Sorghum bicolor OX=4558 GN=TPS2 PE=1 SV=2	S	Function unknown	hypothetical protein OsJ_26180 [Oryza sativa Japonica Group]	molecular function: binding (GO:0005488);; cellular component: cell (GO:0005623);; cellular component: cell part (GO:0044464);; biological process: response to stimulus (GO:0050896);; cellular component: organelle (GO:0043226);; molecular function: catalytic activity (GO:0003824);; biological process: metabolic process (GO:0008152);; biological process: cellular process (GO:0009987);; biological …
LOC_Os08g12449	LOC_Os08g12449	49.2442	1526	51.1765	1806	44.6052	1253	1.33693	58	1.36743	42	4.25254	135	9.38083e-19	4.59211	up	--	--	Cellular Component: plastid (GO:0009536);;	--	--	--	--	--	--	--	--	Os08g0221300, partial [Oryza sativa Japonica Group]	cellular component: cell (GO:0005623);; cellular component: organelle (GO:0043226);; cellular component: cell part (GO:0044464)
LOC_Os03g01930	LOC_Os03g01930	50.9902	4941	49.8621	5495	51.2227	4515	3.48274	472	2.30941	197	2.91223	272	4.51742e-216	4.58311	up	--	--	Biological Process: developmental process involved in reproduction (GO:0003006);; Molecular Function: protein binding (GO:0005515);; Cellular Component: cytosol (GO:0005829);; Cellular Component: plasma membrane (GO:0005886);; Biological Process: cellular protein modification process (GO:0006464);; Biological Process: anatomical structure morphogenesis (GO:0009653);; Biological Process: post-embr…	--	--	--	--	Weak chloroplast movement under blue light	Protein WEAK CHLOROPLAST MOVEMENT UNDER BLUE LIGHT 1 OS=Arabidopsis thaliana OX=3702 GN=WEB1 PE=1 SV=1	S	Function unknown	PREDICTED: protein WEAK CHLOROPLAST MOVEMENT UNDER BLUE LIGHT 1 [Oryza sativa Japonica Group]	biological process: reproduction (GO:0000003);; biological process: reproductive process (GO:0022414);; biological process: developmental process (GO:0032502);; molecular function: binding (GO:0005488);; cellular component: cell (GO:0005623);; cellular component: cell part (GO:0044464);; cellular component: membrane (GO:0016020);; biological process: metabolic process (GO:0008152);; biological pr…
LOC_Os02g42940	LOC_Os02g42940	58.7152	3713	56.3451	4052	50.4094	2899	3.05921	271	3.16709	176	3.38691	206	0	4.57914	up	--	--	Cellular Component: protein storage vacuole (GO:0000326);; Molecular Function: structural molecule activity (GO:0005198);; Molecular Function: protein binding (GO:0005515);; Cellular Component: nucleus (GO:0005634);; Cellular Component: endoplasmic reticulum membrane (GO:0005789);; Cellular Component: cytosol (GO:0005829);; Cellular Component: plasma membrane (GO:0005886);; Biological Process: N-…	--	--	[U]	Intracellular trafficking, secretion, and vesicular transport	MSP (Major sperm protein) domain	Vesicle-associated protein 1-2 OS=Arabidopsis thaliana OX=3702 GN=PVA12 PE=1 SV=1	U	Intracellular trafficking, secretion, and vesicular transport	PREDICTED: vesicle-associated protein 1-2 [Oryza sativa Japonica Group]	cellular component: cell (GO:0005623);; cellular component: organelle (GO:0043226);; cellular component: cell part (GO:0044464);; molecular function: structural molecule activity (GO:0005198);; molecular function: binding (GO:0005488);; cellular component: membrane (GO:0016020);; cellular component: organelle part (GO:0044422);; cellular component: membrane part (GO:0044425);; biological process:…
LOC_Os09g20900	LOC_Os09g20900	36.5942	1113	37.2943	1290	42.3964	1173	2.14652	92	2.88393	78	1.58796	47	1.08636e-105	4.57441	up	--	--	Cellular Component: integral component of membrane (GO:0016021);;	--	--	[R]	General function prediction only	Hypoxia induced protein conserved region	RING-H2 finger protein ATL48 OS=Arabidopsis thaliana OX=3702 GN=ATL48 PE=1 SV=2	S	Function unknown	PREDICTED: RING-H2 finger protein ATL48 [Oryza sativa Japonica Group]	cellular component: membrane (GO:0016020);; cellular component: membrane part (GO:0044425)
LOC_Os04g33190	LOC_Os04g33190	138.994	16962	155.442	21574	139.403	15474	8.36868	1427	7.8102	838	9.18767	1078	0	4.57273	up	[I]	Lipid transport and metabolism	Molecular Function: acetate-CoA ligase activity (GO:0003987);; Cellular Component: cytosol (GO:0005829);; Biological Process: acetate metabolic process (GO:0006083);; Biological Process: gluconeogenesis (GO:0006094);; Biological Process: cellular aromatic compound metabolic process (GO:0006725);; Biological Process: cytoskeleton organization (GO:0007010);; Cellular Component: chloroplast stroma (…	K01895|0|osa:4335745|K01895 acetyl-CoA synthetase [EC:6.2.1.1] | (RefSeq) acetyl-coenzyme A synthetase, chloroplastic/glyoxysomal	Glycolysis / Gluconeogenesis (ko00010);; Pyruvate metabolism (ko00620);; Propanoate metabolism (ko00640);; Carbon metabolism (ko01200)	[I]	Lipid transport and metabolism	AMP-binding enzyme;; AMP-binding enzyme C-terminal domain;; Acetyl-coenzyme A synthetase N-terminus	Acetyl-coenzyme A synthetase, chloroplastic/glyoxysomal OS=Arabidopsis thaliana OX=3702 GN=ACS PE=1 SV=1	I	Lipid transport and metabolism	PREDICTED: acetyl-coenzyme A synthetase, chloroplastic/glyoxysomal [Oryza sativa Japonica Group]	molecular function: catalytic activity (GO:0003824);; cellular component: cell (GO:0005623);; cellular component: cell part (GO:0044464);; biological process: metabolic process (GO:0008152);; biological process: cellular process (GO:0009987);; biological process: single-organism process (GO:0044699);; biological process: cellular component organization or biogenesis (GO:0071840);; cellular compon…
LOC_Os12g07810	LOC_Os12g07810	11.5005	836	11.1853	925	9.01277	596	0.533744	55	0.442995	29	0.825307	58	5.57921e-93	4.57143	up	[C]	Energy production and conversion	Molecular Function: aldehyde dehydrogenase (NAD) activity (GO:0004029);; Molecular Function: aldehyde dehydrogenase [NAD(P)+] activity (GO:0004030);; Cellular Component: vacuole (GO:0005773);; Cellular Component: endoplasmic reticulum (GO:0005783);; Biological Process: cellular aldehyde metabolic process (GO:0006081);; Biological Process: response to stress (GO:0006950);; Biological Process: resp…	K00128|0|osa:9271186|K00128 aldehyde dehydrogenase (NAD+) [EC:1.2.1.3] | (RefSeq) aldehyde dehydrogenase family 3 member H1	--	[C]	Energy production and conversion	Aldehyde dehydrogenase family	Aldehyde dehydrogenase family 3 member H1 OS=Arabidopsis thaliana OX=3702 GN=ALDH3H1 PE=1 SV=2	C	Energy production and conversion	PREDICTED: aldehyde dehydrogenase family 3 member H1 [Oryza sativa Japonica Group]	biological process: metabolic process (GO:0008152);; biological process: single-organism process (GO:0044699);; molecular function: catalytic activity (GO:0003824);; cellular component: cell (GO:0005623);; cellular component: organelle (GO:0043226);; cellular component: cell part (GO:0044464);; biological process: cellular process (GO:0009987);; biological process: response to stimulus (GO:005089…
LOC_Os08g30210	LOC_Os08g30210	17.2883	1015	23.4329	1564	25.1827	1345	1.1778	97	0.895512	47	1.68654	96	9.59592e-85	4.56842	up	[Q]	Secondary metabolites biosynthesis, transport and catabolism	Cellular Component: cytoplasm (GO:0005737);; Biological Process: ion transport (GO:0006811);; Biological Process: response to water deprivation (GO:0009414);; Cellular Component: plasmodesma (GO:0009506);; Biological Process: response to wounding (GO:0009611);; Biological Process: jasmonic acid mediated signaling pathway (GO:0009867);; Biological Process: regulation of glucosinolate biosynthetic …	--	--	[QR]	Secondary metabolites biosynthesis, transport and catabolism;; General function prediction only	2OG-Fe(II) oxygenase superfamily;; non-haem dioxygenase in morphine synthesis N-terminal	1-aminocyclopropane-1-carboxylate oxidase homolog 1 OS=Arabidopsis thaliana OX=3702 GN=At1g06620 PE=2 SV=1	S	Function unknown	PREDICTED: DIBOA-glucoside dioxygenase BX6 [Oryza sativa Japonica Group]	cellular component: cell (GO:0005623);; cellular component: cell part (GO:0044464);; biological process: localization (GO:0051179);; biological process: response to stimulus (GO:0050896);; cellular component: cell junction (GO:0030054);; biological process: cellular process (GO:0009987);; biological process: signaling (GO:0023052);; biological process: single-organism process (GO:0044699);; biolo…
LOC_Os01g61010	LOC_Os01g61010	30.7584	3826	38.9939	5521	47.9707	5445	2.35471	414	1.68242	194	2.69187	323	9.7832e-116	4.56245	up	--	--	Cellular Component: membrane (GO:0016020);; Cellular Component: nuclear part (GO:0044428);;	--	--	--	--	Nodulin-like	Protein NUCLEAR FUSION DEFECTIVE 4 OS=Arabidopsis thaliana OX=3702 GN=NFD4 PE=3 SV=1	S	Function unknown	PREDICTED: protein NUCLEAR FUSION DEFECTIVE 4 [Oryza sativa Japonica Group]	cellular component: membrane (GO:0016020);; cellular component: cell (GO:0005623);; cellular component: organelle (GO:0043226);; cellular component: organelle part (GO:0044422);; cellular component: cell part (GO:0044464)
LOC_Os08g44400	LOC_Os08g44400	215.183	12956	238.823	16297	210.536	11434	13.9977	1169	11.9942	628	13.405	767	0	4.55698	up	[O]	Posttranslational modification, protein turnover, chaperones	Cellular Component: mitochondrion (GO:0005739);; Molecular Function: electron carrier activity (GO:0009055);; Cellular Component: plant-type cell wall (GO:0009505);; Cellular Component: chloroplast thylakoid membrane (GO:0009535);; Cellular Component: chloroplast envelope (GO:0009941);; Molecular Function: protein disulfide oxidoreductase activity (GO:0015035);; Cellular Component: membrane (GO:0…	--	--	--	--	Glutathione S-transferase, N-terminal domain;; Glutathione S-transferase, N-terminal domain;; Glutathione S-transferase, N-terminal domain;; Glutaredoxin	--	S	Function unknown	PREDICTED: uncharacterized protein LOC4346305 [Oryza sativa Japonica Group]	cellular component: cell (GO:0005623);; cellular component: organelle (GO:0043226);; cellular component: cell part (GO:0044464);; molecular function: electron carrier activity (GO:0009055);; cellular component: membrane (GO:0016020);; cellular component: organelle part (GO:0044422);; biological process: metabolic process (GO:0008152);; biological process: single-organism process (GO:0044699);; mo…
LOC_Os01g67320	LOC_Os01g67320	54.5554	1064	52.3975	1162	45.0929	800	2.44227	67	2.74518	48	3.70403	70	4.04749e-131	4.55284	up	--	--	Cellular Component: plastid (GO:0009536);;	--	--	--	--	--	--	--	--	Os01g0898800 [Oryza sativa Japonica Group]	cellular component: cell (GO:0005623);; cellular component: organelle (GO:0043226);; cellular component: cell part (GO:0044464)
LOC_Os01g22450	LOC_Os01g22450	16.9151	181	19.9433	243	18.1	177	0.914695	14	1.03733	10	1.10278	12	4.81535e-42	4.53838	up	--	--	--	--	--	--	--	--	--	--	--	hypothetical protein [Oryza sativa Japonica Group]	--
LOC_Os04g25440	LOC_Os04g25440	66.2574	5886	65.9502	6663	60.2281	4866	1.72591	215	1.87152	147	6.34565	542	2.28188e-15	4.53281	up	[G]	Carbohydrate transport and metabolism	Biological Process: protein targeting to membrane (GO:0006612);; Biological Process: metabolic process (GO:0008152);; Biological Process: salicylic acid mediated signaling pathway (GO:0009863);; Biological Process: jasmonic acid mediated signaling pathway (GO:0009867);; Biological Process: regulation of plant-type hypersensitive response (GO:0010363);; Biological Process: endoplasmic reticulum un…	--	--	[GC]	Carbohydrate transport and metabolism;; Energy production and conversion	UDP-glucoronosyl and UDP-glucosyl transferase	7-deoxyloganetin glucosyltransferase OS=Gardenia jasminoides OX=114476 GN=UGT85A24 PE=1 SV=1	S	Function unknown	PREDICTED: 7-deoxyloganetin glucosyltransferase [Oryza sativa Japonica Group]	biological process: localization (GO:0051179);; biological process: metabolic process (GO:0008152);; biological process: cellular process (GO:0009987);; biological process: signaling (GO:0023052);; biological process: single-organism process (GO:0044699);; biological process: response to stimulus (GO:0050896);; biological process: biological regulation (GO:0065007);; cellular component: cell (GO:…
LOC_Os02g35000	LOC_Os02g35000	3.72648	296	3.38732	306	2.85644	207	0.221332	25	0.098838	7	0.223799	18	7.46376e-46	4.52989	up	[O]	Posttranslational modification, protein turnover, chaperones	Molecular Function: protein binding (GO:0005515);; Cellular Component: mitochondrion (GO:0005739);; Cellular Component: endoplasmic reticulum lumen (GO:0005788);; Cellular Component: plasma membrane (GO:0005886);; Biological Process: DNA-dependent DNA replication (GO:0006261);; Biological Process: protein folding (GO:0006457);; Cellular Component: plasmodesma (GO:0009506);; Biological Process: sy…	--	--	[O]	Posttranslational modification, protein turnover, chaperones	X-domain of DnaJ-containing;; DnaJ domain	Chaperone protein dnaJ 10 OS=Arabidopsis thaliana OX=3702 GN=ATJ10 PE=2 SV=2	O	Posttranslational modification, protein turnover, chaperones	hypothetical protein OsI_07645 [Oryza sativa Indica Group]	molecular function: binding (GO:0005488);; cellular component: cell (GO:0005623);; cellular component: organelle (GO:0043226);; cellular component: cell part (GO:0044464);; cellular component: membrane-enclosed lumen (GO:0031974);; cellular component: organelle part (GO:0044422);; cellular component: membrane (GO:0016020);; biological process: metabolic process (GO:0008152);; biological process: …
LOC_Os08g02540	LOC_Os08g02540	38.305	2099	36.5198	2276	37.5285	1870	3.00429	230	2.22222	107	1.33074	71	4.5181e-79	4.52006	up	[F]	Nucleotide transport and metabolism	Molecular Function: adenylate kinase activity (GO:0004017);; Molecular Function: ATP binding (GO:0005524);; Cellular Component: nucleus (GO:0005634);; Cellular Component: mitochondrion (GO:0005739);; Biological Process: DNA-templated transcription, elongation (GO:0006354);; Biological Process: cellular amino acid biosynthetic process (GO:0008652);; Cellular Component: chloroplast thylakoid (GO:00…	K00939|1.9937e-176|osa:4344534|K00939 adenylate kinase [EC:2.7.4.3] | (RefSeq) OJ1005_B05.19, OsJ_25843; probable adenylate kinase 7, mitochondrial	--	[F]	Nucleotide transport and metabolism	Adenylate kinase;; AAA domain	Probable adenylate kinase 7, mitochondrial OS=Oryza sativa subsp. japonica OX=39947 GN=Os08g0118900 PE=2 SV=1	F	Nucleotide transport and metabolism	PREDICTED: probable adenylate kinase 7, mitochondrial [Oryza sativa Japonica Group]	biological process: metabolic process (GO:0008152);; biological process: cellular process (GO:0009987);; biological process: single-organism process (GO:0044699);; molecular function: catalytic activity (GO:0003824);; molecular function: binding (GO:0005488);; cellular component: cell (GO:0005623);; cellular component: organelle (GO:0043226);; cellular component: cell part (GO:0044464);; cellular…
LOC_Os02g49680	LOC_Os02g49680	299.608	17836	317.625	21505	327.951	17758	23.3601	1943	16.2241	849	17.7487	1016	6.38682e-205	4.50719	up	--	--	Biological Process: maltose metabolic process (GO:0000023);; Cellular Component: mitochondrion (GO:0005739);; Biological Process: pentose-phosphate shunt (GO:0006098);; Biological Process: rRNA processing (GO:0006364);; Biological Process: unsaturated fatty acid biosynthetic process (GO:0006636);; Cellular Component: chloroplast thylakoid membrane (GO:0009535);; Biological Process: response to bl…	--	--	--	--	Rhodanese-like domain	Calcium sensing receptor, chloroplastic OS=Zea mays OX=4577 PE=1 SV=1	S	Function unknown	PREDICTED: calcium sensing receptor, chloroplastic [Oryza sativa Japonica Group]	biological process: metabolic process (GO:0008152);; biological process: cellular process (GO:0009987);; biological process: single-organism process (GO:0044699);; cellular component: cell (GO:0005623);; cellular component: organelle (GO:0043226);; cellular component: cell part (GO:0044464);; cellular component: membrane (GO:0016020);; cellular component: organelle part (GO:0044422);; biological …
LOC_Os01g26039	LOC_Os01g26039	122.048	13184	113.301	13920	107.888	10601	6.62153	1000	5.76686	548	8.77011	911	5.47224e-222	4.49133	up	[I]	Lipid transport and metabolism	Biological Process: defense response to insect (GO:0002213);; Molecular Function: diacylglycerol O-acyltransferase activity (GO:0004144);; Molecular Function: chitinase activity (GO:0004568);; Cellular Component: extracellular region (GO:0005576);; Cellular Component: mitochondrion (GO:0005739);; Biological Process: chitin catabolic process (GO:0006032);; Cellular Component: plastoglobule (GO:001…	--	--	--	--	Serine aminopeptidase, S33;; alpha/beta hydrolase fold;; BAAT / Acyl-CoA thioester hydrolase C terminal;; Diacylglycerol acyltransferase	Acyltransferase-like protein At1g54570, chloroplastic OS=Arabidopsis thaliana OX=3702 GN=At1g54570 PE=1 SV=1	I	Lipid transport and metabolism	PREDICTED: acyltransferase-like protein At1g54570, chloroplastic [Oryza sativa Japonica Group]	biological process: response to stimulus (GO:0050896);; molecular function: catalytic activity (GO:0003824);; cellular component: extracellular region (GO:0005576);; cellular component: cell (GO:0005623);; cellular component: organelle (GO:0043226);; cellular component: cell part (GO:0044464);; biological process: metabolic process (GO:0008152);; cellular component: organelle part (GO:0044422);; …
LOC_Os11g47960	LOC_Os11g47960	11.0805	75	13.172	102	8.8633	55	0.689231	7	0.817982	5	0.136665	1	8.1578e-16	4.48606	up	--	--	Cellular Component: cytoplasmic vesicle (GO:0016023);;	--	--	--	--	--	--	--	--	hypothetical protein [Oryza sativa Japonica Group]	--
LOC_Os05g05600	LOC_Os05g05600	191.958	22893	182.328	24657	176.105	19118	12.4792	2074	10.715	1123	11.0169	1258	0	4.4827	up	--	--	Biological Process: leaf senescence (GO:0010150);; Biological Process: vegetative to reproductive phase transition of meristem (GO:0010228);; Biological Process: myo-inositol hexakisphosphate biosynthetic process (GO:0010264);; Biological Process: cellular response to oxidative stress (GO:0034599);; Biological Process: reactive oxygen species metabolic process (GO:0072593);;	--	--	--	--	--	Senescence-associated protein OSA15, chloroplastic OS=Oryza sativa subsp. japonica OX=39947 GN=OSA15 PE=1 SV=1	S	Function unknown	PREDICTED: uncharacterized protein LOC4337812 [Oryza sativa Japonica Group]	biological process: multicellular organismal process (GO:0032501);; biological process: developmental process (GO:0032502);; biological process: single-organism process (GO:0044699);; biological process: reproduction (GO:0000003);; biological process: reproductive process (GO:0022414);; biological process: metabolic process (GO:0008152);; biological process: cellular process (GO:0009987);; biolog…
LOC_Os05g33940	LOC_Os05g33940	46.1881	3548	54.9137	4798	68.1785	4764	3.78347	407	2.75729	187	3.86228	286	8.36117e-129	4.47984	up	--	--	Biological Process: developmental process involved in reproduction (GO:0003006);; Molecular Function: carboxylic ester hydrolase activity (GO:0004091);; Biological Process: defense response (GO:0006952);; Biological Process: metabolic process (GO:0008152);; Biological Process: post-embryonic development (GO:0009791);; Biological Process: gibberellin mediated signaling pathway (GO:0010476);; Biolo…	--	--	[V]	Defense mechanisms	alpha/beta hydrolase fold	Probable carboxylesterase 17 OS=Arabidopsis thaliana OX=3702 GN=CXE17 PE=2 SV=1	I	Lipid transport and metabolism	PREDICTED: probable carboxylesterase 15 [Oryza sativa Japonica Group]	biological process: reproduction (GO:0000003);; biological process: reproductive process (GO:0022414);; biological process: developmental process (GO:0032502);; biological process: response to stimulus (GO:0050896);; biological process: metabolic process (GO:0008152);; biological process: multicellular organismal process (GO:0032501);; biological process: single-organism process (GO:0044699);; bi…
LOC_Os06g39960	LOC_Os06g39960	6.7953	385	8.13395	523	9.91855	510	0.368042	30	0.330004	17	0	0	1.99618e-05	4.47338	up	--	--	Molecular Function: double-stranded DNA binding (GO:0003690);; Molecular Function: transcription factor activity, sequence-specific DNA binding (GO:0003700);; Cellular Component: nucleus (GO:0005634);; Biological Process: regulation of transcription, DNA-templated (GO:0006355);; Biological Process: mRNA export from nucleus (GO:0006406);; Biological Process: defense response (GO:0006952);; Biologi…	--	--	[K]	Transcription	bZIP transcription factor;; Basic region leucine zipper	Transcription factor HY5 OS=Arabidopsis thaliana OX=3702 GN=HY5 PE=1 SV=1	K	Transcription	PREDICTED: transcription factor HY5 isoform X1 [Oryza sativa Japonica Group]	molecular function: binding (GO:0005488);; biological process: biological regulation (GO:0065007);; molecular function: nucleic acid binding transcription factor activity (GO:0001071);; cellular component: cell (GO:0005623);; cellular component: organelle (GO:0043226);; cellular component: cell part (GO:0044464);; biological process: localization (GO:0051179);; biological process: response to sti…
LOC_Os07g30620	LOC_Os07g30620	1.74733	130	3.14462	266	3.44073	233	0.24142	26	0.015514	2	0.16731	12	2.63732e-19	4.4731	up	--	--	Cellular Component: cytoplasm (GO:0005737);; Biological Process: cellular aromatic compound metabolic process (GO:0006725);; Biological Process: nitrogen compound metabolic process (GO:0006807);; Biological Process: signal transduction (GO:0007165);; Biological Process: metabolic process (GO:0008152);; Cellular Component: cytoplasmic vesicle (GO:0016023);; Molecular Function: transferase activity…	--	--	[GC]	Carbohydrate transport and metabolism;; Energy production and conversion	UDP-glucoronosyl and UDP-glucosyl transferase	7-deoxyloganetic acid glucosyltransferase OS=Catharanthus roseus OX=4058 GN=UGT709C2 PE=1 SV=1	S	Function unknown	PREDICTED: 7-deoxyloganetic acid glucosyltransferase [Oryza sativa Japonica Group]	cellular component: cell (GO:0005623);; cellular component: cell part (GO:0044464);; biological process: metabolic process (GO:0008152);; biological process: cellular process (GO:0009987);; biological process: biological regulation (GO:0065007);; molecular function: catalytic activity (GO:0003824);; biological process: response to stimulus (GO:0050896);; cellular component: organelle (GO:0043226)…
LOC_Os06g33200	LOC_Os06g33200	113.16	3378	107.285	3643	122.006	3313	6.28369	263	5.68816	150	9.34228	268	1.73606e-154	4.47298	up	--	--	--	--	--	--	--	--	--	S	Function unknown	PREDICTED: uncharacterized protein LOC4341174 [Oryza sativa Japonica Group]	--
LOC_Os03g21890	LOC_Os03g21890	21.9557	2403	25.1178	3126	26.3697	2625	1.88011	288	1.62092	156	0.987423	104	3.40946e-92	4.4688	up	[P]	Inorganic ion transport and metabolism	Cellular Component: mitochondrion (GO:0005739);; Cellular Component: vacuolar membrane (GO:0005774);; Cellular Component: plasma membrane (GO:0005886);; Biological Process: glucose catabolic process (GO:0006007);; Biological Process: protein glycosylation (GO:0006486);; Biological Process: pollen development (GO:0009555);; Biological Process: cell tip growth (GO:0009932);; Molecular Function: pot…	K03549|0|osa:9271735|K03549 KUP system potassium uptake protein | (RefSeq) HAK8, OsHAK8, OsJ_10761; putative potassium transporter 8	--	--	--	K+ potassium transporter	Putative potassium transporter 8 OS=Oryza sativa subsp. japonica OX=39947 GN=HAK8 PE=3 SV=2	P	Inorganic ion transport and metabolism	PREDICTED: putative potassium transporter 8 isoform X1 [Oryza sativa Japonica Group]	cellular component: cell (GO:0005623);; cellular component: organelle (GO:0043226);; cellular component: cell part (GO:0044464);; cellular component: membrane (GO:0016020);; cellular component: organelle part (GO:0044422);; biological process: metabolic process (GO:0008152);; biological process: single-organism process (GO:0044699);; biological process: cellular process (GO:0009987);; biological …
LOC_Os04g35100	LOC_Os04g35100	11.6666	826	8.61743	694	8.34836	538	0.399839	40	0.38658	25	0.945672	65	6.3275e-48	4.45898	up	[G]	Carbohydrate transport and metabolism	Biological Process: lipid metabolic process (GO:0006629);; Molecular Function: phosphoric diester hydrolase activity (GO:0008081);; Cellular Component: cytoplasmic vesicle (GO:0016023);; Cellular Component: anchored component of plasma membrane (GO:0046658);;	--	--	--	--	--	PI-PLC X domain-containing protein At5g67130 OS=Arabidopsis thaliana OX=3702 GN=At5g67130 PE=1 SV=1	S	Function unknown	PREDICTED: PI-PLC X domain-containing protein At5g67130 [Oryza sativa Japonica Group]	biological process: metabolic process (GO:0008152);; biological process: single-organism process (GO:0044699);; molecular function: catalytic activity (GO:0003824);; cellular component: cell (GO:0005623);; cellular component: membrane (GO:0016020);; cellular component: membrane part (GO:0044425);; cellular component: cell part (GO:0044464)
LOC_Os04g56240	LOC_Os04g56240	546.813	46877	517.297	50437	544.113	42428	34.1526	4091	34.7333	2617	33.1054	2728	0	4.45607	up	[I]	Lipid transport and metabolism	Molecular Function: catalytic activity (GO:0003824);; Molecular Function: triglyceride lipase activity (GO:0004806);; Biological Process: lipid metabolic process (GO:0006629);; Biological Process: cellular process (GO:0009987);; Cellular Component: membrane (GO:0016020);; Biological Process: macromolecule metabolic process (GO:0043170);; Cellular Component: intracellular organelle (GO:0043229);; …	--	--	[I]	Lipid transport and metabolism	Lipase (class 3)	--	S	Function unknown	PREDICTED: uncharacterized protein LOC4337262 [Oryza sativa Japonica Group]	molecular function: catalytic activity (GO:0003824);; biological process: metabolic process (GO:0008152);; biological process: single-organism process (GO:0044699);; biological process: cellular process (GO:0009987);; cellular component: membrane (GO:0016020);; cellular component: cell (GO:0005623);; cellular component: organelle (GO:0043226);; cellular component: cell part (GO:0044464)
LOC_Os09g09944	LOC_Os09g09944	2.90772	103	2.07658	84	2.43877	78	0.123537	7	0.156235	5	0.113065	4	8.07664e-20	4.45213	up	--	--	--	--	--	--	--	--	--	--	--	--	--
LOC_Os10g41780	LOC_Os10g41780	209.059	26147	195.648	27997	203.857	23180	13.3045	2342	12.2634	1360	12.9494	1562	0	4.45178	up	[PR]	Inorganic ion transport and metabolism;; General function prediction only	Molecular Function: iron ion binding (GO:0005506);; Biological Process: catabolic process (GO:0009056);; Biological Process: aromatic amino acid family biosynthetic process (GO:0009073);; Cellular Component: chloroplast thylakoid membrane (GO:0009535);; Cellular Component: chloroplast inner membrane (GO:0009706);; Biological Process: post-embryonic development (GO:0009791);; Biological Process: l…	K13600|0|osa:4349433|K13600 chlorophyllide a oxygenase [EC:1.14.13.122] | (RefSeq) CAO, Lls1; chlorophyllide a oxygenase, chloroplastic	Porphyrin and chlorophyll metabolism (ko00860)	--	--	Rieske [2Fe-2S] domain;; Pheophorbide a oxygenase	Chlorophyllide a oxygenase, chloroplastic OS=Oryza sativa subsp. japonica OX=39947 GN=CAO PE=2 SV=1	P	Inorganic ion transport and metabolism	PREDICTED: chlorophyllide a oxygenase, chloroplastic [Oryza sativa Japonica Group]	molecular function: binding (GO:0005488);; biological process: metabolic process (GO:0008152);; biological process: cellular process (GO:0009987);; biological process: single-organism process (GO:0044699);; cellular component: cell (GO:0005623);; cellular component: membrane (GO:0016020);; cellular component: organelle (GO:0043226);; cellular component: organelle part (GO:0044422);; cellular comp…
LOC_Os03g08100	LOC_Os03g08100	13.7757	691	14.3645	815	12.6774	579	0.992099	70	0.783104	37	0.66887	33	4.36672e-109	4.44728	up	[HR]	Coenzyme transport and metabolism;; General function prediction only	Biological Process: metabolic process (GO:0008152);; Cellular Component: membrane (GO:0016020);; Biological Process: cellular component organization (GO:0016043);; Molecular Function: kinase activity (GO:0016301);; Molecular Function: hydrolase activity (GO:0016787);; Biological Process: primary metabolic process (GO:0044238);; Biological Process: cellular macromolecule metabolic process (GO:0044…	--	--	[R]	General function prediction only	Alpha/beta hydrolase family;; alpha/beta hydrolase fold	--	S	Function unknown	PREDICTED: 2-hydroxy-6-oxo-2,4-heptadienoate hydrolase [Oryza sativa Japonica Group]	biological process: metabolic process (GO:0008152);; cellular component: membrane (GO:0016020);; biological process: cellular process (GO:0009987);; biological process: cellular component organization or biogenesis (GO:0071840);; molecular function: catalytic activity (GO:0003824);; cellular component: cell part (GO:0044464);; biological process: single-organism process (GO:0044699)
LOC_Os03g54130	LOC_Os03g54130	23.668	1492	7.26422	521	6.21481	357	0.107254	10	0	0	0.586638	36	0.000177866	4.44526	up	[O]	Posttranslational modification, protein turnover, chaperones	Molecular Function: protein binding (GO:0005515);; Cellular Component: nucleus (GO:0005634);; Cellular Component: mitochondrion (GO:0005739);; Biological Process: proteolysis (GO:0006508);; Biological Process: response to osmotic stress (GO:0006970);; Molecular Function: cysteine-type peptidase activity (GO:0008234);; Cellular Component: plasmodesma (GO:0009506);; Cellular Component: chloroplast …	--	--	[O]	Posttranslational modification, protein turnover, chaperones	Papain family cysteine protease;; Cathepsin propeptide inhibitor domain (I29)	Senescence-specific cysteine protease SAG39 OS=Oryza sativa subsp. indica OX=39946 GN=OsI_14861 PE=3 SV=1	O	Posttranslational modification, protein turnover, chaperones	PREDICTED: senescence-specific cysteine protease SAG39-like [Oryza sativa Japonica Group]	molecular function: binding (GO:0005488);; cellular component: cell (GO:0005623);; cellular component: organelle (GO:0043226);; cellular component: cell part (GO:0044464);; biological process: metabolic process (GO:0008152);; biological process: response to stimulus (GO:0050896);; molecular function: catalytic activity (GO:0003824);; cellular component: cell junction (GO:0030054);; biological pro…
LOC_Os03g50870	LOC_Os03g50870	640.622	49316	626.684	54868	602.617	42195	45.6587	4911	40.5739	2746	32.4506	2401	1.8822e-218	4.44167	up	--	--	Cellular Component: plastid (GO:0009536);; Biological Process: response to UV-B (GO:0010224);;	--	--	--	--	Protein of unknown function (DUF760)	UV-B-induced protein At3g17800, chloroplastic OS=Arabidopsis thaliana OX=3702 GN=At3g17800 PE=2 SV=1	S	Function unknown	PREDICTED: UV-B-induced protein At3g17800, chloroplastic [Oryza sativa Japonica Group]	cellular component: cell (GO:0005623);; cellular component: organelle (GO:0043226);; cellular component: cell part (GO:0044464);; biological process: response to stimulus (GO:0050896)
Oryza_sativa_newGene_2247	--	5.25383	304	3.65176	244	2.97943	161	0.26754	24	0.211279	12	0.160563	10	9.04587e-35	4.43912	up	--	--	--	--	--	--	--	--	--	--	--	--	--
LOC_Os04g48390	LOC_Os04g48390	30.7101	3713	26.4113	3632	24.1303	2654	1.7335	293	1.27134	136	2.14759	250	2.30666e-144	4.43721	up	[G]	Carbohydrate transport and metabolism	Cellular Component: plant-type vacuole (GO:0000325);; Cellular Component: vacuolar membrane (GO:0005774);; Cellular Component: Golgi apparatus (GO:0005794);; Biological Process: calcium ion transport (GO:0006816);; Biological Process: phosphate ion transport (GO:0006817);; Biological Process: Golgi organization (GO:0007030);; Biological Process: response to salt stress (GO:0009651);; Cellular Com…	--	--	[R]	General function prediction only	Major Facilitator Superfamily;; SPX domain;; Sugar (and other) transporter	SPX domain-containing membrane protein Os04g0573000 OS=Oryza sativa subsp. japonica OX=39947 GN=Os04g0573000 PE=2 SV=2	T	Signal transduction mechanisms	OSJNBa0019K04.6 [Oryza sativa Japonica Group]	cellular component: cell (GO:0005623);; cellular component: organelle (GO:0043226);; cellular component: cell part (GO:0044464);; cellular component: membrane (GO:0016020);; cellular component: organelle part (GO:0044422);; biological process: localization (GO:0051179);; biological process: cellular process (GO:0009987);; biological process: cellular component organization or biogenesis (GO:00718…
LOC_Os06g36040	LOC_Os06g36040	19.3254	527	13.9303	432	17.6548	438	1.00654	39	1.4526	35	0.685847	18	3.49124e-55	4.43693	up	--	--	Biological Process: cellular process (GO:0009987);; Cellular Component: membrane (GO:0016020);; Cellular Component: intracellular membrane-bounded organelle (GO:0043231);;	--	--	--	--	Protein of unknown function (DUF1677)	--	S	Function unknown	hypothetical protein OsI_23348 [Oryza sativa Indica Group]	biological process: cellular process (GO:0009987);; cellular component: membrane (GO:0016020);; cellular component: cell (GO:0005623);; cellular component: organelle (GO:0043226);; cellular component: cell part (GO:0044464)
LOC_Os03g58290	LOC_Os03g58290	4.34062	288	3.82067	289	4.97071	300	0.329951	31	0.368783	22	0.030059	2	9.04568e-20	4.43693	up	[E]	Amino acid transport and metabolism	Biological Process: tryptophan biosynthetic process (GO:0000162);; Biological Process: MAPK cascade (GO:0000165);; Molecular Function: tryptophan synthase activity (GO:0004834);; Molecular Function: calcium ion binding (GO:0005509);; Molecular Function: protein binding (GO:0005515);; Cellular Component: nucleus (GO:0005634);; Cellular Component: vacuole (GO:0005773);; Cellular Component: peroxiso…	K13222|0|osa:9270552|K13222 indole-3-glycerol-phosphate lyase [EC:4.1.2.8] | (RefSeq) indole-3-glycerol phosphate lyase, chloroplastic	--	[E]	Amino acid transport and metabolism	Tryptophan synthase alpha chain;; Histidine biosynthesis protein	Indole-3-glycerol phosphate lyase, chloroplastic OS=Zea mays OX=4577 GN=BX1 PE=1 SV=2	E	Amino acid transport and metabolism	PREDICTED: indole-3-glycerol phosphate lyase, chloroplastic [Oryza sativa Japonica Group]	biological process: metabolic process (GO:0008152);; biological process: cellular process (GO:0009987);; biological process: single-organism process (GO:0044699);; biological process: signaling (GO:0023052);; biological process: response to stimulus (GO:0050896);; biological process: biological regulation (GO:0065007);; molecular function: catalytic activity (GO:0003824);; molecular function: bin…
Oryza_sativa_newGene_4545	--	1.55967	132	1.25093	117	1.47018	113	0.085415	8	0.139556	11	0.025611	3	6.28415e-22	4.43627	up	--	--	--	--	--	--	--	--	--	--	--	hypothetical protein OsJ_09028 [Oryza sativa Japonica Group]	--
LOC_Os05g26820	LOC_Os05g26820	18.7656	1683	19.3395	1972	16.9295	1381	1.27314	160	1.02504	81	1.19127	103	5.14958e-215	4.43224	up	[T]	Signal transduction mechanisms	Molecular Function: hydrolase activity, hydrolyzing O-glycosyl compounds (GO:0004553);; Molecular Function: protein serine/threonine kinase activity (GO:0004674);; Molecular Function: protein binding (GO:0005515);; Molecular Function: ATP binding (GO:0005524);; Cellular Component: cytosol (GO:0005829);; Cellular Component: plasma membrane (GO:0005886);; Biological Process: sucrose biosynthetic pr…	--	--	[T]	Signal transduction mechanisms	Protein kinase domain;; Protein tyrosine kinase;; NAF domain;; Kinase-like	CBL-interacting protein kinase 18 OS=Oryza sativa subsp. japonica OX=39947 GN=CIPK18 PE=2 SV=1	T	Signal transduction mechanisms	PREDICTED: CBL-interacting protein kinase 18 [Oryza sativa Japonica Group]	molecular function: catalytic activity (GO:0003824);; biological process: metabolic process (GO:0008152);; biological process: cellular process (GO:0009987);; molecular function: binding (GO:0005488);; cellular component: cell (GO:0005623);; cellular component: cell part (GO:0044464);; cellular component: membrane (GO:0016020);; biological process: single-organism process (GO:0044699);; biologica…
LOC_Os03g37640	LOC_Os03g37640	187.782	17847	193.484	21252	183.211	16212	13.3547	1717	10.3497	829	14.8021	1273	4.88814e-280	4.43148	up	[V]	Defense mechanisms	Cellular Component: plasma membrane (GO:0005886);; Biological Process: drug transmembrane transport (GO:0006855);; Biological Process: purine nucleobase transport (GO:0006863);; Cellular Component: plant-type vacuole membrane (GO:0009705);; Biological Process: proanthocyanidin biosynthetic process (GO:0010023);; Biological Process: maintenance of seed dormancy (GO:0010231);; Molecular Function: d…	K03327|0|osa:4333291|K03327 multidrug resistance protein, MATE family | (RefSeq) protein DETOXIFICATION 40	--	[R]	General function prediction only	MatE	Protein DETOXIFICATION 40 OS=Arabidopsis thaliana OX=3702 GN=DTX40 PE=1 SV=1	V	Defense mechanisms	PREDICTED: protein DETOXIFICATION 40 isoform X1 [Oryza sativa Japonica Group]	cellular component: cell (GO:0005623);; cellular component: membrane (GO:0016020);; cellular component: cell part (GO:0044464);; biological process: single-organism process (GO:0044699);; biological process: response to stimulus (GO:0050896);; biological process: localization (GO:0051179);; cellular component: organelle (GO:0043226);; cellular component: organelle part (GO:0044422);; biological p…
LOC_Os02g56900	LOC_Os02g56900	112.18	6774	111.498	7657	116.882	6419	8.22174	694	5.59546	297	7.97419	463	3.94238e-209	4.43129	up	--	--	Molecular Function: phosphatidylcholine-sterol O-acyltransferase activity (GO:0004607);; Biological Process: metabolic process (GO:0008152);; Biological Process: leaf senescence (GO:0010150);; Cellular Component: cytoplasmic vesicle (GO:0016023);; Biological Process: sterol catabolic process (GO:0016127);; Molecular Function: hydrolase activity (GO:0016787);; Biological Process: sterol esterifica…	--	--	[S]	Function unknown	PPPDE putative peptidase domain	--	S	Function unknown	PREDICTED: desumoylating isopeptidase 1 [Oryza sativa Japonica Group]	molecular function: catalytic activity (GO:0003824);; biological process: metabolic process (GO:0008152);; biological process: multicellular organismal process (GO:0032501);; biological process: developmental process (GO:0032502);; biological process: single-organism process (GO:0044699);; biological process: cellular process (GO:0009987)
LOC_Os03g09070	LOC_Os03g09070	12.5696	1318	14.5471	1735	12.2166	1165	0.495226	73	0.635812	59	1.34881	136	1.10634e-52	4.42717	up	[K]	Transcription	Cellular Component: mitochondrion (GO:0005739);;	--	--	[T]	Signal transduction mechanisms	Leucine Rich repeats (2 copies);; Leucine rich repeat;; Leucine Rich repeat;; Leucine-rich repeat	187-kDa microtubule-associated protein AIR9 OS=Arabidopsis thaliana OX=3702 GN=AIR9 PE=1 SV=1	S	Function unknown	PREDICTED: uncharacterized protein LOC4331899 [Oryza sativa Japonica Group]	cellular component: cell (GO:0005623);; cellular component: organelle (GO:0043226);; cellular component: cell part (GO:0044464)
LOC_Os08g34500	LOC_Os08g34500	7.92002	428	7.18789	442	7.96384	392	0.24561	19	0.58034	28	0.650316	34	6.6167e-49	4.41385	up	--	--	--	--	--	--	--	--	--	--	--	Os08g0444420 [Oryza sativa Japonica Group]	--
LOC_Os02g45670	LOC_Os02g45670	103.541	7852	102.325	8826	100.039	6901	6.69188	710	5.80889	388	7.43849	543	0	4.41229	up	--	--	Molecular Function: DNA binding (GO:0003677);; Molecular Function: chromatin binding (GO:0003682);; Molecular Function: transcription factor activity, sequence-specific DNA binding (GO:0003700);; Cellular Component: nucleus (GO:0005634);; Biological Process: response to cold (GO:0009409);; Biological Process: response to red or far red light (GO:0009639);; Biological Process: response to salt str…	--	--	[O]	Posttranslational modification, protein turnover, chaperones	Myb-like DNA-binding domain	Protein REVEILLE 6 OS=Arabidopsis thaliana OX=3702 GN=RVE6 PE=2 SV=1	K	Transcription	PREDICTED: protein REVEILLE 6 isoform X2 [Oryza sativa Japonica Group]	molecular function: binding (GO:0005488);; biological process: biological regulation (GO:0065007);; molecular function: nucleic acid binding transcription factor activity (GO:0001071);; cellular component: cell (GO:0005623);; cellular component: organelle (GO:0043226);; cellular component: cell part (GO:0044464);; biological process: response to stimulus (GO:0050896);; biological process: metabol…
LOC_Os06g40500	LOC_Os06g40500	4.9426	257	5.58301	331	8.30393	393	0.386263	29	0.247207	12	0.504729	26	3.28935e-39	4.39892	up	--	--	Molecular Function: diacylglycerol cholinephosphotransferase activity (GO:0004142);; Molecular Function: binding (GO:0005488);; Cellular Component: cell wall (GO:0005618);; Biological Process: RNA processing (GO:0006396);; Biological Process: CDP-choline pathway (GO:0006657);; Cellular Component: membrane (GO:0016020);; Cellular Component: nuclear part (GO:0044428);; Cellular Component: cytoplasm…	--	--	--	--	--	Phosphatidylcholine:diacylglycerol cholinephosphotransferase 1 OS=Arabidopsis thaliana OX=3702 GN=ROD1 PE=1 SV=1	S	Function unknown	PREDICTED: phosphatidylcholine:diacylglycerol cholinephosphotransferase 1 [Oryza sativa Japonica Group]	molecular function: catalytic activity (GO:0003824);; molecular function: binding (GO:0005488);; cellular component: cell (GO:0005623);; cellular component: cell part (GO:0044464);; biological process: metabolic process (GO:0008152);; biological process: cellular process (GO:0009987);; biological process: single-organism process (GO:0044699);; cellular component: membrane (GO:0016020);; cellular …
LOC_Os10g42930	LOC_Os10g42930	10.0062	287	12.6619	413	9.67143	252	0.820839	33	0.559283	15	0.581851	17	2.9901e-53	4.39019	up	--	--	--	--	--	--	--	--	--	--	--	Os10g0580100 [Oryza sativa Japonica Group]	--
LOC_Os09g12290	LOC_Os09g12290	35.1972	4729	36.2365	5537	49.4804	6047	3.63894	684	2.32062	274	0.980342	127	4.41931e-16	4.38915	up	[E]	Amino acid transport and metabolism	Biological Process: maltose metabolic process (GO:0000023);; Molecular Function: aspartate kinase activity (GO:0004072);; Molecular Function: homoserine dehydrogenase activity (GO:0004412);; Molecular Function: aminoacyl-tRNA ligase activity (GO:0004812);; Molecular Function: ATP binding (GO:0005524);; Biological Process: purine nucleotide biosynthetic process (GO:0006164);; Biological Process: t…	K12524|0|osa:4346642|K12524 bifunctional aspartokinase / homoserine dehydrogenase 1 [EC:2.7.2.4 1.1.1.3] | (RefSeq) bifunctional aspartokinase/homoserine dehydrogenase 2, chloroplastic	Glycine, serine and threonine metabolism (ko00260);; Monobactam biosynthesis (ko00261);; Cysteine and methionine metabolism (ko00270);; Lysine biosynthesis (ko00300);; Biosynthesis of amino acids (ko01230)	--	--	Homoserine dehydrogenase;; Amino acid kinase family;; Homoserine dehydrogenase, NAD binding domain;; ACT domain;; ACT domain	Bifunctional aspartokinase/homoserine dehydrogenase 2, chloroplastic OS=Zea mays OX=4577 GN=AKHSDH2 PE=2 SV=1	E	Amino acid transport and metabolism	PREDICTED: bifunctional aspartokinase/homoserine dehydrogenase 2, chloroplastic [Oryza sativa Japonica Group]	biological process: metabolic process (GO:0008152);; biological process: cellular process (GO:0009987);; biological process: single-organism process (GO:0044699);; molecular function: catalytic activity (GO:0003824);; molecular function: binding (GO:0005488);; cellular component: cell (GO:0005623);; cellular component: organelle (GO:0043226);; cellular component: organelle part (GO:0044422);; cel…
LOC_Os06g50960	LOC_Os06g50960	5.47174	334	6.78896	471	7.55414	419	0.377838	33	0.539455	29	0.048331	3	4.43851e-09	4.38217	up	--	--	Cellular Component: extracellular region (GO:0005576);; Cellular Component: Golgi apparatus (GO:0005794);; Cellular Component: plant-type cell wall (GO:0009505);; Cellular Component: plasmodesma (GO:0009506);; Cellular Component: cytoplasmic vesicle (GO:0016023);; Biological Process: cellular component organization (GO:0016043);; Biological Process: single-organism cellular process (GO:0044763);;	--	--	--	--	Pollen allergen	Expansin-like A4 OS=Oryza sativa subsp. japonica OX=39947 GN=EXLA4 PE=2 SV=1	S	Function unknown	PREDICTED: expansin-like A4 isoform X2 [Oryza sativa Japonica Group]	cellular component: extracellular region (GO:0005576);; cellular component: cell (GO:0005623);; cellular component: organelle (GO:0043226);; cellular component: cell part (GO:0044464);; cellular component: cell junction (GO:0030054);; biological process: cellular process (GO:0009987);; biological process: cellular component organization or biogenesis (GO:0071840);; biological process: single-orga…
Oryza_sativa_newGene_3859	--	2.14773	77	2.10965	86	1.54847	51	0.060461	4	0.089182	3	0.15747	6	7.1045e-16	4.36621	up	--	--	Molecular Function: catalytic activity (GO:0003824);; Cellular Component: plastid (GO:0009536);; Biological Process: primary metabolic process (GO:0044238);; Biological Process: organic substance metabolic process (GO:0071704);;	--	--	--	--	--	--	--	--	hypothetical protein [Oryza sativa Japonica Group]	molecular function: catalytic activity (GO:0003824);; cellular component: cell (GO:0005623);; cellular component: organelle (GO:0043226);; cellular component: cell part (GO:0044464);; biological process: metabolic process (GO:0008152)
LOC_Os11g19240	LOC_Os11g19240	7.75468	479	15.6621	1099	10.0755	566	0.692002	60	0.315349	18	1.10631	66	2.98039e-32	4.36414	up	--	--	Biological Process: amino acid transmembrane transport (GO:0003333);; Molecular Function: catalytic activity (GO:0003824);; Molecular Function: binding (GO:0005488);; Biological Process: amino acid transport (GO:0006865);; Molecular Function: amino acid transmembrane transporter activity (GO:0015171);; Cellular Component: integral component of membrane (GO:0016021);; Molecular Function: substrate…	--	--	[E]	Amino acid transport and metabolism	Transmembrane amino acid transporter protein	Amino acid transporter AVT1H OS=Arabidopsis thaliana OX=3702 GN=AVT1H PE=3 SV=1	E	Amino acid transport and metabolism	PREDICTED: vacuolar amino acid transporter 1-like [Oryza sativa Japonica Group]	biological process: single-organism process (GO:0044699);; biological process: localization (GO:0051179);; molecular function: catalytic activity (GO:0003824);; molecular function: binding (GO:0005488);; molecular function: transporter activity (GO:0005215);; cellular component: membrane (GO:0016020);; cellular component: membrane part (GO:0044425);; biological process: metabolic process (GO:0008…
LOC_Os12g07580	LOC_Os12g07580	9.69399	357	14.2923	598	10.7797	361	0.807036	42	0.79631	26	0.648811	23	1.63194e-59	4.36371	up	--	--	Cellular Component: extracellular region (GO:0005576);; Cellular Component: cell wall (GO:0005618);; Biological Process: polyamine catabolic process (GO:0006598);; Biological Process: systemic acquired resistance (GO:0009627);; Biological Process: lignan biosynthetic process (GO:0009807);; Cellular Component: cytoplasmic vesicle (GO:0016023);; Biological Process: actin filament-based movement (GO…	--	--	--	--	Dirigent-like protein	Dirigent protein 3 OS=Arabidopsis thaliana OX=3702 GN=DIR3 PE=3 SV=1	S	Function unknown	PREDICTED: dirigent protein 22 [Oryza sativa Japonica Group]	cellular component: extracellular region (GO:0005576);; cellular component: cell (GO:0005623);; cellular component: cell part (GO:0044464);; biological process: metabolic process (GO:0008152);; biological process: cellular process (GO:0009987);; biological process: immune system process (GO:0002376);; biological process: response to stimulus (GO:0050896);; biological process: multi-organism proce…
LOC_Os09g26370	LOC_Os09g26370	198.069	8654	195.683	9724	221.1	8787	14.1805	866	8.71526	335	18.1944	764	6.42548e-95	4.362	up	--	--	--	--	--	--	--	zinc-finger of the FCS-type, C2-C2	Protein MARD1 OS=Arabidopsis thaliana OX=3702 GN=MARD1 PE=2 SV=2	S	Function unknown	PREDICTED: uncharacterized protein LOC4347137 [Oryza sativa Japonica Group]	--
LOC_Os09g33680	LOC_Os09g33680	108.247	10013	134.834	14184	123.024	10357	7.20424	932	6.20085	502	11.3779	1008	1.43764e-108	4.35332	up	[G]	Carbohydrate transport and metabolism	Cellular Component: plant-type vacuole (GO:0000325);; Biological Process: carbohydrate metabolic process (GO:0005975);; Molecular Function: beta-glucosidase activity (GO:0008422);; Biological Process: response to symbiotic fungus (GO:0009610);; Biological Process: anthocyanin-containing compound biosynthetic process (GO:0009718);; Cellular Component: cytoplasmic vesicle (GO:0016023);; Molecular F…	K01188|0|osa:4347545|K01188 beta-glucosidase [EC:3.2.1.21] | (RefSeq) BGLU31, Os9bglu31, OsJ_29984; beta-glucosidase 31	Cyanoamino acid metabolism (ko00460);; Starch and sucrose metabolism (ko00500);; Phenylpropanoid biosynthesis (ko00940)	[G]	Carbohydrate transport and metabolism	Glycosyl hydrolase family 1	Beta-glucosidase 31 OS=Oryza sativa subsp. japonica OX=39947 GN=BGLU31 PE=2 SV=1	G	Carbohydrate transport and metabolism	PREDICTED: beta-glucosidase 31 [Oryza sativa Japonica Group]	cellular component: cell (GO:0005623);; cellular component: organelle (GO:0043226);; cellular component: cell part (GO:0044464);; biological process: metabolic process (GO:0008152);; molecular function: catalytic activity (GO:0003824);; biological process: response to stimulus (GO:0050896);; biological process: multi-organism process (GO:0051704);; biological process: single-organism process (GO:…
LOC_Os07g46330	LOC_Os07g46330	130.877	7658	137.804	9171	114.885	6115	9.87484	808	7.67723	395	8.42526	474	2.35937e-254	4.34886	up	[S]	Function unknown	Cellular Component: mitochondrion (GO:0005739);; Cellular Component: chloroplast inner membrane (GO:0009706);;	--	--	--	--	Uncharacterized protein family, UPF0114	--	S	Function unknown	PREDICTED: uncharacterized protein LOC4344150 [Oryza sativa Japonica Group]	cellular component: cell (GO:0005623);; cellular component: organelle (GO:0043226);; cellular component: cell part (GO:0044464);; cellular component: membrane (GO:0016020);; cellular component: organelle part (GO:0044422)
LOC_Os07g43950	LOC_Os07g43950	71.7186	3323	68.4022	3604	69.1219	2913	5.47539	355	4.95741	202	3.62511	162	1.57542e-161	4.34866	up	[J]	Translation, ribosomal structure and biogenesis	Molecular Function: nucleotide binding (GO:0000166);; Biological Process: mitotic cell cycle (GO:0000278);; Biological Process: mRNA splicing, via spliceosome (GO:0000398);; Molecular Function: nucleic acid binding (GO:0003676);; Molecular Function: RNA binding (GO:0003723);; Cellular Component: nucleolus (GO:0005730);; Cellular Component: cytosol (GO:0005829);; Cellular Component: plasma membran…	K12900|4.49353e-49|osa:4344009|K12900 FUS-interacting serine-arginine-rich protein 1 | (RefSeq) serine/arginine-rich SC35-like splicing factor SCL33	Spliceosome (ko03040)	[R]	General function prediction only	RNA recognition motif. (a.k.a. RRM, RBD, or RNP domain)	Serine/arginine-rich SC35-like splicing factor SCL33 OS=Arabidopsis thaliana OX=3702 GN=SCL33 PE=1 SV=1	S	Function unknown	PREDICTED: serine/arginine-rich SC35-like splicing factor SCL33 isoform X1 [Oryza sativa Japonica Group]	molecular function: binding (GO:0005488);; biological process: cellular process (GO:0009987);; biological process: single-organism process (GO:0044699);; biological process: metabolic process (GO:0008152);; cellular component: cell (GO:0005623);; cellular component: organelle (GO:0043226);; cellular component: organelle part (GO:0044422);; cellular component: cell part (GO:0044464);; cellular com…
LOC_Os12g43340	LOC_Os12g43340	150.881	5337	175.877	7076	183.917	5917	13.8921	687	9.95716	310	10.6045	361	6.25575e-167	4.34856	up	--	--	Molecular Function: actin binding (GO:0003779);; Cellular Component: nucleus (GO:0005634);; Cellular Component: actin filament (GO:0005884);; Cellular Component: chloroplast (GO:0009507);; Biological Process: trichoblast differentiation (GO:0010054);; Cellular Component: actin cytoskeleton (GO:0015629);; Biological Process: actin filament depolymerization (GO:0030042);;	K05765|5.56961e-103|osa:4352848|K05765 cofilin | (RefSeq) ADF-11, ADF11, OsADF11; actin-depolymerizing factor 11	--	[Z]	Cytoskeleton	Cofilin/tropomyosin-type actin-binding protein	Actin-depolymerizing factor 11 OS=Oryza sativa subsp. japonica OX=39947 GN=ADF11 PE=2 SV=1	S	Function unknown	PREDICTED: actin-depolymerizing factor 11 [Oryza sativa Japonica Group]	molecular function: binding (GO:0005488);; cellular component: cell (GO:0005623);; cellular component: organelle (GO:0043226);; cellular component: cell part (GO:0044464);; cellular component: organelle part (GO:0044422);; cellular component: supramolecular complex (GO:0099080);; biological process: cellular process (GO:0009987);; biological process: multicellular organismal process (GO:0032501);…
LOC_Os11g44800	LOC_Os11g44800	6.98345	454	8.29941	614	9.09467	538	0.649012	59	0.627619	36	0.313816	20	4.52405e-57	4.34653	up	--	--	Molecular Function: catalytic activity (GO:0003824);;	--	--	--	--	--	--	--	--	PREDICTED: uncharacterized protein LOC4351087 [Oryza sativa Japonica Group]	molecular function: catalytic activity (GO:0003824)
LOC_Os09g17740	LOC_Os09g17740	5198.12	326435	5175.12	369625	5585.1	319021	480.491	42158	368.109	20317	218.302	13175	2.48959e-74	4.34016	up	--	--	Cellular Component: mitochondrion (GO:0005739);; Cellular Component: photosystem I (GO:0009522);; Cellular Component: photosystem II (GO:0009523);; Cellular Component: chloroplast thylakoid membrane (GO:0009535);; Biological Process: response to blue light (GO:0009637);; Biological Process: photosynthesis, light harvesting (GO:0009765);; Cellular Component: chloroplast envelope (GO:0009941);; Bio…	K08912|7.36161e-179|osa:4346803|K08912 light-harvesting complex II chlorophyll a/b binding protein 1 | (RefSeq) CAB1R, LHCP, P0512H04.4; chlorophyll a-b binding protein 1, chloroplastic	Photosynthesis - antenna proteins (ko00196)	--	--	Chlorophyll A-B binding protein	Chlorophyll a-b binding protein 1, chloroplastic OS=Oryza sativa subsp. japonica OX=39947 GN=CAB1R PE=2 SV=2	J	Translation, ribosomal structure and biogenesis	PREDICTED: chlorophyll a-b binding protein 1, chloroplastic [Oryza sativa Japonica Group]	cellular component: cell (GO:0005623);; cellular component: organelle (GO:0043226);; cellular component: cell part (GO:0044464);; cellular component: membrane (GO:0016020);; cellular component: macromolecular complex (GO:0032991);; cellular component: membrane part (GO:0044425);; cellular component: organelle part (GO:0044422);; biological process: response to stimulus (GO:0050896);; biological p…
LOC_Os07g19140	LOC_Os07g19140	1.30141	220	1.75997	338	1.95875	301	0.111559	27	0.082597	13	0.126172	21	6.59599e-44	4.33346	up	--	--	Molecular Function: DNA binding (GO:0003677);; Molecular Function: RNA binding (GO:0003723);; Molecular Function: RNA-directed DNA polymerase activity (GO:0003964);; Molecular Function: aspartic-type endopeptidase activity (GO:0004190);; Biological Process: RNA-dependent DNA biosynthetic process (GO:0006278);; Biological Process: DNA recombination (GO:0006310);; Biological Process: proteolysis (G…	--	--	[R]	General function prediction only	Reverse transcriptase (RNA-dependent DNA polymerase);; Retrotransposon gag protein;; Aspartyl protease	Uncharacterized mitochondrial protein AtMg00860 OS=Arabidopsis thaliana OX=3702 GN=AtMg00860 PE=4 SV=1	L	Replication, recombination and repair	retrotransposon protein, putative, unclassified [Oryza sativa Japonica Group]	molecular function: binding (GO:0005488);; biological process: metabolic process (GO:0008152);; biological process: cellular process (GO:0009987);; molecular function: catalytic activity (GO:0003824)
LOC_Os09g34230	LOC_Os09g34230	2.23456	165	8.82666	738	3.62032	243	0.200482	21	0.222571	15	0.469108	34	3.1275e-18	4.33209	up	[G]	Carbohydrate transport and metabolism	Cellular Component: cytoplasm (GO:0005737);; Biological Process: defense response (GO:0006952);; Biological Process: response to UV (GO:0009411);; Biological Process: salicylic acid metabolic process (GO:0009696);; Biological Process: flavonoid biosynthetic process (GO:0009813);; Biological Process: shoot system morphogenesis (GO:0010016);; Biological Process: response to inorganic substance (GO:…	K13691|0|osa:4347592|K13691 pathogen-inducible salicylic acid glucosyltransferase [EC:2.4.1.-] | (RefSeq) P0217C03.6; crocetin glucosyltransferase 2	--	[GC]	Carbohydrate transport and metabolism;; Energy production and conversion	UDP-glucoronosyl and UDP-glucosyl transferase	UDP-glucosyltransferase UGT13248 OS=Hordeum vulgare subsp. vulgare OX=112509 PE=2 SV=1	S	Function unknown	PREDICTED: crocetin glucosyltransferase 2 [Oryza sativa Japonica Group]	cellular component: cell (GO:0005623);; cellular component: cell part (GO:0044464);; biological process: response to stimulus (GO:0050896);; biological process: metabolic process (GO:0008152);; biological process: cellular process (GO:0009987);; biological process: single-organism process (GO:0044699);; biological process: developmental process (GO:0032502);; molecular function: catalytic activit…
LOC_Os01g62870	LOC_Os01g62870	111.288	7136	133.017	9701	150.709	8792	9.9965	897	8.52638	481	8.78706	542	2.80759e-190	4.3201	up	[Q]	Secondary metabolites biosynthesis, transport and catabolism	Cellular Component: nucleus (GO:0005634);; Cellular Component: cytosol (GO:0005829);; Biological Process: cellular aromatic compound metabolic process (GO:0006725);; Molecular Function: alcohol dehydrogenase (NADP+) activity (GO:0008106);; Biological Process: response to cold (GO:0009409);; Biological Process: response to water deprivation (GO:0009414);; Cellular Component: chloroplast (GO:000950…	--	--	[R]	General function prediction only	Aldo/keto reductase family	Aldo-keto reductase family 4 member C10 OS=Arabidopsis thaliana OX=3702 GN=AKR4C10 PE=1 SV=1	S	Function unknown	PREDICTED: aldo-keto reductase family 4 member C10 [Oryza sativa Japonica Group]	cellular component: cell (GO:0005623);; cellular component: organelle (GO:0043226);; cellular component: cell part (GO:0044464);; biological process: metabolic process (GO:0008152);; biological process: cellular process (GO:0009987);; biological process: single-organism process (GO:0044699);; molecular function: catalytic activity (GO:0003824);; biological process: response to stimulus (GO:005089…
LOC_Os10g17260	LOC_Os10g17260	4.23743	339	7.99633	727	8.0989	589	0.149282	17	0.213586	16	0.759439	59	2.8717e-10	4.3175	up	[QV]	Secondary metabolites biosynthesis, transport and catabolism;; Defense mechanisms	Biological Process: very long-chain fatty acid metabolic process (GO:0000038);; Molecular Function: monooxygenase activity (GO:0004497);; Molecular Function: iron ion binding (GO:0005506);; Cellular Component: extracellular region (GO:0005576);; Cellular Component: endoplasmic reticulum (GO:0005783);; Molecular Function: electron carrier activity (GO:0009055);; Biological Process: response to UV …	K05280|0|osa:4348304|K05280 flavonoid 3'-monooxygenase [EC:1.14.13.21] | (RefSeq) F3'H1; flavonoid 3'-monooxygenase	Flavonoid biosynthesis (ko00941);; Flavone and flavonol biosynthesis (ko00944)	[Q]	Secondary metabolites biosynthesis, transport and catabolism	Cytochrome P450	Flavonoid 3&apos;-monooxygenase CYP75B3 OS=Oryza sativa subsp. japonica OX=39947 GN=CYP75B3 PE=2 SV=1	Q	Secondary metabolites biosynthesis, transport and catabolism	PREDICTED: flavonoid 3&apos;-monooxygenase [Oryza sativa Japonica Group]	biological process: metabolic process (GO:0008152);; biological process: cellular process (GO:0009987);; biological process: single-organism process (GO:0044699);; molecular function: catalytic activity (GO:0003824);; molecular function: binding (GO:0005488);; cellular component: extracellular region (GO:0005576);; cellular component: cell (GO:0005623);; cellular component: organelle (GO:0043226)…
LOC_Os05g14270	LOC_Os05g14270	60.7388	4155	61.9203	4802	51.5896	3190	4.62828	442	4.08972	245	3.35418	217	9.75868e-173	4.31325	up	--	--	Cellular Component: plasmodesma (GO:0009506);; Biological Process: mRNA modification (GO:0016556);;	--	--	--	--	--	--	S	Function unknown	hypothetical protein OsI_19064 [Oryza sativa Indica Group]	cellular component: cell junction (GO:0030054);; biological process: metabolic process (GO:0008152);; biological process: cellular process (GO:0009987)
LOC_Os01g55940	LOC_Os01g55940	14.6297	1473	25.6894	2941	22.0587	2020	1.21612	171	1.12254	100	1.95808	190	7.73181e-66	4.30621	up	[HJ]	Coenzyme transport and metabolism;; Translation, ribosomal structure and biogenesis	Biological Process: MAPK cascade (GO:0000165);; Biological Process: response to molecule of bacterial origin (GO:0002237);; Biological Process: respiratory burst involved in defense response (GO:0002679);; Cellular Component: nucleus (GO:0005634);; Biological Process: regulation of transcription, DNA-templated (GO:0006355);; Biological Process: protein targeting to membrane (GO:0006612);; Biologi…	K14487|0|osa:4326893|K14487 auxin responsive GH3 gene family | (RefSeq) GH3.2, OsGH3-2; probable indole-3-acetic acid-amido synthetase GH3.2	Plant hormone signal transduction (ko04075)	--	--	GH3 auxin-responsive promoter	Probable indole-3-acetic acid-amido synthetase GH3.2 OS=Oryza sativa subsp. japonica OX=39947 GN=GH3.2 PE=2 SV=1	S	Function unknown	PREDICTED: probable indole-3-acetic acid-amido synthetase GH3.2 [Oryza sativa Japonica Group]	biological process: metabolic process (GO:0008152);; biological process: cellular process (GO:0009987);; biological process: signaling (GO:0023052);; biological process: single-organism process (GO:0044699);; biological process: response to stimulus (GO:0050896);; biological process: biological regulation (GO:0065007);; biological process: immune system process (GO:0002376);; cellular component: …
LOC_Os10g41749	LOC_Os10g41749	36.0722	6829	36.2989	7829	38.9998	6701	2.86876	767	2.03833	339	2.82292	523	1.12769e-205	4.30126	up	--	--	Cellular Component: plasma membrane (GO:0005886);; Cellular Component: plastid (GO:0009536);; Biological Process: para-aminobenzoic acid metabolic process (GO:0046482);;	--	--	--	--	CrcB-like protein, Camphor Resistance (CrcB)	--	S	Function unknown	PREDICTED: UPF0695 membrane protein C977.11/PB8B6.06c [Oryza sativa Japonica Group]	cellular component: cell (GO:0005623);; cellular component: membrane (GO:0016020);; cellular component: cell part (GO:0044464);; cellular component: organelle (GO:0043226);; biological process: metabolic process (GO:0008152);; biological process: cellular process (GO:0009987);; biological process: single-organism process (GO:0044699)
LOC_Os07g30610	LOC_Os07g30610	2.53059	192	4.01069	345	4.71464	325	0.344147	37	0.165952	12	0.202667	15	4.00653e-31	4.29309	up	--	--	Cellular Component: cytoplasm (GO:0005737);; Biological Process: cellular aromatic compound metabolic process (GO:0006725);; Biological Process: signal transduction (GO:0007165);; Biological Process: metabolic process (GO:0008152);; Cellular Component: cytoplasmic vesicle (GO:0016023);; Biological Process: glycoside metabolic process (GO:0016137);; Molecular Function: transferase activity, transf…	--	--	[GC]	Carbohydrate transport and metabolism;; Energy production and conversion	UDP-glucoronosyl and UDP-glucosyl transferase	7-deoxyloganetic acid glucosyltransferase OS=Catharanthus roseus OX=4058 GN=UGT709C2 PE=1 SV=1	S	Function unknown	PREDICTED: 7-deoxyloganetic acid glucosyltransferase [Oryza sativa Japonica Group]	cellular component: cell (GO:0005623);; cellular component: cell part (GO:0044464);; biological process: metabolic process (GO:0008152);; biological process: cellular process (GO:0009987);; biological process: biological regulation (GO:0065007);; biological process: single-organism process (GO:0044699);; molecular function: catalytic activity (GO:0003824);; biological process: response to stimulu…
LOC_Os08g16830	LOC_Os08g16830	16.6442	610	16.5785	691	20.5677	685	1.03938	54	1.36642	44	1.38125	49	8.96181e-90	4.28812	up	--	--	Cellular Component: cytoplasmic vesicle (GO:0016023);;	--	--	--	--	--	--	S	Function unknown	PREDICTED: uncharacterized protein LOC4345134 [Oryza sativa Japonica Group]	--
LOC_Os03g42830	LOC_Os03g42830	20.1221	1679	22.0397	2091	17.9836	1365	1.85387	216	1.13227	83	1.19606	96	8.08807e-101	4.28311	up	[V]	Defense mechanisms	Cellular Component: vacuole (GO:0005773);; Cellular Component: plasma membrane (GO:0005886);; Biological Process: drug transmembrane transport (GO:0006855);; Biological Process: purine nucleobase transport (GO:0006863);; Biological Process: response to nematode (GO:0009624);; Cellular Component: plant-type vacuole membrane (GO:0009705);; Biological Process: proanthocyanidin biosynthetic process (…	--	--	[R]	General function prediction only	MatE	Protein DETOXIFICATION 29 OS=Arabidopsis thaliana OX=3702 GN=DTX29 PE=1 SV=1	V	Defense mechanisms	PREDICTED: protein DETOXIFICATION 29 [Oryza sativa Japonica Group]	cellular component: cell (GO:0005623);; cellular component: organelle (GO:0043226);; cellular component: cell part (GO:0044464);; cellular component: membrane (GO:0016020);; biological process: single-organism process (GO:0044699);; biological process: response to stimulus (GO:0050896);; biological process: localization (GO:0051179);; biological process: multi-organism process (GO:0051704);; cell…
LOC_Os01g09320	LOC_Os01g09320	95.351	11110	92.258	12226	94.1954	9983	6.08128	990	6.70191	687	7.43425	833	0	4.28097	up	[C]	Energy production and conversion	Molecular Function: malate dehydrogenase (decarboxylating) (NAD+) activity (GO:0004471);; Molecular Function: malate dehydrogenase (decarboxylating) (NADP+) activity (GO:0004473);; Molecular Function: ATP binding (GO:0005524);; Cellular Component: cell wall (GO:0005618);; Cellular Component: mitochondrion (GO:0005739);; Cellular Component: vacuolar membrane (GO:0005774);; Cellular Component: cyto…	K00029|0|osa:4326769|K00029 malate dehydrogenase (oxaloacetate-decarboxylating)(NADP+) [EC:1.1.1.40] | (RefSeq) ME6, NADP-ME; NADP-dependent malic enzyme, chloroplastic	Pyruvate metabolism (ko00620);; Carbon fixation in photosynthetic organisms (ko00710);; Carbon metabolism (ko01200)	[C]	Energy production and conversion	Malic enzyme, NAD binding domain;; Malic enzyme, N-terminal domain	NADP-dependent malic enzyme, chloroplastic OS=Oryza sativa subsp. japonica OX=39947 GN=ME6 PE=2 SV=2	C	Energy production and conversion	PREDICTED: NADP-dependent malic enzyme, chloroplastic [Oryza sativa Japonica Group]	biological process: metabolic process (GO:0008152);; biological process: single-organism process (GO:0044699);; molecular function: catalytic activity (GO:0003824);; molecular function: binding (GO:0005488);; cellular component: cell (GO:0005623);; cellular component: cell part (GO:0044464);; cellular component: organelle (GO:0043226);; cellular component: membrane (GO:0016020);; cellular compone…
LOC_Os08g37010	LOC_Os08g37010	31.307	1723	35.2208	2205	36.8248	1844	2.85508	220	2.7231	132	1.6273	87	6.92795e-94	4.28082	up	[I]	Lipid transport and metabolism	Molecular Function: carboxylic ester hydrolase activity (GO:0004091);; Cellular Component: cytosol (GO:0005829);; Biological Process: defense response (GO:0006952);; Biological Process: metabolic process (GO:0008152);; Biological Process: anatomical structure morphogenesis (GO:0009653);; Biological Process: post-embryonic development (GO:0009791);; Biological Process: gibberellin mediated signali…	--	--	[V]	Defense mechanisms	alpha/beta hydrolase fold;; Carboxylesterase family	Probable carboxylesterase 13 OS=Arabidopsis thaliana OX=3702 GN=CXE13 PE=1 SV=1	I	Lipid transport and metabolism	putative PrMC3 [Oryza sativa Japonica Group]	cellular component: cell (GO:0005623);; cellular component: cell part (GO:0044464);; biological process: response to stimulus (GO:0050896);; biological process: metabolic process (GO:0008152);; biological process: developmental process (GO:0032502);; biological process: multicellular organismal process (GO:0032501);; biological process: single-organism process (GO:0044699);; biological process: c…
LOC_Os04g18770	LOC_Os04g18770	1.69042	334	1.57083	353	1.44937	261	0.099692	28	0.081911	15	0.1374	27	8.9545e-59	4.27655	up	[X]	Mobilome: prophages, transposons	Molecular Function: DNA binding (GO:0003677);; Molecular Function: catalytic activity (GO:0003824);; Molecular Function: serine-type endopeptidase activity (GO:0004252);; Cellular Component: mitochondrion (GO:0005739);; Biological Process: DNA recombination (GO:0006310);; Biological Process: proteolysis (GO:0006508);; Molecular Function: zinc ion binding (GO:0008270);; Biological Process: DNA int…	--	--	[R]	General function prediction only	Reverse transcriptase (RNA-dependent DNA polymerase);; Integrase core domain;; gag-polypeptide of LTR copia-type;; GAG-pre-integrase domain;; Domain of unknown function (DUF4219);; Zinc knuckle	Retrovirus-related Pol polyprotein from transposon RE2 OS=Arabidopsis thaliana OX=3702 GN=RE2 PE=4 SV=1	L	Replication, recombination and repair	OSJNBb0052B05.12 [Oryza sativa Japonica Group]	molecular function: binding (GO:0005488);; molecular function: catalytic activity (GO:0003824);; biological process: metabolic process (GO:0008152);; cellular component: cell (GO:0005623);; cellular component: organelle (GO:0043226);; cellular component: cell part (GO:0044464);; biological process: cellular process (GO:0009987)
LOC_Os08g45190	LOC_Os08g45190	366.957	14989	346.993	16121	384.3	14278	27.9986	1598	21.1815	761	29.8421	1172	2.09108e-232	4.26901	up	--	--	Molecular Function: electron carrier activity (GO:0009055);; Biological Process: response to water deprivation (GO:0009414);; Cellular Component: chloroplast thylakoid membrane (GO:0009535);; Biological Process: response to blue light (GO:0009637);; Biological Process: response to high light intensity (GO:0009644);; Biological Process: response to sucrose (GO:0009744);; Biological Process: photos…	--	--	--	--	--	Protein PROTON GRADIENT REGULATION 5, chloroplastic OS=Arabidopsis thaliana OX=3702 GN=PGR5 PE=1 SV=1	S	Function unknown	PREDICTED: protein PROTON GRADIENT REGULATION 5, chloroplastic [Oryza brachyantha]	molecular function: electron carrier activity (GO:0009055);; biological process: response to stimulus (GO:0050896);; cellular component: cell (GO:0005623);; cellular component: membrane (GO:0016020);; cellular component: organelle (GO:0043226);; cellular component: organelle part (GO:0044422);; cellular component: cell part (GO:0044464);; biological process: metabolic process (GO:0008152);; biolo…
LOC_Os04g59440	LOC_Os04g59440	851.771	40724	757.165	41172	634.119	27576	42.3353	2828	34.9083	1467	78.0406	3586	9.0886e-32	4.2568	up	--	--	Biological Process: maltose metabolic process (GO:0000023);; Biological Process: rRNA processing (GO:0006364);; Cellular Component: PSII associated light-harvesting complex II (GO:0009517);; Cellular Component: photosystem II (GO:0009523);; Biological Process: thylakoid membrane organization (GO:0010027);; Biological Process: stomatal complex morphogenesis (GO:0010103);; Biological Process: nonph…	--	--	--	--	Chlorophyll A-B binding protein	Photosystem II 22 kDa protein, chloroplastic OS=Solanum sogarandinum OX=52705 GN=PSBS PE=2 SV=1	I	Lipid transport and metabolism	PREDICTED: photosystem II 22 kDa protein, chloroplastic [Oryza sativa Japonica Group]	biological process: metabolic process (GO:0008152);; biological process: cellular process (GO:0009987);; biological process: single-organism process (GO:0044699);; cellular component: cell (GO:0005623);; cellular component: membrane (GO:0016020);; cellular component: macromolecular complex (GO:0032991);; cellular component: organelle (GO:0043226);; cellular component: organelle part (GO:0044422);…
LOC_Os01g65650	LOC_Os01g65650	56.9354	9936	67.9902	13495	55.3695	8789	4.39119	1071	4.47554	687	4.25173	714	0	4.25229	up	[K]	Transcription	Biological Process: polysaccharide biosynthetic process (GO:0000271);; Biological Process: regionalization (GO:0003002);; Molecular Function: protein kinase activity (GO:0004672);; Molecular Function: protein serine/threonine kinase activity (GO:0004674);; Molecular Function: protein binding (GO:0005515);; Molecular Function: ATP binding (GO:0005524);; Biological Process: starch metabolic process…	--	--	--	--	Protein kinase domain;; Protein tyrosine kinase;; Leucine rich repeat;; Leucine Rich repeats (2 copies);; Leucine rich repeat N-terminal domain;; Leucine Rich Repeat	Receptor protein-tyrosine kinase CEPR2 OS=Arabidopsis thaliana OX=3702 GN=CEPR2 PE=1 SV=1	S	Function unknown	PREDICTED: receptor-like protein kinase HSL1 [Oryza sativa Japonica Group]	biological process: metabolic process (GO:0008152);; biological process: single-organism process (GO:0044699);; biological process: multicellular organismal process (GO:0032501);; biological process: developmental process (GO:0032502);; biological process: cellular process (GO:0009987);; molecular function: catalytic activity (GO:0003824);; molecular function: binding (GO:0005488);; biological pr…
LOC_Os01g54270	LOC_Os01g54270	5.57626	570	4.60499	536	8.04341	748	0.474201	68	0.340714	31	0.465837	46	1.07712e-53	4.24864	up	[Q]	Secondary metabolites biosynthesis, transport and catabolism	Biological Process: response to stress (GO:0006950);; Cellular Component: chloroplast stroma (GO:0009570);; Biological Process: response to abiotic stimulus (GO:0009628);; Biological Process: response to auxin (GO:0009733);; Biological Process: cell wall modification involved in abscission (GO:0009830);; Biological Process: auxin metabolic process (GO:0009850);; Biological Process: auxin polar tr…	K17913|0|osa:4326177|K17913 carlactone synthase / all-trans-10'-apo-beta-carotenal 13,14-cleaving dioxygenase [EC:1.13.11.69 1.13.11.70] | (RefSeq) CCD8B, D10, OsCCD8b; carotenoid cleavage dioxygenase 8 homolog B, chloroplastic	Carotenoid biosynthesis (ko00906)	[Q]	Secondary metabolites biosynthesis, transport and catabolism	Retinal pigment epithelial membrane protein;; Reverse transcriptase (RNA-dependent DNA polymerase)	Carotenoid cleavage dioxygenase 8 homolog B, chloroplastic OS=Oryza sativa subsp. japonica OX=39947 GN=CCD8B PE=1 SV=1	L	Replication, recombination and repair	hypothetical protein OsI_03714 [Oryza sativa Indica Group]	biological process: response to stimulus (GO:0050896);; cellular component: cell (GO:0005623);; cellular component: organelle (GO:0043226);; cellular component: organelle part (GO:0044422);; cellular component: cell part (GO:0044464);; biological process: cellular process (GO:0009987);; biological process: single-organism process (GO:0044699);; biological process: cellular component organization …
LOC_Os08g34210	LOC_Os08g34210	389.136	34143	413.241	41228	458.131	36495	32.7222	3960	29.8516	2268	30.6123	2586	0	4.24501	up	[C]	Energy production and conversion	Molecular Function: 3-chloroallyl aldehyde dehydrogenase activity (GO:0004028);; Molecular Function: binding (GO:0005488);; Cellular Component: cytoplasm (GO:0005737);; Cellular Component: cytosol (GO:0005829);; Biological Process: response to stress (GO:0006950);; Molecular Function: glyceraldehyde-3-phosphate dehydrogenase (NADP+) (non-phosphorylating) activity (GO:0008886);; Cellular Component…	K00131|0|osa:4345685|K00131 glyceraldehyde-3-phosphate dehydrogenase (NADP+) [EC:1.2.1.9] | (RefSeq) NADP-dependent glyceraldehyde-3-phosphate dehydrogenase	Glycolysis / Gluconeogenesis (ko00010);; Pentose phosphate pathway (ko00030);; Carbon metabolism (ko01200)	[C]	Energy production and conversion	Aldehyde dehydrogenase family;; Acyl-CoA reductase (LuxC)	NADP-dependent glyceraldehyde-3-phosphate dehydrogenase OS=Triticum aestivum OX=4565 GN=GAPN PE=1 SV=2	C	Energy production and conversion	PREDICTED: NADP-dependent glyceraldehyde-3-phosphate dehydrogenase [Oryza sativa Japonica Group]	biological process: metabolic process (GO:0008152);; biological process: single-organism process (GO:0044699);; molecular function: catalytic activity (GO:0003824);; molecular function: binding (GO:0005488);; cellular component: cell (GO:0005623);; cellular component: cell part (GO:0044464);; biological process: response to stimulus (GO:0050896);; cellular component: organelle (GO:0043226);; biol…
LOC_Os03g59320	LOC_Os03g59320	213.584	11427	198.556	12082	214.597	10443	17.4456	1305	13.7603	647	14.8032	762	7.62178e-287	4.23673	up	--	--	Cellular Component: chloroplast stroma (GO:0009570);; Molecular Function: protein binding involved in protein folding (GO:0044183);; Biological Process: chaperone-mediated protein folding (GO:0061077);;	--	--	--	--	RbcX protein	Chaperonin-like RbcX protein 2, chloroplastic OS=Arabidopsis thaliana OX=3702 GN=RBCX2 PE=1 SV=1	S	Function unknown	PREDICTED: uncharacterized protein LOC4334513 [Oryza sativa Japonica Group]	cellular component: cell (GO:0005623);; cellular component: organelle (GO:0043226);; cellular component: organelle part (GO:0044422);; cellular component: cell part (GO:0044464);; molecular function: binding (GO:0005488);; biological process: cellular process (GO:0009987)
LOC_Os09g25150	LOC_Os09g25150	139.669	8294	129.937	8776	126.374	6833	8.65586	719	9.14897	481	11.3823	651	0	4.23607	up	[M]	Cell wall/membrane/envelope biogenesis	Biological Process: alternative mRNA splicing, via spliceosome (GO:0000380);; Molecular Function: double-stranded DNA binding (GO:0003690);; Molecular Function: single-stranded DNA binding (GO:0003697);; Molecular Function: mRNA binding (GO:0003729);; Molecular Function: 3-beta-hydroxy-delta5-steroid dehydrogenase activity (GO:0003854);; Molecular Function: protein kinase activity (GO:0004672);; …	K09753|0|osa:4347074|K09753 cinnamoyl-CoA reductase [EC:1.2.1.44] | (RefSeq) CCR; cinnamoyl-CoA reductase 1	Phenylpropanoid biosynthesis (ko00940)	[V]	Defense mechanisms	NAD dependent epimerase/dehydratase family;; NAD(P)H-binding;; 3-beta hydroxysteroid dehydrogenase/isomerase family;; NmrA-like family;; GDP-mannose 4,6 dehydratase;; Male sterility protein;; KR domain	Cinnamoyl-CoA reductase 1 OS=Arabidopsis thaliana OX=3702 GN=CCR1 PE=1 SV=1	M	Cell wall/membrane/envelope biogenesis	PREDICTED: cinnamoyl-CoA reductase 1 isoform X1 [Oryza sativa Japonica Group]	biological process: metabolic process (GO:0008152);; biological process: cellular process (GO:0009987);; molecular function: binding (GO:0005488);; biological process: single-organism process (GO:0044699);; molecular function: catalytic activity (GO:0003824);; cellular component: cell (GO:0005623);; cellular component: cell part (GO:0044464);; cellular component: organelle (GO:0043226);; cellular…
Oryza_sativa_newGene_2886	--	1.25431	116	1.18206	115	0.8422	65	0.093503	13	0.077959	6	0.021187	2	9.19093e-17	4.23456	up	--	--	--	--	--	--	--	--	--	S	Function unknown	Os07g0457200, partial [Oryza sativa Japonica Group]	--
LOC_Os02g57060	LOC_Os02g57060	9.97842	742	9.84802	833	8.47916	574	0.499244	52	0.31882	21	1.18061	85	6.37175e-34	4.23349	up	[O]	Posttranslational modification, protein turnover, chaperones	Cellular Component: extracellular region (GO:0005576);; Cellular Component: mitochondrion (GO:0005739);; Biological Process: proteolysis (GO:0006508);; Biological Process: phosphatidylglycerol biosynthetic process (GO:0006655);; Molecular Function: serine-type peptidase activity (GO:0008236);; Cellular Component: chloroplast thylakoid lumen (GO:0009543);; Molecular Function: hydrolase activity (G…	K03797|0|osa:9269176|K03797 carboxyl-terminal processing protease [EC:3.4.21.102] | (RefSeq) carboxyl-terminal-processing peptidase 2, chloroplastic	--	--	--	Peptidase family S41	Carboxyl-terminal-processing peptidase 2, chloroplastic OS=Arabidopsis thaliana OX=3702 GN=CTPA2 PE=1 SV=1	M	Cell wall/membrane/envelope biogenesis	PREDICTED: carboxyl-terminal-processing peptidase 2, chloroplastic [Oryza sativa Japonica Group]	cellular component: extracellular region (GO:0005576);; cellular component: cell (GO:0005623);; cellular component: organelle (GO:0043226);; cellular component: cell part (GO:0044464);; biological process: metabolic process (GO:0008152);; biological process: cellular process (GO:0009987);; biological process: single-organism process (GO:0044699);; molecular function: catalytic activity (GO:000382…
LOC_Os03g49630	LOC_Os03g49630	259.763	24703	251.908	27246	238.487	20629	21.0347	2796	17.9619	1502	16.2972	1490	2.4142e-267	4.22999	up	--	--	Molecular Function: protein serine/threonine kinase activity (GO:0004674);; Molecular Function: ATP binding (GO:0005524);; Cellular Component: mitochondrion (GO:0005739);; Biological Process: protein phosphorylation (GO:0006468);; Cellular Component: integral component of membrane (GO:0016021);;	--	--	--	--	--	Protein OPAQUE10 OS=Zea mays OX=4577 GN=O10 PE=1 SV=1	S	Function unknown	PREDICTED: uncharacterized protein LOC4333844 [Oryza sativa Japonica Group]	biological process: metabolic process (GO:0008152);; biological process: cellular process (GO:0009987);; molecular function: catalytic activity (GO:0003824);; molecular function: binding (GO:0005488);; cellular component: cell (GO:0005623);; cellular component: organelle (GO:0043226);; cellular component: cell part (GO:0044464);; cellular component: membrane (GO:0016020);; cellular component: mem…
LOC_Os03g62170	LOC_Os03g62170	67.2085	7270	65.8839	8137	58.4469	5758	4.98386	757	4.34911	417	4.76996	500	0	4.22737	up	[J]	Translation, ribosomal structure and biogenesis	Cellular Component: mitochondrion (GO:0005739);; Cellular Component: plastid (GO:0009536);;	--	--	--	--	Polyketide cyclase / dehydrase and lipid transport;; Polyketide cyclase / dehydrase and lipid transport	--	S	Function unknown	PREDICTED: uncharacterized protein LOC4334714 [Oryza sativa Japonica Group]	cellular component: cell (GO:0005623);; cellular component: organelle (GO:0043226);; cellular component: cell part (GO:0044464)
LOC_Os10g36924	LOC_Os10g36924	5.46829	533	9.34745	1036	6.92621	614	0.55	75	0.471299	41	0.534396	51	5.00446e-64	4.22658	up	[G]	Carbohydrate transport and metabolism	Molecular Function: protein binding (GO:0005515);; Biological Process: iron ion transport (GO:0006826);; Cellular Component: plastid (GO:0009536);; Biological Process: cellular response to iron ion starvation (GO:0010106);; Biological Process: response to nitrate (GO:0010167);; Biological Process: myo-inositol hexakisphosphate biosynthetic process (GO:0010264);; Molecular Function: arsenite trans…	K09874|1.30198e-169|osa:4349102|K09874 aquaporin NIP | (RefSeq) NIP3-1, OsJ_030877; aquaporin NIP3-1	--	[G]	Carbohydrate transport and metabolism	Major intrinsic protein	Aquaporin NIP3-1 OS=Oryza sativa subsp. japonica OX=39947 GN=NIP3-1 PE=2 SV=2	G	Carbohydrate transport and metabolism	PREDICTED: aquaporin NIP3-1 [Oryza sativa Japonica Group]	molecular function: binding (GO:0005488);; biological process: localization (GO:0051179);; cellular component: cell (GO:0005623);; cellular component: organelle (GO:0043226);; cellular component: cell part (GO:0044464);; biological process: cellular process (GO:0009987);; biological process: response to stimulus (GO:0050896);; biological process: metabolic process (GO:0008152);; biological proces…
LOC_Os11g29810	LOC_Os11g29810	8.79298	272	9.21626	324	9.64457	271	0.681554	30	0.570408	16	0.677607	21	6.82069e-58	4.2249	up	--	--	Cellular Component: cell part (GO:0044464);;	--	--	--	--	--	--	S	Function unknown	PREDICTED: uncharacterized protein LOC4350542 [Oryza sativa Japonica Group]	cellular component: cell part (GO:0044464)
LOC_Os08g26980	LOC_Os08g26980	5.12459	86	4.2936	82	7.22454	110	0.364677	9	0.06434	1	0.611123	10	5.53904e-15	4.22121	up	--	--	Cellular Component: mitochondrion (GO:0005739);;	--	--	--	--	--	--	--	--	hypothetical protein [Oryza sativa Japonica Group]	cellular component: cell (GO:0005623);; cellular component: organelle (GO:0043226);; cellular component: cell part (GO:0044464)
LOC_Os03g60580	LOC_Os03g60580	11.3186	218	15.3689	337	9.92872	174	0.977593	27	0.742873	13	0.81085	15	7.81211e-38	4.21974	up	--	--	Biological Process: cell morphogenesis (GO:0000902);; Molecular Function: actin binding (GO:0003779);; Cellular Component: nucleus (GO:0005634);; Cellular Component: mitochondrion (GO:0005739);; Cellular Component: cytosol (GO:0005829);; Cellular Component: actin filament (GO:0005884);; Cellular Component: plasma membrane (GO:0005886);; Biological Process: gluconeogenesis (GO:0006094);; Biologica…	K05765|8.37058e-94|osa:4334594|K05765 cofilin | (RefSeq) ADF-3, ADF3, OJ1754_E06.21, OsADF3, OsJ_13138; actin-depolymerizing factor 3	--	[Z]	Cytoskeleton	Cofilin/tropomyosin-type actin-binding protein	Actin-depolymerizing factor 3 OS=Oryza sativa subsp. japonica OX=39947 GN=ADF3 PE=1 SV=1	S	Function unknown	PREDICTED: actin-depolymerizing factor 3 [Oryza sativa Japonica Group]	biological process: cellular process (GO:0009987);; biological process: developmental process (GO:0032502);; biological process: single-organism process (GO:0044699);; biological process: cellular component organization or biogenesis (GO:0071840);; molecular function: binding (GO:0005488);; cellular component: cell (GO:0005623);; cellular component: organelle (GO:0043226);; cellular component: ce…
[truncated: 2,668 more rows]

## Sheet: NPB_vs ltr1_.total DOWN
#ID	gene_name	ltr1-1_FPKM	ltr1-1_count	ltr1-2_FPKM	ltr1-2_count	ltr1-3_FPKM	ltr1-3_count	NPB-1_FPKM	NPB-1_count	NPB-2_FPKM	NPB-2_count	NPB-3_FPKM	NPB-3_count	FDR	log2FC	regulated	COG_class	COG_class_annotation	GO_annotation	KEGG_annotation	KEGG_pathway_annotation	KOG_class	KOG_class_annotation	Pfam_annotation	Swiss_Prot_annotation	eggNOG_class	eggNOG_class_annotation	NR_annotation	GO_second_level_annotation
[truncated: 3,480 more rows]
