# Supplementary material for: LEAF TIP RUMPLED 1 Regulates Leaf Morphology and Salt Tolerance in Rice
Source: Int J Mol Sci. 2022 Aug 8;23(15):8818. doi: 10.3390/ijms23158818 (PMC9369171; doi:10.3390/ijms23158818)
Supplement: Supplementary file 1 [file ijms-23-08818-s001.zip › Table S8.xlsx]

## Sheet: NPB_vs ltr1_.salt UP
#ID	gene_name	ltr1-1_FPKM	ltr1-1_count	ltr1-2_FPKM	ltr1-2_count	ltr1-3_FPKM	ltr1-3_count	NPB-1_FPKM	NPB-1_count	NPB-2_FPKM	NPB-2_count	NPB-3_FPKM	NPB-3_count	FDR	log2FC	regulated	COG_class	COG_class_annotation	GO_annotation	KEGG_annotation	KEGG_pathway_annotation	KOG_class	KOG_class_annotation	Pfam_annotation	Swiss_Prot_annotation	eggNOG_class	eggNOG_class_annotation	NR_annotation	GO_second_level_annotation
LOC_Os12g02620	LOC_Os12g02620	4.16265	396	4.16336	450	3.08276	267	2.08397	277	2.02975	170	2.92421	267	9.40121e-08	1.17569	up	--	--	Molecular Function: ubiquitin-protein transferase activity (GO:0004842);; Molecular Function: iron ion binding (GO:0005506);; Molecular Function: protein binding (GO:0005515);; Cellular Component: nucleus (GO:0005634);; Cellular Component: cytosol (GO:0005829);; Biological Process: amino acid transport (GO:0006865);; Molecular Function: zinc ion binding (GO:0008270);; Molecular Function: electron…	--	--	[O]	Posttranslational modification, protein turnover, chaperones	Ring finger domain;; RING-H2 zinc finger domain;; Zinc finger, C3HC4 type (RING finger);; Zinc finger, C3HC4 type (RING finger);; Anaphase-promoting complex subunit 11 RING-H2 finger	E3 ubiquitin-protein ligase RING1 OS=Gossypium hirsutum OX=3635 GN=RING1 PE=1 SV=1	O	Posttranslational modification, protein turnover, chaperones	PREDICTED: uncharacterized protein LOC4351343 [Oryza sativa Japonica Group]	molecular function: catalytic activity (GO:0003824);; molecular function: binding (GO:0005488);; cellular component: cell (GO:0005623);; cellular component: organelle (GO:0043226);; cellular component: cell part (GO:0044464);; biological process: single-organism process (GO:0044699);; biological process: localization (GO:0051179);; molecular function: electron carrier activity (GO:0009055);; biol…
LOC_Os05g37730	LOC_Os05g37730	6.99476	623	6.49309	658	8.5014	689	3.78657	472	2.40285	189	4.95233	424	1.46303e-08	1.45374	up	--	--	Molecular Function: DNA binding (GO:0003677);; Molecular Function: chromatin binding (GO:0003682);; Cellular Component: nucleus (GO:0005634);; Cellular Component: cytosol (GO:0005829);; Biological Process: regulation of transcription, DNA-templated (GO:0006355);; Biological Process: gravitropism (GO:0009630);; Biological Process: response to salt stress (GO:0009651);; Biological Process: response…	--	--	[O]	Posttranslational modification, protein turnover, chaperones	Myb-like DNA-binding domain;; Myb-like DNA-binding domain	Transcription factor DIVARICATA OS=Antirrhinum majus OX=4151 GN=DIVARICATA PE=2 SV=1	K	Transcription	PREDICTED: transcription factor DIVARICATA [Oryza sativa Japonica Group]	molecular function: binding (GO:0005488);; cellular component: cell (GO:0005623);; cellular component: organelle (GO:0043226);; cellular component: cell part (GO:0044464);; biological process: biological regulation (GO:0065007);; biological process: response to stimulus (GO:0050896);; biological process: reproduction (GO:0000003);; biological process: reproductive process (GO:0022414);; biologica…
LOC_Os03g11970	LOC_Os03g11970	51.9613	3828	44.4669	3726	47.4029	3177	25.9567	2672	28.6648	1856	26.8901	1904	2.10685e-35	1.29891	up	--	--	Biological Process: microtubule cytoskeleton organization (GO:0000226);; Biological Process: cell morphogenesis (GO:0000902);; Molecular Function: GTPase activity (GO:0003924);; Molecular Function: structural constituent of cytoskeleton (GO:0005200);; Molecular Function: protein binding (GO:0005515);; Molecular Function: GTP binding (GO:0005525);; Cellular Component: cell wall (GO:0005618);; Cell…	--	--	[Z]	Cytoskeleton	Tubulin/FtsZ family, GTPase domain;; Tubulin C-terminal domain	Tubulin alpha-2 chain OS=Eleusine indica OX=29674 GN=TUBA2 PE=2 SV=1	Z	Cytoskeleton	PREDICTED: tubulin alpha-2 chain [Oryza sativa Japonica Group]	biological process: cellular process (GO:0009987);; biological process: cellular component organization or biogenesis (GO:0071840);; biological process: developmental process (GO:0032502);; biological process: single-organism process (GO:0044699);; molecular function: catalytic activity (GO:0003824);; molecular function: structural molecule activity (GO:0005198);; molecular function: binding (GO:…
LOC_Os04g41560	LOC_Os04g41560	1051.29	57773	1131.82	70591	1174.55	58625	228.991	17499	164.292	7875	196.27	10353	3.2033e-109	2.98907	up	--	--	Molecular Function: DNA binding (GO:0003677);; Molecular Function: protein binding (GO:0005515);; Cellular Component: intracellular (GO:0005622);; Cellular Component: nucleus (GO:0005634);; Biological Process: regulation of transcription, DNA-templated (GO:0006355);; Biological Process: organelle organization (GO:0006996);; Molecular Function: zinc ion binding (GO:0008270);; Biological Process: r…	--	--	--	--	B-box zinc finger	B-box zinc finger protein 24 OS=Arabidopsis thaliana OX=3702 GN=BBX24 PE=1 SV=1	S	Function unknown	PREDICTED: B-box zinc finger protein 24 [Oryza sativa Japonica Group]	molecular function: binding (GO:0005488);; cellular component: cell (GO:0005623);; cellular component: cell part (GO:0044464);; cellular component: organelle (GO:0043226);; biological process: biological regulation (GO:0065007);; biological process: cellular process (GO:0009987);; biological process: cellular component organization or biogenesis (GO:0071840);; biological process: response to stim…
LOC_Os05g11320	LOC_Os05g11320	9020.88	217561	8491.64	232924	7431.95	163032	4516.39	152182	4418.04	93644	4614.39	106947	2.43314e-52	1.36009	up	--	--	Molecular Function: copper ion binding (GO:0005507);; Biological Process: protein targeting to membrane (GO:0006612);; Biological Process: water transport (GO:0006833);; Biological Process: cellular copper ion homeostasis (GO:0006878);; Biological Process: pattern specification process (GO:0007389);; Biological Process: regulation of cell size (GO:0008361);; Biological Process: response to salt s…	--	--	--	--	--	Metallothionein-like protein 3B OS=Oryza sativa subsp. japonica OX=39947 GN=MT3B PE=2 SV=1	S	Function unknown	RecName: Full=Metallothionein-like protein 3B; AltName: Full=Class I metallothionein-like protein 3B; AltName: Full=OsMT-I-3b	molecular function: binding (GO:0005488);; biological process: localization (GO:0051179);; biological process: single-organism process (GO:0044699);; biological process: cellular process (GO:0009987);; biological process: biological regulation (GO:0065007);; biological process: multicellular organismal process (GO:0032501);; biological process: cellular component organization or biogenesis (GO:00…
LOC_Os01g64700	LOC_Os01g64700	16.5158	1429	19.2298	1891	17.9238	1410	9.91383	1199	9.40769	716	11.0463	918	4.0105e-29	1.30226	up	--	--	Molecular Function: transcription factor activity, sequence-specific DNA binding (GO:0003700);; Molecular Function: protein binding (GO:0005515);; Cellular Component: extracellular region (GO:0005576);; Cellular Component: nucleus (GO:0005634);; Cellular Component: cytosol (GO:0005829);; Cellular Component: plasma membrane (GO:0005886);; Biological Process: ER to Golgi vesicle-mediated transport …	--	--	[R]	General function prediction only	Tub family;; F-box domain	Tubby-like F-box protein 3 OS=Oryza sativa subsp. japonica OX=39947 GN=TULP3 PE=2 SV=1	S	Function unknown	PREDICTED: tubby-like F-box protein 3 [Oryza sativa Japonica Group]	biological process: biological regulation (GO:0065007);; molecular function: nucleic acid binding transcription factor activity (GO:0001071);; molecular function: binding (GO:0005488);; cellular component: extracellular region (GO:0005576);; cellular component: cell (GO:0005623);; cellular component: organelle (GO:0043226);; cellular component: cell part (GO:0044464);; cellular component: membran…
LOC_Os02g52780	LOC_Os02g52780	10.2328	844	9.32129	882	9.18273	694	3.85411	447	4.04809	296	4.35248	347	1.11578e-42	1.70754	up	--	--	Molecular Function: transcription factor activity, sequence-specific DNA binding (GO:0003700);; Molecular Function: protein binding (GO:0005515);; Cellular Component: nucleus (GO:0005634);; Biological Process: regulation of transcription, DNA-templated (GO:0006355);; Biological Process: response to xenobiotic stimulus (GO:0009410);; Biological Process: response to water deprivation (GO:0009414);;…	K14432|1.58636e-153|osa:4330838|K14432 ABA responsive element binding factor | (RefSeq) OJ1004_A11.20; ABSCISIC ACID-INSENSITIVE 5-like protein 7	Plant hormone signal transduction (ko04075)	--	--	bZIP transcription factor;; Basic region leucine zipper	bZIP transcription factor 23 OS=Oryza sativa subsp. japonica OX=39947 GN=BZIP23 PE=2 SV=1	K	Transcription	PREDICTED: ABSCISIC ACID-INSENSITIVE 5-like protein 7 [Oryza sativa Japonica Group]	biological process: biological regulation (GO:0065007);; molecular function: nucleic acid binding transcription factor activity (GO:0001071);; molecular function: binding (GO:0005488);; cellular component: cell (GO:0005623);; cellular component: organelle (GO:0043226);; cellular component: cell part (GO:0044464);; biological process: response to stimulus (GO:0050896);; biological process: cellula…
LOC_Os04g17100	LOC_Os04g17100	202.3	8503	173.63	8269	176.315	6757	67.5437	3958	56.3076	2036	81.6185	3304	9.38199e-41	1.91354	up	--	--	Biological Process: response to reactive oxygen species (GO:0000302);; Cellular Component: chromatin (GO:0000785);; Molecular Function: protein binding (GO:0005515);; Cellular Component: nucleus (GO:0005634);; Cellular Component: mitochondrion (GO:0005739);; Cellular Component: plasma membrane (GO:0005886);; Biological Process: DNA metabolic process (GO:0006259);; Biological Process: regulation o…	--	--	[P]	Inorganic ion transport and metabolism	Heavy-metal-associated domain	Heavy metal-associated isoprenylated plant protein 26 OS=Arabidopsis thaliana OX=3702 GN=HIPP26 PE=1 SV=1	S	Function unknown	PREDICTED: heavy metal-associated isoprenylated plant protein 26 [Oryza sativa Japonica Group]	biological process: response to stimulus (GO:0050896);; cellular component: cell (GO:0005623);; cellular component: organelle (GO:0043226);; cellular component: organelle part (GO:0044422);; cellular component: cell part (GO:0044464);; molecular function: binding (GO:0005488);; cellular component: membrane (GO:0016020);; biological process: metabolic process (GO:0008152);; biological process: cel…
LOC_Os03g08070	LOC_Os03g08070	63.0781	8797	67.3848	10683	59.9249	7600	8.24749	1609	7.8052	960	11.1461	1497	2.64012e-131	3.28132	up	[P]	Inorganic ion transport and metabolism	Molecular Function: copper ion transmembrane transporter activity (GO:0005375);; Molecular Function: protein binding (GO:0005515);; Molecular Function: ATP binding (GO:0005524);; Cellular Component: cell wall (GO:0005618);; Cellular Component: endosome (GO:0005768);; Cellular Component: vacuolar membrane (GO:0005774);; Cellular Component: Golgi apparatus (GO:0005794);; Cellular Component: trans-G…	K01533|0|osa:4331814|K01533 Cu2+-exporting ATPase [EC:3.6.3.4] | (RefSeq) copper-transporting ATPase PAA2, chloroplastic	--	[P]	Inorganic ion transport and metabolism	E1-E2 ATPase;; haloacid dehalogenase-like hydrolase;; Heavy-metal-associated domain	Copper-transporting ATPase PAA2, chloroplastic OS=Arabidopsis thaliana OX=3702 GN=PAA2 PE=1 SV=1	P	Inorganic ion transport and metabolism	copper-translocating P-type ATPase family protein, expressed [Oryza sativa Japonica Group]	biological process: localization (GO:0051179);; molecular function: transporter activity (GO:0005215);; molecular function: binding (GO:0005488);; cellular component: cell (GO:0005623);; cellular component: cell part (GO:0044464);; cellular component: organelle (GO:0043226);; cellular component: membrane (GO:0016020);; cellular component: organelle part (GO:0044422);; cellular component: macromol…
LOC_Os05g49900	LOC_Os05g49900	0.866851	85	1.25435	139	0.758141	67	0.485897	66	0.354023	31	0.632086	59	0.000145534	1.42262	up	[Q]	Secondary metabolites biosynthesis, transport and catabolism	Biological Process: very long-chain fatty acid metabolic process (GO:0000038);; Biological Process: sulfur amino acid metabolic process (GO:0000096);; Biological Process: polysaccharide biosynthetic process (GO:0000271);; Cellular Component: extracellular region (GO:0005576);; Cellular Component: nucleus (GO:0005634);; Cellular Component: endoplasmic reticulum (GO:0005783);; Biological Process: a…	K15397|0|osa:4339684|K15397 3-ketoacyl-CoA synthase [EC:2.3.1.199] | (RefSeq) 3-ketoacyl-CoA synthase 11	Fatty acid elongation (ko00062)	--	--	FAE1/Type III polyketide synthase-like protein;; 3-Oxoacyl-[acyl-carrier-protein (ACP)] synthase III C terminal;; Chalcone and stilbene synthases, C-terminal domain	3-ketoacyl-CoA synthase 11 OS=Arabidopsis thaliana OX=3702 GN=KCS11 PE=1 SV=1	I	Lipid transport and metabolism	PREDICTED: 3-ketoacyl-CoA synthase 11 [Oryza sativa Japonica Group]	biological process: metabolic process (GO:0008152);; biological process: cellular process (GO:0009987);; biological process: single-organism process (GO:0044699);; cellular component: extracellular region (GO:0005576);; cellular component: cell (GO:0005623);; cellular component: organelle (GO:0043226);; cellular component: cell part (GO:0044464);; biological process: localization (GO:0051179);; b…
LOC_Os11g07020	LOC_Os11g07020	11881.3	893365	11824	1008213	12955.7	883449	417.425	43695	332.657	21896	397.931	28693	0	5.47255	up	[G]	Carbohydrate transport and metabolism	Molecular Function: fructose-bisphosphate aldolase activity (GO:0004332);; Cellular Component: mitochondrion (GO:0005739);; Biological Process: glycolytic process (GO:0006096);; Biological Process: pentose-phosphate shunt (GO:0006098);; Biological Process: response to oxidative stress (GO:0006979);; Cellular Component: chloroplast thylakoid (GO:0009534);; Biological Process: response to salt stre…	K01623|0|osa:4349897|K01623 fructose-bisphosphate aldolase, class I [EC:4.1.2.13] | (RefSeq) ALDP, OsJ_33121; fructose-bisphosphate aldolase, chloroplastic	Glycolysis / Gluconeogenesis (ko00010);; Pentose phosphate pathway (ko00030);; Fructose and mannose metabolism (ko00051);; Carbon fixation in photosynthetic organisms (ko00710);; Carbon metabolism (ko01200);; Biosynthesis of amino acids (ko01230)	[G]	Carbohydrate transport and metabolism	Fructose-bisphosphate aldolase class-I	Fructose-bisphosphate aldolase, chloroplastic OS=Oryza sativa subsp. japonica OX=39947 GN=ALDP PE=1 SV=2	G	Carbohydrate transport and metabolism	PREDICTED: fructose-bisphosphate aldolase, chloroplastic [Oryza sativa Japonica Group]	molecular function: catalytic activity (GO:0003824);; cellular component: cell (GO:0005623);; cellular component: organelle (GO:0043226);; cellular component: cell part (GO:0044464);; biological process: metabolic process (GO:0008152);; biological process: cellular process (GO:0009987);; biological process: single-organism process (GO:0044699);; biological process: response to stimulus (GO:005089…
LOC_Os08g14320	LOC_Os08g14320	0.972549	54	1.11482	70	0.953773	48	0.423283	33	0.613814	30	0.828553	44	0.00513725	1.17221	up	--	--	Molecular Function: ubiquitin-protein transferase activity (GO:0004842);; Molecular Function: protein binding (GO:0005515);; Cellular Component: nucleus (GO:0005634);; Cellular Component: vacuolar membrane (GO:0005774);; Cellular Component: cytosol (GO:0005829);; Biological Process: amino acid transport (GO:0006865);; Molecular Function: zinc ion binding (GO:0008270);; Cellular Component: amylopl…	--	--	[O]	Posttranslational modification, protein turnover, chaperones	Ring finger domain;; RING-H2 zinc finger domain;; Zinc finger, C3HC4 type (RING finger);; Zinc finger, C3HC4 type (RING finger)	E3 ubiquitin-protein ligase MBR2 OS=Arabidopsis thaliana OX=3702 GN=MBR2 PE=1 SV=1	O	Posttranslational modification, protein turnover, chaperones	PREDICTED: probable E3 ubiquitin-protein ligase HIP1 [Oryza sativa Japonica Group]	molecular function: catalytic activity (GO:0003824);; molecular function: binding (GO:0005488);; cellular component: cell (GO:0005623);; cellular component: organelle (GO:0043226);; cellular component: cell part (GO:0044464);; cellular component: membrane (GO:0016020);; cellular component: organelle part (GO:0044422);; biological process: single-organism process (GO:0044699);; biological process:…
LOC_Os09g31514	LOC_Os09g31514	203.204	13515	224.346	17505	207.827	12372	138.485	12178	131.729	7229	154.699	9525	1.32656e-30	1.14512	up	[M]	Cell wall/membrane/envelope biogenesis	Biological Process: alternative mRNA splicing, via spliceosome (GO:0000380);; Molecular Function: double-stranded DNA binding (GO:0003690);; Molecular Function: single-stranded DNA binding (GO:0003697);; Molecular Function: mRNA binding (GO:0003729);; Molecular Function: catalytic activity (GO:0003824);; Molecular Function: protein kinase activity (GO:0004672);; Molecular Function: calmodulin bin…	--	--	[V]	Defense mechanisms	NAD dependent epimerase/dehydratase family;; 3-beta hydroxysteroid dehydrogenase/isomerase family;; GDP-mannose 4,6 dehydratase;; NAD(P)H-binding;; Male sterility protein;; KR domain;; NmrA-like family;; Polysaccharide biosynthesis protein	Cinnamoyl-CoA reductase 1 OS=Oryza sativa subsp. japonica OX=39947 GN=CCR1 PE=1 SV=1	M	Cell wall/membrane/envelope biogenesis	PREDICTED: cinnamoyl-CoA reductase 1 [Oryza sativa Japonica Group]	biological process: metabolic process (GO:0008152);; biological process: cellular process (GO:0009987);; molecular function: binding (GO:0005488);; molecular function: catalytic activity (GO:0003824);; cellular component: cell (GO:0005623);; cellular component: cell part (GO:0044464);; cellular component: organelle (GO:0043226);; cellular component: organelle part (GO:0044422);; cellular componen…
LOC_Os09g30130	LOC_Os09g30130	105.809	14103	111.744	16927	90.7224	10999	35.6833	6645	25.6765	3008	74.2876	9516	0.000522578	1.62667	up	--	--	Cellular Component: Golgi membrane (GO:0000139);; Cellular Component: mitochondrion (GO:0005739);; Cellular Component: endoplasmic reticulum (GO:0005783);; Cellular Component: plasma membrane (GO:0005886);; Biological Process: hyperosmotic response (GO:0006972);; Biological Process: response to salt stress (GO:0009651);; Biological Process: plant-type cell wall organization (GO:0009664);; Biologi…	--	--	--	--	Cellulose synthase	Cellulose synthase-like protein E6 OS=Oryza sativa subsp. japonica OX=39947 GN=CSLE6 PE=2 SV=1	S	Function unknown	PREDICTED: cellulose synthase-like protein E6 isoform X1 [Oryza sativa Japonica Group]	cellular component: cell (GO:0005623);; cellular component: membrane (GO:0016020);; cellular component: organelle (GO:0043226);; cellular component: organelle part (GO:0044422);; cellular component: cell part (GO:0044464);; biological process: response to stimulus (GO:0050896);; biological process: cellular process (GO:0009987);; biological process: cellular component organization or biogenesis (…
LOC_Os06g03860	LOC_Os06g03860	30.0074	3503	30.1999	4002	25.8164	2748	4.82087	788	4.122	424	5.19406	584	1.43562e-151	3.07694	up	[G]	Carbohydrate transport and metabolism	Cellular Component: plant-type vacuole (GO:0000325);; Cellular Component: vacuolar membrane (GO:0005774);; Cellular Component: Golgi apparatus (GO:0005794);; Biological Process: calcium ion transport (GO:0006816);; Biological Process: phosphate ion transport (GO:0006817);; Biological Process: Golgi organization (GO:0007030);; Biological Process: response to salt stress (GO:0009651);; Cellular Com…	--	--	[R]	General function prediction only	Major Facilitator Superfamily;; SPX domain;; Sugar (and other) transporter	SPX domain-containing membrane protein Os06g0129400 OS=Oryza sativa subsp. japonica OX=39947 GN=Os06g0129400 PE=2 SV=1	T	Signal transduction mechanisms	PREDICTED: SPX domain-containing membrane protein Os06g0129400 [Oryza sativa Japonica Group]	cellular component: cell (GO:0005623);; cellular component: organelle (GO:0043226);; cellular component: cell part (GO:0044464);; cellular component: membrane (GO:0016020);; cellular component: organelle part (GO:0044422);; biological process: localization (GO:0051179);; biological process: cellular process (GO:0009987);; biological process: cellular component organization or biogenesis (GO:00718…
LOC_Os05g49880	LOC_Os05g49880	190.325	12614	194.312	14580	251.229	15051	36.0556	3317	33.8421	1944	19.4423	1208	1.97683e-45	3.29447	up	[C]	Energy production and conversion	Biological Process: sulfur amino acid metabolic process (GO:0000096);; Biological Process: MAPK cascade (GO:0000165);; Molecular Function: copper ion binding (GO:0005507);; Cellular Component: cell wall (GO:0005618);; Cellular Component: mitochondrion (GO:0005739);; Cellular Component: mitochondrial matrix (GO:0005759);; Cellular Component: vacuolar membrane (GO:0005774);; Cellular Component: Gol…	K00026|0|osa:4339682|K00026 malate dehydrogenase [EC:1.1.1.37] | (RefSeq) malate dehydrogenase, mitochondrial	Citrate cycle (TCA cycle) (ko00020);; Cysteine and methionine metabolism (ko00270);; Pyruvate metabolism (ko00620);; Glyoxylate and dicarboxylate metabolism (ko00630);; Carbon fixation in photosynthetic organisms (ko00710);; Carbon metabolism (ko01200)	[C]	Energy production and conversion	lactate/malate dehydrogenase, alpha/beta C-terminal domain;; lactate/malate dehydrogenase, NAD binding domain;; 3-beta hydroxysteroid dehydrogenase/isomerase family	Malate dehydrogenase, mitochondrial OS=Citrullus lanatus OX=3654 GN=MMDH PE=1 SV=1	C	Energy production and conversion	PREDICTED: malate dehydrogenase, mitochondrial [Oryza sativa Japonica Group]	biological process: metabolic process (GO:0008152);; biological process: cellular process (GO:0009987);; biological process: single-organism process (GO:0044699);; biological process: signaling (GO:0023052);; biological process: response to stimulus (GO:0050896);; biological process: biological regulation (GO:0065007);; molecular function: binding (GO:0005488);; cellular component: cell (GO:00056…
LOC_Os09g36450	LOC_Os09g36450	237.75	14695	227.423	16000	261.043	14663	128.879	11130	114.856	6244	119.587	7113	6.05219e-48	1.47826	up	[G]	Carbohydrate transport and metabolism	Molecular Function: triose-phosphate isomerase activity (GO:0004807);; Cellular Component: mitochondrion (GO:0005739);; Cellular Component: cytosol (GO:0005829);; Biological Process: gluconeogenesis (GO:0006094);; Biological Process: glycolytic process (GO:0006096);; Biological Process: pentose-phosphate shunt (GO:0006098);; Biological Process: glycine catabolic process (GO:0006546);; Biological …	K01803|0|osa:4347691|K01803 triosephosphate isomerase (TIM) [EC:5.3.1.1] | (RefSeq) OJ1112_E07.32-1; triosephosphate isomerase, chloroplastic	Glycolysis / Gluconeogenesis (ko00010);; Fructose and mannose metabolism (ko00051);; Inositol phosphate metabolism (ko00562);; Carbon fixation in photosynthetic organisms (ko00710);; Carbon metabolism (ko01200);; Biosynthesis of amino acids (ko01230)	[G]	Carbohydrate transport and metabolism	Triosephosphate isomerase	Triosephosphate isomerase, chloroplastic OS=Secale cereale OX=4550 PE=1 SV=1	G	Carbohydrate transport and metabolism	PREDICTED: triosephosphate isomerase, chloroplastic [Oryza sativa Japonica Group]	molecular function: catalytic activity (GO:0003824);; cellular component: cell (GO:0005623);; cellular component: organelle (GO:0043226);; cellular component: cell part (GO:0044464);; biological process: metabolic process (GO:0008152);; biological process: single-organism process (GO:0044699);; biological process: cellular process (GO:0009987);; biological process: localization (GO:0051179);; bio…
LOC_Os03g09250	LOC_Os03g09250	72.3374	6814	61.6643	6599	69.1116	5924	9.0318	1188	10.0522	829	6.67015	602	5.07015e-93	3.44521	up	[I]	Lipid transport and metabolism	Biological Process: microtubule cytoskeleton organization (GO:0000226);; Cellular Component: plant-type vacuole (GO:0000325);; Biological Process: cytokinesis by cell plate formation (GO:0000911);; Molecular Function: inositol-3-phosphate synthase activity (GO:0004512);; Molecular Function: ATP binding (GO:0005524);; Cellular Component: cytoplasm (GO:0005737);; Cellular Component: vacuolar membra…	K01858|0|osa:4331917|K01858 myo-inositol-1-phosphate synthase [EC:5.5.1.4] | (RefSeq) INO1, IPS, RINO1; inositol-3-phosphate synthase	Inositol phosphate metabolism (ko00562)	[I]	Lipid transport and metabolism	Myo-inositol-1-phosphate synthase;; Myo-inositol-1-phosphate synthase	Inositol-3-phosphate synthase 1 OS=Oryza sativa subsp. japonica OX=39947 GN=RINO1 PE=1 SV=2	I	Lipid transport and metabolism	PREDICTED: inositol-3-phosphate synthase [Oryza sativa Japonica Group]	biological process: cellular process (GO:0009987);; biological process: cellular component organization or biogenesis (GO:0071840);; cellular component: cell (GO:0005623);; cellular component: organelle (GO:0043226);; cellular component: cell part (GO:0044464);; biological process: single-organism process (GO:0044699);; molecular function: catalytic activity (GO:0003824);; molecular function: bin…
LOC_Os06g22960	LOC_Os06g22960	50.2945	2901	50.3055	3300	43.7602	2296	22.9668	1851	21.7795	1104	18.896	1048	2.67537e-39	1.65569	up	[G]	Carbohydrate transport and metabolism	Cellular Component: protein storage vacuole (GO:0000326);; Cellular Component: plasma membrane (GO:0005886);; Biological Process: glycolytic process (GO:0006096);; Biological Process: polyamine catabolic process (GO:0006598);; Biological Process: calcium ion transport (GO:0006816);; Biological Process: iron ion transport (GO:0006826);; Biological Process: water transport (GO:0006833);; Biological…	K09873|1.79392e-154|osa:4340941|K09873 aquaporin TIP | (RefSeq) OsJ_020360, TIP2-2; probable aquaporin TIP2-2	--	[G]	Carbohydrate transport and metabolism	Major intrinsic protein	Probable aquaporin TIP2-2 OS=Oryza sativa subsp. japonica OX=39947 GN=TIP2-2 PE=2 SV=1	G	Carbohydrate transport and metabolism	PREDICTED: probable aquaporin TIP2-2 [Oryza sativa Japonica Group]	cellular component: cell (GO:0005623);; cellular component: organelle (GO:0043226);; cellular component: cell part (GO:0044464);; cellular component: membrane (GO:0016020);; biological process: metabolic process (GO:0008152);; biological process: cellular process (GO:0009987);; biological process: single-organism process (GO:0044699);; biological process: localization (GO:0051179);; biological pr…
LOC_Os02g53420	LOC_Os02g53420	74.466	8070	80.166	9880	89.5234	8824	43.4391	6577	41.3502	3938	41.2805	4299	1.59443e-39	1.43384	up	[O]	Posttranslational modification, protein turnover, chaperones	Molecular Function: ATP binding (GO:0005524);; Cellular Component: cell wall (GO:0005618);; Cellular Component: nucleus (GO:0005634);; Cellular Component: mitochondrial matrix (GO:0005759);; Cellular Component: vacuolar membrane (GO:0005774);; Cellular Component: Golgi apparatus (GO:0005794);; Cellular Component: cytosol (GO:0005829);; Biological Process: gluconeogenesis (GO:0006094);; Biological…	K03283|0|osa:4330888|K03283 heat shock 70kDa protein 1/8 | (RefSeq) OJ1448_G06.10; heat shock 70 kDa protein, mitochondrial	--	[O]	Posttranslational modification, protein turnover, chaperones	Hsp70 protein;; MreB/Mbl protein;; FGGY family of carbohydrate kinases, C-terminal domain	Heat shock 70 kDa protein, mitochondrial OS=Phaseolus vulgaris OX=3885 PE=2 SV=1	O	Posttranslational modification, protein turnover, chaperones	PREDICTED: heat shock 70 kDa protein, mitochondrial [Oryza sativa Japonica Group]	molecular function: binding (GO:0005488);; cellular component: cell (GO:0005623);; cellular component: cell part (GO:0044464);; cellular component: organelle (GO:0043226);; cellular component: membrane-enclosed lumen (GO:0031974);; cellular component: organelle part (GO:0044422);; cellular component: membrane (GO:0016020);; biological process: metabolic process (GO:0008152);; biological process: …
LOC_Os02g41860	LOC_Os02g41860	254.861	15679	293.095	20213	280.211	15401	10.5089	994	9.42877	543	5.00132	335	1.51781e-123	5.33968	up	[G]	Carbohydrate transport and metabolism	Molecular Function: transporter activity (GO:0005215);; Cellular Component: vacuole (GO:0005773);; Cellular Component: plasma membrane (GO:0005886);; Biological Process: glycolytic process (GO:0006096);; Biological Process: calcium ion transport (GO:0006816);; Biological Process: iron ion transport (GO:0006826);; Biological Process: water transport (GO:0006833);; Biological Process: response to o…	K09872|0|osa:4330049|K09872 aquaporin PIP | (RefSeq) PIP2-2; probable aquaporin PIP2-2	--	[G]	Carbohydrate transport and metabolism	Major intrinsic protein	Probable aquaporin PIP2-2 OS=Oryza sativa subsp. japonica OX=39947 GN=PIP2-2 PE=2 SV=1	G	Carbohydrate transport and metabolism	PREDICTED: probable aquaporin PIP2-2 [Oryza sativa Japonica Group]	molecular function: transporter activity (GO:0005215);; cellular component: cell (GO:0005623);; cellular component: organelle (GO:0043226);; cellular component: cell part (GO:0044464);; cellular component: membrane (GO:0016020);; biological process: metabolic process (GO:0008152);; biological process: cellular process (GO:0009987);; biological process: single-organism process (GO:0044699);; biolo…
LOC_Os07g02780	LOC_Os07g02780	4.37846	555	4.47964	646	3.74697	432	0.570219	101	0.483069	54	0.761901	93	1.83617e-58	3.25834	up	[T]	Signal transduction mechanisms	Biological Process: MAPK cascade (GO:0000165);; Biological Process: cell plate assembly (GO:0000919);; Molecular Function: protein serine/threonine kinase activity (GO:0004674);; Molecular Function: protein binding (GO:0005515);; Molecular Function: ATP binding (GO:0005524);; Cellular Component: nucleus (GO:0005634);; Cellular Component: mitochondrion (GO:0005739);; Biological Process: DNA replic…	--	--	[T]	Signal transduction mechanisms	Protein kinase domain;; Protein tyrosine kinase;; Kinase-like	Mitogen-activated protein kinase kinase kinase 5 OS=Arabidopsis thaliana OX=3702 GN=MAPKKK5 PE=1 SV=1	T	Signal transduction mechanisms	PREDICTED: mitogen-activated protein kinase kinase kinase YODA isoform X1 [Oryza sativa Japonica Group]	biological process: metabolic process (GO:0008152);; biological process: cellular process (GO:0009987);; biological process: signaling (GO:0023052);; biological process: single-organism process (GO:0044699);; biological process: response to stimulus (GO:0050896);; biological process: biological regulation (GO:0065007);; biological process: cellular component organization or biogenesis (GO:0071840…
LOC_Os05g23740	LOC_Os05g23740	260.708	27730	249.325	30162	306.754	29677	166.044	24675	161.213	15070	158.828	16235	2.94124e-27	1.22946	up	[O]	Posttranslational modification, protein turnover, chaperones	Molecular Function: ATP binding (GO:0005524);; Cellular Component: cell wall (GO:0005618);; Cellular Component: nucleus (GO:0005634);; Cellular Component: mitochondrial matrix (GO:0005759);; Cellular Component: vacuolar membrane (GO:0005774);; Cellular Component: Golgi apparatus (GO:0005794);; Biological Process: protein folding (GO:0006457);; Biological Process: response to stress (GO:0006950);;…	K03283|0|osa:4338354|K03283 heat shock 70kDa protein 1/8 | (RefSeq) stromal 70 kDa heat shock-related protein, chloroplastic	--	[O]	Posttranslational modification, protein turnover, chaperones	NAD-specific glutamate dehydrogenase	Stromal 70 kDa heat shock-related protein, chloroplastic OS=Pisum sativum OX=3888 GN=HSP70 PE=2 SV=1	O	Posttranslational modification, protein turnover, chaperones	PREDICTED: stromal 70 kDa heat shock-related protein, chloroplastic [Oryza sativa Japonica Group]	molecular function: binding (GO:0005488);; cellular component: cell (GO:0005623);; cellular component: cell part (GO:0044464);; cellular component: organelle (GO:0043226);; cellular component: membrane-enclosed lumen (GO:0031974);; cellular component: organelle part (GO:0044422);; cellular component: membrane (GO:0016020);; biological process: cellular process (GO:0009987);; biological process: r…
LOC_Os12g42884	LOC_Os12g42884	90.604	10832	88.7981	12085	94.5354	10221	71.3438	11850	63.2205	6641	47.7592	5492	5.48348e-11	1.06177	up	[E]	Amino acid transport and metabolism	Molecular Function: 5-methyltetrahydropteroyltriglutamate-homocysteine S-methyltransferase activity (GO:0003871);; Molecular Function: copper ion binding (GO:0005507);; Cellular Component: vacuolar membrane (GO:0005774);; Cellular Component: peroxisome (GO:0005777);; Cellular Component: Golgi apparatus (GO:0005794);; Cellular Component: cytosol (GO:0005829);; Cellular Component: plasma membrane (…	K00549|0|osa:4352833|K00549 5-methyltetrahydropteroyltriglutamate--homocysteine methyltransferase [EC:2.1.1.14] | (RefSeq) OsJ_36927; 5-methyltetrahydropteroyltriglutamate--homocysteine methyltransferase 2	Cysteine and methionine metabolism (ko00270);; Selenocompound metabolism (ko00450);; Biosynthesis of amino acids (ko01230)	[E]	Amino acid transport and metabolism	Cobalamin-independent synthase, Catalytic domain;; Cobalamin-independent synthase, N-terminal domain	5-methyltetrahydropteroyltriglutamate--homocysteine methyltransferase 2 OS=Oryza sativa subsp. japonica OX=39947 GN=Os12g0624000 PE=2 SV=1	E	Amino acid transport and metabolism	PREDICTED: 5-methyltetrahydropteroyltriglutamate--homocysteine methyltransferase 2 [Oryza sativa Japonica Group]	biological process: metabolic process (GO:0008152);; molecular function: catalytic activity (GO:0003824);; molecular function: binding (GO:0005488);; cellular component: cell (GO:0005623);; cellular component: membrane (GO:0016020);; cellular component: organelle (GO:0043226);; cellular component: organelle part (GO:0044422);; cellular component: cell part (GO:0044464);; biological process: cellu…
LOC_Os08g21590	LOC_Os08g21590	31.6573	6209	32.4487	7241	26.8435	4788	18.8713	5171	21.7758	3750	22.4908	4236	2.86167e-19	1.00829	up	--	--	Molecular Function: nucleotide binding (GO:0000166);; Biological Process: cell morphogenesis involved in differentiation (GO:0000904);; Molecular Function: ATP binding (GO:0005524);; Biological Process: carbohydrate metabolic process (GO:0005975);; Biological Process: cellular protein modification process (GO:0006464);; Biological Process: phosphatidylinositol biosynthetic process (GO:0006661);; …	K00914|0|osa:4345232|K00914 phosphatidylinositol 3-kinase [EC:2.7.1.137] | (RefSeq) phosphatidylinositol 3-kinase, root isoform	Inositol phosphate metabolism (ko00562);; Phosphatidylinositol signaling system (ko04070);; Regulation of autophagy (ko04140);; Phagosome (ko04145)	[TU]	Signal transduction mechanisms;; Intracellular trafficking, secretion, and vesicular transport	Phosphoinositide 3-kinase family, accessory domain (PIK domain);; Phosphatidylinositol 3- and 4-kinase;; Phosphoinositide 3-kinase C2	Phosphatidylinositol 3-kinase, root isoform OS=Glycine max OX=3847 PE=2 SV=1	BDLTU	Chromatin structure and dynamics;; Cell cycle control, cell division, chromosome partitioning;; Replication, recombination and repair;; Signal transduction mechanisms;; Intracellular trafficking, secretion, and vesicular transport	PREDICTED: phosphatidylinositol 3-kinase, root isoform isoform X1 [Oryza sativa Japonica Group]	molecular function: binding (GO:0005488);; biological process: cellular process (GO:0009987);; biological process: developmental process (GO:0032502);; biological process: single-organism process (GO:0044699);; biological process: cellular component organization or biogenesis (GO:0071840);; biological process: metabolic process (GO:0008152);; biological process: localization (GO:0051179);; biolog…
LOC_Os07g18874	LOC_Os07g18874	3.65199	370	3.98019	458	4.646	428	0.590389	84	0.369691	33	0.736599	72	1.83806e-37	3.29583	up	[T]	Signal transduction mechanisms	Molecular Function: ATP binding (GO:0005524);; Biological Process: obsolete ATP catabolic process (GO:0006200);; Cellular Component: plasmodesma (GO:0009506);; Cellular Component: chloroplast (GO:0009507);; Cellular Component: plastid (GO:0009536);; Biological Process: response to wounding (GO:0009611);; Biological Process: response to salt stress (GO:0009651);; Biological Process: response to ab…	--	--	[Q]	Secondary metabolites biosynthesis, transport and catabolism	ABC-2 type transporter;; ABC transporter;; AAA domain, putative AbiEii toxin, Type IV TA system	ABC transporter G family member 11 OS=Arabidopsis thaliana OX=3702 GN=ABCG11 PE=1 SV=1	V	Defense mechanisms	PREDICTED: ABC transporter G family member 11 [Oryza sativa Japonica Group]	molecular function: binding (GO:0005488);; cellular component: cell junction (GO:0030054);; cellular component: cell (GO:0005623);; cellular component: organelle (GO:0043226);; cellular component: cell part (GO:0044464);; biological process: response to stimulus (GO:0050896);; cellular component: membrane (GO:0016020);; cellular component: membrane part (GO:0044425);; biological process: metaboli…
LOC_Os10g38710	LOC_Os10g38710	487.981	20016	487.122	22725	458.225	17096	74.5692	4274	68.4395	2468	65.9374	2600	2.29456e-281	3.25364	up	[O]	Posttranslational modification, protein turnover, chaperones	Molecular Function: glutathione transferase activity (GO:0004364);; Cellular Component: nucleus (GO:0005634);; Cellular Component: cytosol (GO:0005829);; Biological Process: pentose-phosphate shunt (GO:0006098);; Biological Process: fatty acid beta-oxidation (GO:0006635);; Biological Process: glutathione metabolic process (GO:0006749);; Biological Process: aging (GO:0007568);; Biological Process:…	K00799|1.76754e-125|osa:4349203|K00799 glutathione S-transferase [EC:2.5.1.18] | (RefSeq) probable glutathione S-transferase GSTU6	Glutathione metabolism (ko00480)	[O]	Posttranslational modification, protein turnover, chaperones	Glutathione S-transferase, N-terminal domain;; Glutathione S-transferase, N-terminal domain;; Glutathione S-transferase, N-terminal domain;; Glutathione S-transferase, C-terminal domain;; Glutathione S-transferase, C-terminal domain;; Glutathione S-transferase, C-terminal domain	Probable glutathione S-transferase GSTU6 OS=Oryza sativa subsp. japonica OX=39947 GN=GSTU6 PE=2 SV=2	O	Posttranslational modification, protein turnover, chaperones	PREDICTED: probable glutathione S-transferase GSTU6 [Oryza sativa Japonica Group]	molecular function: catalytic activity (GO:0003824);; cellular component: cell (GO:0005623);; cellular component: organelle (GO:0043226);; cellular component: cell part (GO:0044464);; biological process: metabolic process (GO:0008152);; biological process: cellular process (GO:0009987);; biological process: single-organism process (GO:0044699);; biological process: developmental process (GO:00325…
LOC_Os12g07210	LOC_Os12g07210	226.01	18905	225.18	21423	199.301	15164	7.96008	931	7.85191	578	11.3679	914	1.04165e-282	5.05177	up	[G]	Carbohydrate transport and metabolism	Molecular Function: fructose-bisphosphate aldolase activity (GO:0004332);; Cellular Component: mitochondrion (GO:0005739);; Biological Process: glycolytic process (GO:0006096);; Biological Process: pentose-phosphate shunt (GO:0006098);; Biological Process: response to oxidative stress (GO:0006979);; Cellular Component: chloroplast thylakoid (GO:0009534);; Biological Process: response to salt stre…	K01623|1.5223e-98|dosa:Os12t0169600-01|K01623 fructose-bisphosphate aldolase, class I [EC:4.1.2.13] | (RAP-DB) Os12g0169600; Similar to Fructose-bisphosphate aldolase.	Glycolysis / Gluconeogenesis (ko00010);; Pentose phosphate pathway (ko00030);; Fructose and mannose metabolism (ko00051);; Carbon fixation in photosynthetic organisms (ko00710);; Carbon metabolism (ko01200);; Biosynthesis of amino acids (ko01230)	[G]	Carbohydrate transport and metabolism	--	Fructose-bisphosphate aldolase, chloroplastic OS=Oryza sativa subsp. japonica OX=39947 GN=ALDP PE=1 SV=2	G	Carbohydrate transport and metabolism	Os12g0169600, partial [Oryza sativa Japonica Group]	molecular function: catalytic activity (GO:0003824);; cellular component: cell (GO:0005623);; cellular component: organelle (GO:0043226);; cellular component: cell part (GO:0044464);; biological process: metabolic process (GO:0008152);; biological process: cellular process (GO:0009987);; biological process: single-organism process (GO:0044699);; biological process: response to stimulus (GO:005089…
LOC_Os03g17980	LOC_Os03g17980	60.0331	5625	62.8684	6697	52.2617	4454	25.8758	3395	21.7576	1790	23.4523	2110	1.28072e-54	1.77715	up	[T]	Signal transduction mechanisms	Molecular Function: protein serine/threonine kinase activity (GO:0004674);; Molecular Function: protein tyrosine kinase activity (GO:0004713);; Molecular Function: ATP binding (GO:0005524);; Cellular Component: nucleus (GO:0005634);; Cellular Component: mitochondrion (GO:0005739);; Cellular Component: cytosol (GO:0005829);; Cellular Component: plasma membrane (GO:0005886);; Biological Process: ca…	K07198|0|osa:4332495|K07198 5'-AMP-activated protein kinase, catalytic alpha subunit [EC:2.7.11.11] | (RefSeq) OSK35; carbon catabolite-derepressing protein kinase	Regulation of autophagy (ko04140)	[T]	Signal transduction mechanisms	Protein kinase domain;; Protein tyrosine kinase;; Kinase-like;; Kinase associated domain 1;; UBA/TS-N domain;; RIO1 family	Serine/threonine protein kinase OSK3 OS=Oryza sativa subsp. japonica OX=39947 GN=OSK3 PE=1 SV=1	T	Signal transduction mechanisms	Carbon catabolite derepressing protein kinase, putative, expressed [Oryza sativa Japonica Group]	biological process: metabolic process (GO:0008152);; biological process: cellular process (GO:0009987);; molecular function: catalytic activity (GO:0003824);; molecular function: binding (GO:0005488);; cellular component: cell (GO:0005623);; cellular component: organelle (GO:0043226);; cellular component: cell part (GO:0044464);; cellular component: membrane (GO:0016020);; biological process: res…
LOC_Os12g38180	LOC_Os12g38180	13.7298	2128	14.9379	2634	14.0214	1977	10.0744	2182	9.54161	1300	9.36321	1395	1.15311e-25	1.03815	up	[O]	Posttranslational modification, protein turnover, chaperones	Molecular Function: protease binding (GO:0002020);; Molecular Function: receptor activity (GO:0004872);; Molecular Function: KDEL sequence binding (GO:0005046);; Molecular Function: ATP binding (GO:0005524);; Cellular Component: cell wall (GO:0005618);; Cellular Component: nucleolus (GO:0005730);; Cellular Component: mitochondrion (GO:0005739);; Cellular Component: vacuolar membrane (GO:0005774);…	K03283|1.44555e-85|obr:102702507|K03283 heat shock 70kDa protein 1/8 | (RefSeq) heat shock cognate 70 kDa protein 2	Spliceosome (ko03040);; Protein processing in endoplasmic reticulum (ko04141);; Endocytosis (ko04144)	[O]	Posttranslational modification, protein turnover, chaperones	Hsp70 protein	Heat shock cognate 70 kDa protein 2 OS=Solanum lycopersicum OX=4081 GN=HSC-2 PE=2 SV=1	O	Posttranslational modification, protein turnover, chaperones	Os12g0569700 [Oryza sativa Japonica Group]	molecular function: binding (GO:0005488);; molecular function: molecular transducer activity (GO:0060089);; cellular component: cell (GO:0005623);; cellular component: cell part (GO:0044464);; cellular component: organelle (GO:0043226);; cellular component: organelle part (GO:0044422);; cellular component: membrane (GO:0016020);; cellular component: membrane-enclosed lumen (GO:0031974);; biologic…
LOC_Os05g28630	LOC_Os05g28630	15.6669	1472	14.6018	1560	14.8202	1267	8.64884	1135	9.92127	819	10.6165	959	5.43988e-22	1.11072	up	--	--	Cellular Component: nucleus (GO:0005634);; Cellular Component: mitochondrion (GO:0005739);; Cellular Component: vacuole (GO:0005773);; Cellular Component: Golgi apparatus (GO:0005794);; Cellular Component: plasma membrane (GO:0005886);; Biological Process: response to water deprivation (GO:0009414);; Cellular Component: plasmodesma (GO:0009506);; Biological Process: response to salt stress (GO:00…	--	--	--	--	GDSL/SGNH-like Acyl-Esterase family found in Pmr5 and Cas1p;; PMR5 N terminal Domain	Protein ESKIMO 1 OS=Arabidopsis thaliana OX=3702 GN=ESK1 PE=1 SV=1	S	Function unknown	PREDICTED: protein trichome birefringence-like 28 [Oryza sativa Japonica Group]	cellular component: cell (GO:0005623);; cellular component: organelle (GO:0043226);; cellular component: cell part (GO:0044464);; cellular component: membrane (GO:0016020);; biological process: response to stimulus (GO:0050896);; cellular component: cell junction (GO:0030054);; biological process: cellular process (GO:0009987);; biological process: cellular component organization or biogenesis (G…
LOC_Os02g52860	LOC_Os02g52860	46.5605	3231	49.8325	3933	49.219	3107	28.8799	2800	26.4931	1616	41.396	2761	4.86035e-11	1.07372	up	--	--	Molecular Function: adenine nucleotide transmembrane transporter activity (GO:0000295);; Molecular Function: purine ribonucleotide transmembrane transporter activity (GO:0005346);; Molecular Function: protein binding (GO:0005515);; Cellular Component: cell wall (GO:0005618);; Cellular Component: mitochondrial inner membrane (GO:0005743);; Cellular Component: vacuolar membrane (GO:0005774);; Cellu…	K15102|0|osa:4330845|K15102 solute carrier family 25 (mitochondrial phosphate transporter), member 3 | (RefSeq) OJ1004_A11.29; mitochondrial phosphate carrier protein 3, mitochondrial	--	[C]	Energy production and conversion	Mitochondrial carrier protein	Mitochondrial phosphate carrier protein 3, mitochondrial OS=Arabidopsis thaliana OX=3702 GN=MPT3 PE=1 SV=1	S	Function unknown	PREDICTED: mitochondrial phosphate carrier protein 3, mitochondrial [Oryza sativa Japonica Group]	biological process: single-organism process (GO:0044699);; biological process: localization (GO:0051179);; molecular function: transporter activity (GO:0005215);; molecular function: binding (GO:0005488);; cellular component: cell (GO:0005623);; cellular component: cell part (GO:0044464);; cellular component: membrane (GO:0016020);; cellular component: organelle (GO:0043226);; cellular component:…
LOC_Os12g29220	LOC_Os12g29220	39.7635	2883	29.575	2438	24.7139	1630	5.77956	586	6.27775	400	13.759	959	8.45027e-15	2.32562	up	--	--	Molecular Function: protein binding (GO:0005515);; Cellular Component: integral component of plasma membrane (GO:0005887);; Biological Process: calcium ion transport (GO:0006816);; Biological Process: copper ion transport (GO:0006825);; Biological Process: Golgi organization (GO:0007030);; Molecular Function: sucrose transmembrane transporter activity (GO:0008515);; Biological Process: carbohydra…	K15382|5.68555e-154|osa:4352201|K15382 solute carrier family 50 (sugar transporter) | (RefSeq) OsJ_36063, OsSWEET13, SWEET13; bidirectional sugar transporter SWEET13	--	[R]	General function prediction only	Sugar efflux transporter for intercellular exchange;; PQ loop repeat	Bidirectional sugar transporter SWEET13 OS=Oryza sativa subsp. japonica OX=39947 GN=SWEET13 PE=2 SV=1	U	Intracellular trafficking, secretion, and vesicular transport	PREDICTED: bidirectional sugar transporter SWEET13 [Oryza sativa Japonica Group]	molecular function: binding (GO:0005488);; cellular component: cell (GO:0005623);; cellular component: membrane (GO:0016020);; cellular component: membrane part (GO:0044425);; cellular component: cell part (GO:0044464);; biological process: localization (GO:0051179);; biological process: cellular process (GO:0009987);; biological process: cellular component organization or biogenesis (GO:0071840)…
LOC_Os02g38920	LOC_Os02g38920	74.4785	3387	70.4571	3645	78.6437	3253	32.6918	2078	29.6572	1186	33.6094	1469	6.44594e-66	1.70003	up	[G]	Carbohydrate transport and metabolism	Molecular Function: glyceraldehyde-3-phosphate dehydrogenase (NAD+) (phosphorylating) activity (GO:0004365);; Molecular Function: copper ion binding (GO:0005507);; Cellular Component: cell wall (GO:0005618);; Cellular Component: nucleolus (GO:0005730);; Cellular Component: mitochondrial envelope (GO:0005740);; Cellular Component: Golgi apparatus (GO:0005794);; Cellular Component: cytosol (GO:0005…	K00134|0|osa:4329892|K00134 glyceraldehyde 3-phosphate dehydrogenase [EC:1.2.1.12] | (RefSeq) GAPC3, GAPDH, OJ1791_B03.34, OsJ_07411; glyceraldehyde-3-phosphate dehydrogenase 3, cytosolic	Glycolysis / Gluconeogenesis (ko00010);; Carbon fixation in photosynthetic organisms (ko00710);; Carbon metabolism (ko01200);; Biosynthesis of amino acids (ko01230)	[G]	Carbohydrate transport and metabolism	Glyceraldehyde 3-phosphate dehydrogenase, C-terminal domain;; Glyceraldehyde 3-phosphate dehydrogenase, NAD binding domain	Glyceraldehyde-3-phosphate dehydrogenase 3, cytosolic OS=Oryza sativa subsp. japonica OX=39947 GN=GAPC3 PE=2 SV=1	G	Carbohydrate transport and metabolism	hypothetical protein OsI_07948 [Oryza sativa Indica Group]	biological process: metabolic process (GO:0008152);; biological process: single-organism process (GO:0044699);; molecular function: catalytic activity (GO:0003824);; molecular function: binding (GO:0005488);; cellular component: cell (GO:0005623);; cellular component: cell part (GO:0044464);; cellular component: organelle (GO:0043226);; cellular component: organelle part (GO:0044422);; cellular c…
LOC_Os03g18140	LOC_Os03g18140	1.7669	216	1.59692	222	1.16415	129	0.519777	89	0.441789	48	0.525443	62	3.38975e-14	2.05283	up	--	--	Cellular Component: nucleus (GO:0005634);; Cellular Component: vacuole (GO:0005773);; Cellular Component: Golgi apparatus (GO:0005794);; Cellular Component: plasma membrane (GO:0005886);; Biological Process: response to water deprivation (GO:0009414);; Cellular Component: plasmodesma (GO:0009506);; Biological Process: response to fungus (GO:0009620);; Biological Process: response to salt stress (…	--	--	--	--	GDSL/SGNH-like Acyl-Esterase family found in Pmr5 and Cas1p;; PMR5 N terminal Domain	Protein ESKIMO 1 OS=Arabidopsis thaliana OX=3702 GN=ESK1 PE=1 SV=1	S	Function unknown	Os03g0291800, partial [Oryza sativa Japonica Group]	cellular component: cell (GO:0005623);; cellular component: organelle (GO:0043226);; cellular component: cell part (GO:0044464);; cellular component: membrane (GO:0016020);; biological process: response to stimulus (GO:0050896);; cellular component: cell junction (GO:0030054);; biological process: multi-organism process (GO:0051704);; biological process: cellular process (GO:0009987);; biological…
LOC_Os04g02050	LOC_Os04g02050	60.8692	3627	62.1561	4393	65.3829	3670	30.3051	2539	33.0974	1730	32.2421	1863	1.47876e-53	1.49091	up	[P]	Inorganic ion transport and metabolism	Biological Process: maltose metabolic process (GO:0000023);; Biological Process: sulfate assimilation (GO:0000103);; Biological Process: selenium compound metabolic process (GO:0001887);; Molecular Function: sulfate adenylyltransferase (ATP) activity (GO:0004781);; Cellular Component: mitochondrion (GO:0005739);; Cellular Component: cytosol (GO:0005829);; Cellular Component: plasma membrane (GO:0…	K13811|0|osa:4334932|K13811 3'-phosphoadenosine 5'-phosphosulfate synthase [EC:2.7.7.4 2.7.1.25] | (RefSeq) ATP sulfurylase 2	--	[P]	Inorganic ion transport and metabolism	ATP-sulfurylase;; PUA-like domain	ATP sulfurylase 2 OS=Arabidopsis thaliana OX=3702 GN=APS2 PE=1 SV=1	P	Inorganic ion transport and metabolism	PREDICTED: LOW QUALITY PROTEIN: ATP sulfurylase 2 [Oryza sativa Japonica Group]	biological process: metabolic process (GO:0008152);; biological process: cellular process (GO:0009987);; biological process: single-organism process (GO:0044699);; molecular function: catalytic activity (GO:0003824);; cellular component: cell (GO:0005623);; cellular component: organelle (GO:0043226);; cellular component: cell part (GO:0044464);; cellular component: membrane (GO:0016020);; biologi…
LOC_Os06g39960	LOC_Os06g39960	6.7953	385	8.13395	523	9.91855	510	0.368042	30	0.330004	17	0	0	1.99618e-05	4.47338	up	--	--	Molecular Function: double-stranded DNA binding (GO:0003690);; Molecular Function: transcription factor activity, sequence-specific DNA binding (GO:0003700);; Cellular Component: nucleus (GO:0005634);; Biological Process: regulation of transcription, DNA-templated (GO:0006355);; Biological Process: mRNA export from nucleus (GO:0006406);; Biological Process: defense response (GO:0006952);; Biologi…	--	--	[K]	Transcription	bZIP transcription factor;; Basic region leucine zipper	Transcription factor HY5 OS=Arabidopsis thaliana OX=3702 GN=HY5 PE=1 SV=1	K	Transcription	PREDICTED: transcription factor HY5 isoform X1 [Oryza sativa Japonica Group]	molecular function: binding (GO:0005488);; biological process: biological regulation (GO:0065007);; molecular function: nucleic acid binding transcription factor activity (GO:0001071);; cellular component: cell (GO:0005623);; cellular component: organelle (GO:0043226);; cellular component: cell part (GO:0044464);; biological process: localization (GO:0051179);; biological process: response to sti…
LOC_Os09g31506	LOC_Os09g31506	42.4507	2760	45.6873	3378	37.3691	2210	5.92698	539	4.72793	271	7.0157	439	1.18539e-106	3.29757	up	[M]	Cell wall/membrane/envelope biogenesis	Biological Process: alternative mRNA splicing, via spliceosome (GO:0000380);; Molecular Function: double-stranded DNA binding (GO:0003690);; Molecular Function: single-stranded DNA binding (GO:0003697);; Molecular Function: mRNA binding (GO:0003729);; Molecular Function: 3-beta-hydroxy-delta5-steroid dehydrogenase activity (GO:0003854);; Molecular Function: protein kinase activity (GO:0004672);; …	--	--	[V]	Defense mechanisms	NAD dependent epimerase/dehydratase family;; 3-beta hydroxysteroid dehydrogenase/isomerase family;; GDP-mannose 4,6 dehydratase;; NAD(P)H-binding;; Male sterility protein;; KR domain;; Polysaccharide biosynthesis protein;; NmrA-like family	Cinnamoyl-CoA reductase 1 OS=Oryza sativa subsp. japonica OX=39947 GN=CCR1 PE=1 SV=1	M	Cell wall/membrane/envelope biogenesis	PREDICTED: cinnamoyl-CoA reductase 1 isoform X3 [Oryza sativa Japonica Group]	biological process: metabolic process (GO:0008152);; biological process: cellular process (GO:0009987);; molecular function: binding (GO:0005488);; biological process: single-organism process (GO:0044699);; molecular function: catalytic activity (GO:0003824);; cellular component: cell (GO:0005623);; cellular component: cell part (GO:0044464);; cellular component: organelle (GO:0043226);; cellular…
LOC_Os01g61230	LOC_Os01g61230	60.3989	3168	61.2121	3651	70.5411	3365	21.8939	1605	20.6625	953	13.4339	677	1.35375e-29	2.24202	up	[M]	Cell wall/membrane/envelope biogenesis	Biological Process: alternative mRNA splicing, via spliceosome (GO:0000380);; Molecular Function: double-stranded DNA binding (GO:0003690);; Molecular Function: single-stranded DNA binding (GO:0003697);; Molecular Function: mRNA binding (GO:0003729);; Molecular Function: protein kinase activity (GO:0004672);; Molecular Function: calmodulin binding (GO:0005516);; Cellular Component: cell wall (GO:…	--	--	[V]	Defense mechanisms	NAD dependent epimerase/dehydratase family;; 3-beta hydroxysteroid dehydrogenase/isomerase family;; GDP-mannose 4,6 dehydratase;; Male sterility protein;; NAD(P)H-binding;; NmrA-like family;; KR domain;; Polysaccharide biosynthesis protein	Cinnamoyl-CoA reductase 1 OS=Oryza sativa subsp. japonica OX=39947 GN=CCR1 PE=1 SV=1	M	Cell wall/membrane/envelope biogenesis	PREDICTED: cinnamoyl-CoA reductase 1 [Oryza sativa Japonica Group]	biological process: metabolic process (GO:0008152);; biological process: cellular process (GO:0009987);; molecular function: binding (GO:0005488);; molecular function: catalytic activity (GO:0003824);; cellular component: cell (GO:0005623);; cellular component: cell part (GO:0044464);; cellular component: organelle (GO:0043226);; cellular component: organelle part (GO:0044422);; cellular componen…
LOC_Os02g44500	LOC_Os02g44500	152.692	6802	148.91	7544	186.294	7548	61.7737	3845	50.7373	1987	30.2126	1294	1.77353e-20	2.22969	up	[VI]	Defense mechanisms;; Lipid transport and metabolism	Molecular Function: glutathione peroxidase activity (GO:0004602);; Molecular Function: protein binding (GO:0005515);; Cellular Component: nucleus (GO:0005634);; Cellular Component: mitochondrion (GO:0005739);; Cellular Component: endosome (GO:0005768);; Cellular Component: endoplasmic reticulum (GO:0005783);; Cellular Component: Golgi apparatus (GO:0005794);; Cellular Component: trans-Golgi netwo…	K00432|1.88939e-143|osa:4330235|K00432 glutathione peroxidase [EC:1.11.1.9] | (RefSeq) P0461B08.1; probable phospholipid hydroperoxide glutathione peroxidase	Glutathione metabolism (ko00480);; Arachidonic acid metabolism (ko00590)	[O]	Posttranslational modification, protein turnover, chaperones	Glutathione peroxidase;; AhpC/TSA family;; Redoxin	Probable phospholipid hydroperoxide glutathione peroxidase OS=Citrus sinensis OX=2711 GN=CSA PE=1 SV=1	O	Posttranslational modification, protein turnover, chaperones	PREDICTED: probable phospholipid hydroperoxide glutathione peroxidase [Oryza sativa Japonica Group]	biological process: metabolic process (GO:0008152);; biological process: cellular process (GO:0009987);; biological process: single-organism process (GO:0044699);; biological process: response to stimulus (GO:0050896);; biological process: detoxification (GO:0098754);; molecular function: catalytic activity (GO:0003824);; molecular function: antioxidant activity (GO:0016209);; molecular function:…
LOC_Os05g11510	LOC_Os05g11510	32.5688	2846	27.6557	2749	28.6494	2278	4.71012	576	4.99107	384	5.51894	464	6.40658e-152	3.02264	up	--	--	Molecular Function: protein binding (GO:0005515);; Cellular Component: intracellular (GO:0005622);; Cellular Component: nucleus (GO:0005634);; Biological Process: glycolytic process (GO:0006096);; Biological Process: regulation of transcription, DNA-templated (GO:0006355);; Biological Process: water transport (GO:0006833);; Biological Process: hyperosmotic response (GO:0006972);; Biological Proce…	--	--	--	--	B-box zinc finger	B-box zinc finger protein 22 OS=Arabidopsis thaliana OX=3702 GN=BBX22 PE=1 SV=2	S	Function unknown	PREDICTED: B-box zinc finger protein 22 [Oryza sativa Japonica Group]	molecular function: binding (GO:0005488);; cellular component: cell (GO:0005623);; cellular component: cell part (GO:0044464);; cellular component: organelle (GO:0043226);; biological process: metabolic process (GO:0008152);; biological process: cellular process (GO:0009987);; biological process: single-organism process (GO:0044699);; biological process: biological regulation (GO:0065007);; biolo…
LOC_Os05g50990	LOC_Os05g50990	1.98013	273	1.87032	293	2.50304	314	0.564263	109	0.815606	99	0.068168	10	0.00480052	2.32654	up	[R]	General function prediction only	Biological Process: response to unfolded protein (GO:0006986);; Biological Process: response to heat (GO:0009408);; Cellular Component: plastid (GO:0009536);; Biological Process: response to salt stress (GO:0009651);; Biological Process: positive regulation of abscisic acid-activated signaling pathway (GO:0009789);; Biological Process: sterol biosynthetic process (GO:0016126);; Cellular Component…	--	--	[R]	General function prediction only	Tetratricopeptide repeat;; Tetratricopeptide repeat;; TPR repeat;; Tetratricopeptide repeat;; Tetratricopeptide repeat;; Tetratricopeptide repeat;; Tetratricopeptide repeat;; Tetratricopeptide repeat;; Tetratricopeptide repeat	Inactive TPR repeat-containing thioredoxin TTL3 OS=Arabidopsis thaliana OX=3702 GN=TTL3 PE=1 SV=2	S	Function unknown	unknow protein, contains tetratricopeptide (TPR) domain [Oryza sativa Japonica Group]	biological process: response to stimulus (GO:0050896);; cellular component: cell (GO:0005623);; cellular component: organelle (GO:0043226);; cellular component: cell part (GO:0044464);; biological process: biological regulation (GO:0065007);; biological process: metabolic process (GO:0008152);; biological process: single-organism process (GO:0044699);; cellular component: membrane (GO:0016020);; …
LOC_Os04g44150	LOC_Os04g44150	1.13499	69	1.90723	132	3.77165	208	0.515934	44	0.320408	18	0.854292	50	3.42636e-06	2.39282	up	[Q]	Secondary metabolites biosynthesis, transport and catabolism	Molecular Function: iron ion binding (GO:0005506);; Biological Process: lipid biosynthetic process (GO:0008610);; Biological Process: response to salt stress (GO:0009651);; Biological Process: gibberellin metabolic process (GO:0009685);; Molecular Function: oxidoreductase activity, acting on single donors with incorporation of molecular oxygen, incorporation of two atoms of oxygen (GO:0016702);; …	K04125|0|osa:4336431|K04125 gibberellin 2-oxidase [EC:1.14.11.13] | (RefSeq) gibberellin 2-beta-dioxygenase 8	Diterpenoid biosynthesis (ko00904)	[QR]	Secondary metabolites biosynthesis, transport and catabolism;; General function prediction only	2OG-Fe(II) oxygenase superfamily;; non-haem dioxygenase in morphine synthesis N-terminal	Gibberellin 2-beta-dioxygenase 8 OS=Arabidopsis thaliana OX=3702 GN=GA2OX8 PE=1 SV=2	S	Function unknown	PREDICTED: gibberellin 2-beta-dioxygenase 8 [Oryza sativa Japonica Group]	molecular function: binding (GO:0005488);; biological process: metabolic process (GO:0008152);; biological process: single-organism process (GO:0044699);; biological process: response to stimulus (GO:0050896);; biological process: cellular process (GO:0009987);; molecular function: catalytic activity (GO:0003824)
LOC_Os04g37490	LOC_Os04g37490	20.841	1213	28.1333	1862	22.4111	1186	14.3288	1165	8.75248	448	14.8462	830	1.41335e-10	1.38755	up	[Q]	Secondary metabolites biosynthesis, transport and catabolism	Molecular Function: glutamate decarboxylase activity (GO:0004351);; Cellular Component: nucleus (GO:0005634);; Cellular Component: mitochondrion (GO:0005739);; Cellular Component: cytosol (GO:0005829);; Biological Process: glutamate metabolic process (GO:0006536);; Molecular Function: alcohol dehydrogenase (NADP+) activity (GO:0008106);; Biological Process: response to cold (GO:0009409);; Biologi…	--	--	[R]	General function prediction only	Aldo/keto reductase family	Deoxymugineic acid synthase 1-D OS=Triticum aestivum OX=4565 GN=DMAS1-D PE=2 SV=1	S	Function unknown	Os04g0447700 [Oryza sativa Japonica Group]	molecular function: catalytic activity (GO:0003824);; cellular component: cell (GO:0005623);; cellular component: organelle (GO:0043226);; cellular component: cell part (GO:0044464);; biological process: metabolic process (GO:0008152);; biological process: cellular process (GO:0009987);; biological process: single-organism process (GO:0044699);; biological process: response to stimulus (GO:005089…
LOC_Os03g20120	LOC_Os03g20120	1.74794	107	2.93052	203	2.12635	118	1.30048	111	1.53777	83	1.2752	75	0.000113456	1.19036	up	[M]	Cell wall/membrane/envelope biogenesis	Cellular Component: nucleus (GO:0005634);; Cellular Component: cytoplasm (GO:0005737);; Biological Process: polysaccharide metabolic process (GO:0005976);; Biological Process: galactose metabolic process (GO:0006012);; Biological Process: response to heat (GO:0009408);; Biological Process: response to cold (GO:0009409);; Biological Process: response to water deprivation (GO:0009414);; Biological …	K18819|0|osa:4332654|K18819 inositol 3-alpha-galactosyltransferase [EC:2.4.1.123] | (RefSeq) galactinol synthase 1	Galactose metabolism (ko00052)	[G]	Carbohydrate transport and metabolism	Glycosyl transferase family 8	Galactinol synthase 2 OS=Solanum lycopersicum OX=4081 GN=GOLS2 PE=2 SV=1	O	Posttranslational modification, protein turnover, chaperones	PREDICTED: galactinol synthase 1 [Oryza sativa Japonica Group]	cellular component: cell (GO:0005623);; cellular component: organelle (GO:0043226);; cellular component: cell part (GO:0044464);; biological process: metabolic process (GO:0008152);; biological process: single-organism process (GO:0044699);; biological process: response to stimulus (GO:0050896);; biological process: localization (GO:0051179);; biological process: cellular process (GO:0009987);; b…
LOC_Os05g04550	LOC_Os05g04550	15.2437	1209	15.6884	1415	13.1706	950	4.20115	466	3.95576	276	4.63481	354	9.19373e-70	2.26066	up	[S]	Function unknown	Biological Process: cytokinesis by cell plate formation (GO:0000911);; Molecular Function: protein serine/threonine kinase activity (GO:0004674);; Molecular Function: protein tyrosine kinase activity (GO:0004713);; Molecular Function: ATP binding (GO:0005524);; Cellular Component: nucleus (GO:0005634);; Cellular Component: mitochondrion (GO:0005739);; Cellular Component: cytosol (GO:0005829);; Ce…	--	--	[T]	Signal transduction mechanisms	Protein kinase domain;; Protein tyrosine kinase;; NAF domain;; Kinase-like	CBL-interacting protein kinase 17 OS=Oryza sativa subsp. japonica OX=39947 GN=CIPK17 PE=2 SV=1	T	Signal transduction mechanisms	PREDICTED: CBL-interacting protein kinase 17 [Oryza sativa Japonica Group]	biological process: cellular process (GO:0009987);; biological process: single-organism process (GO:0044699);; biological process: metabolic process (GO:0008152);; molecular function: catalytic activity (GO:0003824);; molecular function: binding (GO:0005488);; cellular component: cell (GO:0005623);; cellular component: organelle (GO:0043226);; cellular component: cell part (GO:0044464);; cellular…
LOC_Os12g07640	LOC_Os12g07640	0.726505	40	4.249	265	1.4737	74	0.317893	25	0.167316	9	0.367926	20	4.22115e-07	3.14428	up	--	--	Biological Process: tryptophan biosynthetic process (GO:0000162);; Biological Process: MAPK cascade (GO:0000165);; Biological Process: defense response to insect (GO:0002213);; Molecular Function: DNA binding (GO:0003677);; Molecular Function: chromatin binding (GO:0003682);; Molecular Function: transcription factor activity, sequence-specific DNA binding (GO:0003700);; Cellular Component: nucleu…	--	--	[K]	Transcription	Myb-like DNA-binding domain;; Myb-like DNA-binding domain	Myb-related protein 308 OS=Antirrhinum majus OX=4151 GN=MYB308 PE=2 SV=1	K	Transcription	PREDICTED: myb-related protein 308 [Oryza sativa Japonica Group]	biological process: metabolic process (GO:0008152);; biological process: cellular process (GO:0009987);; biological process: single-organism process (GO:0044699);; biological process: signaling (GO:0023052);; biological process: response to stimulus (GO:0050896);; biological process: biological regulation (GO:0065007);; molecular function: binding (GO:0005488);; molecular function: nucleic acid b…
LOC_Os01g74450	LOC_Os01g74450	1403.77	83983	1446.55	98428	1279.98	69652	58.1305	4859	55.71	2930	24.8917	1432	4.80644e-91	5.31075	up	[G]	Carbohydrate transport and metabolism	Cellular Component: protein storage vacuole (GO:0000326);; Cellular Component: vacuolar membrane (GO:0005774);; Cellular Component: endoplasmic reticulum (GO:0005783);; Cellular Component: plasma membrane (GO:0005886);; Biological Process: glycolytic process (GO:0006096);; Biological Process: polyamine catabolic process (GO:0006598);; Biological Process: calcium ion transport (GO:0006816);; Biolo…	K09873|2.99322e-156|osa:4324303|K09873 aquaporin TIP | (RefSeq) OsJ_004842, OsTIP1, TIP1, TIP1-2; probable aquaporin TIP1-2	--	[G]	Carbohydrate transport and metabolism	Major intrinsic protein	Probable aquaporin TIP1-2 OS=Oryza sativa subsp. japonica OX=39947 GN=TIP1-2 PE=2 SV=1	G	Carbohydrate transport and metabolism	PREDICTED: probable aquaporin TIP1-2 [Oryza sativa Japonica Group]	cellular component: cell (GO:0005623);; cellular component: organelle (GO:0043226);; cellular component: cell part (GO:0044464);; cellular component: membrane (GO:0016020);; cellular component: organelle part (GO:0044422);; biological process: metabolic process (GO:0008152);; biological process: cellular process (GO:0009987);; biological process: single-organism process (GO:0044699);; biological …
LOC_Os02g46030	LOC_Os02g46030	5.0522	447	6.72046	677	4.66609	376	0.144643	18	0.198207	16	0.083946	8	4.80872e-71	5.61108	up	--	--	Molecular Function: DNA binding (GO:0003677);; Molecular Function: chromatin binding (GO:0003682);; Molecular Function: transcription factor activity, sequence-specific DNA binding (GO:0003700);; Cellular Component: nucleus (GO:0005634);; Biological Process: organelle organization (GO:0006996);; Biological Process: response to cold (GO:0009409);; Biological Process: response to red or far red lig…	--	--	[O]	Posttranslational modification, protein turnover, chaperones	Myb-like DNA-binding domain	Protein REVEILLE 1 OS=Arabidopsis thaliana OX=3702 GN=RVE1 PE=2 SV=1	K	Transcription	PREDICTED: protein REVEILLE 1 isoform X2 [Oryza sativa Japonica Group]	molecular function: binding (GO:0005488);; biological process: biological regulation (GO:0065007);; molecular function: nucleic acid binding transcription factor activity (GO:0001071);; cellular component: cell (GO:0005623);; cellular component: organelle (GO:0043226);; cellular component: cell part (GO:0044464);; biological process: cellular process (GO:0009987);; biological process: cellular co…
LOC_Os03g22810	LOC_Os03g22810	139.184	6945	150.205	8524	145.624	6609	18.4029	1283	14.7924	649	17.5667	843	8.15081e-239	3.57272	up	[P]	Inorganic ion transport and metabolism	Molecular Function: superoxide dismutase activity (GO:0004784);; Molecular Function: copper ion binding (GO:0005507);; Cellular Component: endoplasmic reticulum (GO:0005783);; Cellular Component: cytosol (GO:0005829);; Biological Process: gluconeogenesis (GO:0006094);; Biological Process: glycolytic process (GO:0006096);; Molecular Function: zinc ion binding (GO:0008270);; Biological Process: res…	K04565|4.7193e-103|osa:4332846|K04565 superoxide dismutase, Cu-Zn family [EC:1.15.1.1] | (RefSeq) OsJ_010399, SODCC.1, SodCc1, cuznsod1; superoxide dismutase [Cu-Zn] 1	Peroxisome (ko04146)	[P]	Inorganic ion transport and metabolism	Copper/zinc superoxide dismutase (SODC)	Superoxide dismutase [Cu-Zn] 1 OS=Oryza sativa subsp. japonica OX=39947 GN=SODCC1 PE=1 SV=1	P	Inorganic ion transport and metabolism	Superoxide dismutase 1, putative, expressed [Oryza sativa Japonica Group]	biological process: metabolic process (GO:0008152);; biological process: cellular process (GO:0009987);; biological process: single-organism process (GO:0044699);; biological process: response to stimulus (GO:0050896);; biological process: detoxification (GO:0098754);; molecular function: catalytic activity (GO:0003824);; molecular function: antioxidant activity (GO:0016209);; molecular function:…
LOC_Os08g39140	LOC_Os08g39140	134.511	19797	176.803	22834	139.149	18556	13.9187	2759	17.5377	1697	14.9649	1575	1.0687e-273	3.91458	up	[O]	Posttranslational modification, protein turnover, chaperones	Molecular Function: ATP binding (GO:0005524);; Cellular Component: cell wall (GO:0005618);; Cellular Component: nucleolus (GO:0005730);; Cellular Component: mitochondrion (GO:0005739);; Cellular Component: vacuolar membrane (GO:0005774);; Cellular Component: endoplasmic reticulum (GO:0005783);; Cellular Component: Golgi apparatus (GO:0005794);; Cellular Component: cytosol (GO:0005829);; Cellular …	K04079|0|osa:4345951|K04079 molecular chaperone HtpG | (RefSeq) HSP81-1, HSP82, OJ1118_A06.20-1, OJ1118_A06.20-2, OJ1345_D02.4-1, OJ1345_D02.4-2; heat shock protein 81-1	Protein processing in endoplasmic reticulum (ko04141);; Plant-pathogen interaction (ko04626)	[O]	Posttranslational modification, protein turnover, chaperones	Hsp90 protein;; Histidine kinase-, DNA gyrase B-, and HSP90-like ATPase;; Histidine kinase-, DNA gyrase B-, and HSP90-like ATPase	Heat shock protein 81-1 OS=Oryza sativa subsp. japonica OX=39947 GN=HSP81-1 PE=3 SV=2	O	Posttranslational modification, protein turnover, chaperones	PREDICTED: heat shock protein 81-1 [Oryza sativa Japonica Group]	molecular function: binding (GO:0005488);; cellular component: cell (GO:0005623);; cellular component: cell part (GO:0044464);; cellular component: organelle (GO:0043226);; cellular component: organelle part (GO:0044422);; cellular component: membrane (GO:0016020);; biological process: metabolic process (GO:0008152);; biological process: single-organism process (GO:0044699);; biological process: …
LOC_Os03g02260	LOC_Os03g02260	31.016	3429	30.3281	3813	32.5624	3274	7.66255	1184	7.98782	776	8.516	905	8.88296e-153	2.4391	up	[O]	Posttranslational modification, protein turnover, chaperones	Molecular Function: ATP binding (GO:0005524);; Cellular Component: cell wall (GO:0005618);; Cellular Component: nucleus (GO:0005634);; Cellular Component: mitochondrial matrix (GO:0005759);; Cellular Component: vacuolar membrane (GO:0005774);; Cellular Component: Golgi apparatus (GO:0005794);; Cellular Component: cytosol (GO:0005829);; Biological Process: gluconeogenesis (GO:0006094);; Biological…	K04043|0|osa:4331379|K04043 molecular chaperone DnaK | (RefSeq) heat shock 70 kDa protein, mitochondrial	RNA degradation (ko03018)	[O]	Posttranslational modification, protein turnover, chaperones	Hsp70 protein;; MreB/Mbl protein;; FGGY family of carbohydrate kinases, C-terminal domain	Heat shock 70 kDa protein, mitochondrial OS=Phaseolus vulgaris OX=3885 PE=2 SV=1	O	Posttranslational modification, protein turnover, chaperones	PREDICTED: heat shock 70 kDa protein, mitochondrial [Oryza sativa Japonica Group]	molecular function: binding (GO:0005488);; cellular component: cell (GO:0005623);; cellular component: cell part (GO:0044464);; cellular component: organelle (GO:0043226);; cellular component: membrane-enclosed lumen (GO:0031974);; cellular component: organelle part (GO:0044422);; cellular component: membrane (GO:0016020);; biological process: metabolic process (GO:0008152);; biological process: …
LOC_Os01g12730	LOC_Os01g12730	35.8071	2005	40.4783	2565	39.7326	1992	14.6086	1124	15.9474	789	17.9654	957	1.03417e-49	1.74003	up	[R]	General function prediction only	Cellular Component: Golgi membrane (GO:0000139);; Molecular Function: protein binding (GO:0005515);; Molecular Function: GTP binding (GO:0005525);; Cellular Component: nucleus (GO:0005634);; Cellular Component: endosome (GO:0005768);; Cellular Component: vacuole (GO:0005773);; Cellular Component: vacuolar membrane (GO:0005774);; Cellular Component: trans-Golgi network (GO:0005802);; Cellular Comp…	K07897|2.82201e-152|osa:4327180|K07897 Ras-related protein Rab-7A | (RefSeq) P0452F10.8; ras-related protein Rab7	Endocytosis (ko04144);; Phagosome (ko04145)	[R]	General function prediction only	Ras family;; Ras of Complex, Roc, domain of DAPkinase;; ADP-ribosylation factor family;; 50S ribosome-binding GTPase;; Elongation factor Tu GTP binding domain;; Gtr1/RagA G protein conserved region	Ras-related protein Rab7 OS=Prunus armeniaca OX=36596 PE=2 SV=1	S	Function unknown	PREDICTED: ras-related protein Rab7 [Oryza sativa Japonica Group]	cellular component: cell (GO:0005623);; cellular component: membrane (GO:0016020);; cellular component: organelle (GO:0043226);; cellular component: organelle part (GO:0044422);; cellular component: cell part (GO:0044464);; molecular function: binding (GO:0005488);; biological process: cellular process (GO:0009987);; biological process: cellular component organization or biogenesis (GO:0071840);;…
LOC_Os08g25799	LOC_Os08g25799	47.5964	2513	39.8605	2393	41.5287	1994	26.7831	1975	26.6016	1234	33.4039	1695	1.14716e-16	1.05393	up	--	--	Molecular Function: DNA binding (GO:0003677);; Molecular Function: chromatin binding (GO:0003682);; Molecular Function: transcription factor activity, sequence-specific DNA binding (GO:0003700);; Molecular Function: protein binding (GO:0005515);; Cellular Component: cell wall (GO:0005618);; Cellular Component: nucleus (GO:0005634);; Biological Process: rRNA processing (GO:0006364);; Biological Pr…	--	--	--	--	MYB-CC type transfactor, LHEQLE motif;; Myb-like DNA-binding domain	Protein PHR1-LIKE 3 OS=Arabidopsis thaliana OX=3702 GN=PHL3 PE=1 SV=1	K	Transcription	PREDICTED: myb family transcription factor APL [Oryza sativa Japonica Group]	molecular function: binding (GO:0005488);; biological process: biological regulation (GO:0065007);; molecular function: nucleic acid binding transcription factor activity (GO:0001071);; cellular component: cell (GO:0005623);; cellular component: cell part (GO:0044464);; cellular component: organelle (GO:0043226);; biological process: metabolic process (GO:0008152);; biological process: cellular p…
LOC_Os07g39900	LOC_Os07g39900	44.7697	2658	43.4426	2933	46.0952	2489	26.8074	2224	24.542	1281	32.821	1873	3.32242e-21	1.15686	up	--	--	Cellular Component: nucleus (GO:0005634);; Cellular Component: cytoplasm (GO:0005737);; Biological Process: response to salt stress (GO:0009651);;	--	--	[Z]	Cytoskeleton	Interferon-related developmental regulator (IFRD)	--	K	Transcription	hypothetical protein OsJ_24933 [Oryza sativa Japonica Group]	cellular component: cell (GO:0005623);; cellular component: organelle (GO:0043226);; cellular component: cell part (GO:0044464);; biological process: response to stimulus (GO:0050896)
LOC_Os03g48450	LOC_Os03g48450	19.0714	2625	18.7551	2912	19.1461	2387	12.5355	2434	11.5585	1385	12.0581	1586	3.76868e-35	1.13195	up	--	--	Biological Process: respiratory burst involved in defense response (GO:0002679);; Biological Process: regulation of transcription, DNA-templated (GO:0006355);; Biological Process: tryptophan metabolic process (GO:0006568);; Biological Process: response to red or far red light (GO:0009639);; Biological Process: response to salt stress (GO:0009651);; Biological Process: gibberellic acid mediated si…	--	--	--	--	GRAS domain family	Scarecrow-like protein 9 OS=Arabidopsis thaliana OX=3702 GN=SCL9 PE=2 SV=1	K	Transcription	PREDICTED: scarecrow-like protein 9 [Oryza sativa Japonica Group]	biological process: immune system process (GO:0002376);; biological process: metabolic process (GO:0008152);; biological process: single-organism process (GO:0044699);; biological process: biological regulation (GO:0065007);; biological process: cellular process (GO:0009987);; biological process: response to stimulus (GO:0050896);; biological process: signaling (GO:0023052);; biological process: …
LOC_Os09g20000	LOC_Os09g20000	2.84666	130	1.97323	103	0.942409	40	0.637308	41	0.585793	24	1.02491	45	0.00022889	1.77953	up	[P]	Inorganic ion transport and metabolism	Biological Process: response to reactive oxygen species (GO:0000302);; Cellular Component: chromatin (GO:0000785);; Molecular Function: protein serine/threonine kinase activity (GO:0004674);; Molecular Function: protein binding (GO:0005515);; Cellular Component: nucleus (GO:0005634);; Cellular Component: mitochondrion (GO:0005739);; Cellular Component: plasma membrane (GO:0005886);; Biological Pr…	--	--	[P]	Inorganic ion transport and metabolism	Heavy-metal-associated domain	Heavy metal-associated isoprenylated plant protein 20 OS=Arabidopsis thaliana OX=3702 GN=HIPP20 PE=1 SV=1	S	Function unknown	PREDICTED: heavy metal-associated isoprenylated plant protein 26 [Oryza sativa Japonica Group]	biological process: response to stimulus (GO:0050896);; cellular component: cell (GO:0005623);; cellular component: organelle (GO:0043226);; cellular component: organelle part (GO:0044422);; cellular component: cell part (GO:0044464);; biological process: metabolic process (GO:0008152);; biological process: cellular process (GO:0009987);; molecular function: catalytic activity (GO:0003824);; mole…
LOC_Os05g48670	LOC_Os05g48670	6.28057	353	5.47678	350	5.01908	257	3.21009	252	3.51683	174	3.16297	171	1.86485e-11	1.23771	up	--	--	Cellular Component: nucleus (GO:0005634);; Cellular Component: cytosol (GO:0005829);; Cellular Component: plasma membrane (GO:0005886);; Biological Process: regulation of transcription, DNA-templated (GO:0006355);; Biological Process: anion transport (GO:0006820);; Cellular Component: plastid (GO:0009536);; Biological Process: pollen development (GO:0009555);; Biological Process: response to fung…	--	--	[R]	General function prediction only	Tub family	Tubby-like F-box protein 10 OS=Oryza sativa subsp. japonica OX=39947 GN=TULP10 PE=2 SV=1	S	Function unknown	tubby-like protein 11 [Oryza sativa Indica Group]	cellular component: cell (GO:0005623);; cellular component: organelle (GO:0043226);; cellular component: cell part (GO:0044464);; cellular component: membrane (GO:0016020);; biological process: biological regulation (GO:0065007);; biological process: localization (GO:0051179);; biological process: multicellular organismal process (GO:0032501);; biological process: developmental process (GO:003250…
LOC_Os12g01570	LOC_Os12g01570	25.432	1896	20.9759	1778	22.4888	1525	5.50866	574	3.82886	251	5.11073	366	3.32407e-64	2.72064	up	--	--	Biological Process: response to salt stress (GO:0009651);; Cellular Component: membrane (GO:0016020);;	--	--	--	--	Nodulin-like;; PUCC protein	Protein NUCLEAR FUSION DEFECTIVE 4 OS=Arabidopsis thaliana OX=3702 GN=NFD4 PE=3 SV=1	S	Function unknown	Nodulin-like family protein, expressed [Oryza sativa Japonica Group]	biological process: response to stimulus (GO:0050896);; cellular component: membrane (GO:0016020)
LOC_Os08g33150	LOC_Os08g33150	30.9958	1750	51.6543	3316	37.5041	1925	22.1026	1743	18.2872	907	9.66343	525	7.86222e-09	1.71407	up	--	--	Molecular Function: DNA binding (GO:0003677);; Molecular Function: chromatin binding (GO:0003682);; Molecular Function: transcription factor activity, sequence-specific DNA binding (GO:0003700);; Cellular Component: nucleus (GO:0005634);; Biological Process: polyamine catabolic process (GO:0006598);; Biological Process: oligopeptide transport (GO:0006857);; Biological Process: purine nucleobase t…	K09422|0|osa:4345623|K09422 myb proto-oncogene protein, plant | (RefSeq) OJ1663_D06.19; protein ODORANT1	--	[K]	Transcription	Myb-like DNA-binding domain;; Myb-like DNA-binding domain	Transcription factor MYB20 OS=Arabidopsis thaliana OX=3702 GN=MYB20 PE=2 SV=1	K	Transcription	PREDICTED: protein ODORANT1 [Oryza sativa Japonica Group]	molecular function: binding (GO:0005488);; biological process: biological regulation (GO:0065007);; molecular function: nucleic acid binding transcription factor activity (GO:0001071);; cellular component: cell (GO:0005623);; cellular component: organelle (GO:0043226);; cellular component: cell part (GO:0044464);; biological process: metabolic process (GO:0008152);; biological process: cellular p…
LOC_Os12g02530	LOC_Os12g02530	19.643	1667	19.305	1865	18.0094	1392	15.7544	1869	10.5563	789	12.6252	1031	4.22535e-10	1.02347	up	--	--	Biological Process: regionalization (GO:0003002);; Molecular Function: signal transducer activity (GO:0004871);; Cellular Component: nucleus (GO:0005634);; Biological Process: calcium ion transport (GO:0006816);; Biological Process: Golgi organization (GO:0007030);; Biological Process: signal transduction (GO:0007165);; Biological Process: phototropism (GO:0009638);; Biological Process: response …	--	--	--	--	NPH3 family	Root phototropism protein 2 OS=Arabidopsis thaliana OX=3702 GN=RPT2 PE=1 SV=2	S	Function unknown	PREDICTED: root phototropism protein 2 isoform X1 [Oryza sativa Japonica Group]	biological process: multicellular organismal process (GO:0032501);; biological process: developmental process (GO:0032502);; biological process: single-organism process (GO:0044699);; molecular function: signal transducer activity (GO:0004871);; cellular component: cell (GO:0005623);; cellular component: organelle (GO:0043226);; cellular component: cell part (GO:0044464);; biological process: loc…
LOC_Os02g12350	LOC_Os02g12350	0.927173	81	1.25981	125	1.18373	94	0.54372	67	0.512058	40	0.350646	30	1.41842e-06	1.68296	up	[BQ]	Chromatin structure and dynamics;; Secondary metabolites biosynthesis, transport and catabolism	Molecular Function: protein serine/threonine kinase activity (GO:0004674);; Molecular Function: protein binding (GO:0005515);; Molecular Function: ATP binding (GO:0005524);; Cellular Component: nucleus (GO:0005634);; Biological Process: regulation of transcription, DNA-templated (GO:0006355);; Biological Process: protein phosphorylation (GO:0006468);; Biological Process: phosphate-containing comp…	K06067|0|osa:4328717|K06067 histone deacetylase 1/2 [EC:3.5.1.98] | (RefSeq) OJ1006_D05.27-1, OJ1006_D05.27-2; probable histone deacetylase 19	--	[B]	Chromatin structure and dynamics	Histone deacetylase domain	Histone deacetylase 3 OS=Oryza sativa subsp. japonica OX=39947 GN=HDAC3 PE=2 SV=1	BQ	Chromatin structure and dynamics;; Secondary metabolites biosynthesis, transport and catabolism	PREDICTED: probable histone deacetylase 19 isoform X1 [Oryza sativa Japonica Group]	biological process: metabolic process (GO:0008152);; biological process: cellular process (GO:0009987);; molecular function: catalytic activity (GO:0003824);; molecular function: binding (GO:0005488);; cellular component: cell (GO:0005623);; cellular component: organelle (GO:0043226);; cellular component: cell part (GO:0044464);; biological process: biological regulation (GO:0065007);; biological…
LOC_Os01g58420	LOC_Os01g58420	7.77688	366	6.43491	345	12.0816	517	2.2269	147	1.23734	52	3.78553	171	1.83715e-09	2.29984	up	--	--	Biological Process: respiratory burst involved in defense response (GO:0002679);; Molecular Function: DNA binding (GO:0003677);; Molecular Function: transcription factor activity, sequence-specific DNA binding (GO:0003700);; Molecular Function: protein binding (GO:0005515);; Cellular Component: nucleus (GO:0005634);; Cellular Component: nucleolus (GO:0005730);; Cellular Component: cytosol (GO:000…	--	--	--	--	AP2 domain	Ethylene-responsive transcription factor 4 OS=Arabidopsis thaliana OX=3702 GN=ERF4 PE=1 SV=1	K	Transcription	PREDICTED: ethylene-responsive transcription factor 8 [Oryza sativa Japonica Group]	biological process: immune system process (GO:0002376);; biological process: metabolic process (GO:0008152);; biological process: single-organism process (GO:0044699);; molecular function: binding (GO:0005488);; biological process: biological regulation (GO:0065007);; molecular function: nucleic acid binding transcription factor activity (GO:0001071);; cellular component: cell (GO:0005623);; cell…
LOC_Os08g06380	LOC_Os08g06380	0.762439	112	0.965927	161	1.24001	166	0.309729	64	0.22204	33	0.290064	41	2.98714e-12	2.23467	up	[N]	Cell motility	Cellular Component: Golgi membrane (GO:0000139);; Biological Process: microtubule cytoskeleton organization (GO:0000226);; Biological Process: double-strand break repair via homologous recombination (GO:0000724);; Biological Process: cytokinesis by cell plate formation (GO:0000911);; Cellular Component: endosome (GO:0005768);; Cellular Component: endoplasmic reticulum (GO:0005783);; Cellular Comp…	K20923|0|osa:4344719|K20923 mixed-linked glucan synthase [EC:2.4.1.-] | (RefSeq) CSLF6, OsCslF6, OsJ_025078; probable mixed-linked glucan synthase 6	--	--	--	Cellulose synthase	Probable mixed-linked glucan synthase 6 OS=Oryza sativa subsp. japonica OX=39947 GN=CSLF6 PE=2 SV=1	S	Function unknown	PREDICTED: probable mixed-linked glucan synthase 6 [Oryza sativa Japonica Group]	cellular component: cell (GO:0005623);; cellular component: membrane (GO:0016020);; cellular component: organelle (GO:0043226);; cellular component: organelle part (GO:0044422);; cellular component: cell part (GO:0044464);; biological process: cellular process (GO:0009987);; biological process: cellular component organization or biogenesis (GO:0071840);; biological process: metabolic process (GO:…
LOC_Os07g48596	LOC_Os07g48596	18.5249	1236	13.7002	1040	10.8729	660	2.74534	256	4.28373	252	6.50745	418	9.99878e-13	2.13025	up	--	--	Molecular Function: DNA binding (GO:0003677);; Molecular Function: chromatin binding (GO:0003682);; Molecular Function: transcription factor activity, sequence-specific DNA binding (GO:0003700);; Molecular Function: protein binding (GO:0005515);; Cellular Component: cell wall (GO:0005618);; Cellular Component: nucleus (GO:0005634);; Cellular Component: mitochondrion (GO:0005739);; Biological Proc…	--	--	--	--	MYB-CC type transfactor, LHEQLE motif;; Myb-like DNA-binding domain	Myb-related protein 2 OS=Arabidopsis thaliana OX=3702 GN=MYR2 PE=1 SV=1	K	Transcription	PREDICTED: myb family transcription factor APL isoform X2 [Oryza sativa Japonica Group]	molecular function: binding (GO:0005488);; biological process: biological regulation (GO:0065007);; molecular function: nucleic acid binding transcription factor activity (GO:0001071);; cellular component: cell (GO:0005623);; cellular component: cell part (GO:0044464);; cellular component: organelle (GO:0043226);; biological process: metabolic process (GO:0008152);; biological process: cellular p…
LOC_Os10g40550	LOC_Os10g40550	1.87521	162	2.44241	236	1.35679	107	0.467736	56	0.234386	18	0.802702	67	7.19768e-08	2.32743	up	[G]	Carbohydrate transport and metabolism	Biological Process: transition metal ion transport (GO:0000041);; Molecular Function: trehalose-phosphatase activity (GO:0004805);; Cellular Component: nucleus (GO:0005634);; Cellular Component: cytoplasm (GO:0005737);; Biological Process: trehalose biosynthetic process (GO:0005992);; Biological Process: response to stress (GO:0006950);; Biological Process: response to cold (GO:0009409);; Biologi…	K01087|0|osa:4349333|K01087 trehalose 6-phosphate phosphatase [EC:3.1.3.12] | (RefSeq) OsTPP2, TPP2; probable trehalose-phosphate phosphatase 2	Starch and sucrose metabolism (ko00500)	[G]	Carbohydrate transport and metabolism	Trehalose-phosphatase	Probable trehalose-phosphate phosphatase 2 OS=Oryza sativa subsp. japonica OX=39947 GN=TPP2 PE=1 SV=1	G	Carbohydrate transport and metabolism	hypothetical protein OsI_34594 [Oryza sativa Indica Group]	biological process: localization (GO:0051179);; biological process: metabolic process (GO:0008152);; biological process: cellular process (GO:0009987);; molecular function: catalytic activity (GO:0003824);; cellular component: cell (GO:0005623);; cellular component: organelle (GO:0043226);; cellular component: cell part (GO:0044464);; biological process: single-organism process (GO:0044699);; bio…
LOC_Os07g32020	LOC_Os07g32020	2.07662	212	2.74496	319	1.93381	180	0.446408	64	0.443144	40	0.820718	81	5.62317e-15	2.43472	up	[G]	Carbohydrate transport and metabolism	Cellular Component: cytosol (GO:0005829);; Biological Process: xenobiotic metabolic process (GO:0006805);; Biological Process: metabolic process (GO:0008152);; Biological Process: response to salt stress (GO:0009651);; Biological Process: response to abscisic acid (GO:0009737);; Molecular Function: transferase activity, transferring hexosyl groups (GO:0016758);; Biological Process: cellular catab…	--	--	[GC]	Carbohydrate transport and metabolism;; Energy production and conversion	UDP-glucoronosyl and UDP-glucosyl transferase	UDP-glycosyltransferase 71A16 OS=Pyrus communis OX=23211 GN=UGT71A16 PE=1 SV=1	S	Function unknown	PREDICTED: anthocyanidin 3-O-glucosyltransferase 2 [Oryza sativa Japonica Group]	cellular component: cell (GO:0005623);; cellular component: cell part (GO:0044464);; biological process: metabolic process (GO:0008152);; biological process: cellular process (GO:0009987);; biological process: response to stimulus (GO:0050896);; molecular function: catalytic activity (GO:0003824);; biological process: single-organism process (GO:0044699);; biological process: biological regulatio…
LOC_Os06g01670	LOC_Os06g01670	28.3609	1898	28.2139	2148	25.3183	1542	13.6295	1275	13.2213	778	15.1877	977	4.32808e-46	1.44291	up	--	--	Molecular Function: DNA binding (GO:0003677);; Molecular Function: chromatin binding (GO:0003682);; Molecular Function: transcription factor activity, sequence-specific DNA binding (GO:0003700);; Cellular Component: nucleus (GO:0005634);; Biological Process: response to cold (GO:0009409);; Biological Process: response to red or far red light (GO:0009639);; Biological Process: response to salt str…	--	--	[O]	Posttranslational modification, protein turnover, chaperones	Myb-like DNA-binding domain	Protein REVEILLE 6 OS=Arabidopsis thaliana OX=3702 GN=RVE6 PE=2 SV=1	K	Transcription	PREDICTED: protein REVEILLE 6 [Oryza sativa Japonica Group]	molecular function: binding (GO:0005488);; biological process: biological regulation (GO:0065007);; molecular function: nucleic acid binding transcription factor activity (GO:0001071);; cellular component: cell (GO:0005623);; cellular component: organelle (GO:0043226);; cellular component: cell part (GO:0044464);; biological process: response to stimulus (GO:0050896);; biological process: metabol…
LOC_Os04g40950	LOC_Os04g40950	180.925	11115	160.992	11246	171.742	9625	92.5365	7941	85.0218	4593	74.469	4394	1.50628e-35	1.5047	up	[G]	Carbohydrate transport and metabolism	Molecular Function: glyceraldehyde-3-phosphate dehydrogenase (NAD+) (phosphorylating) activity (GO:0004365);; Molecular Function: copper ion binding (GO:0005507);; Cellular Component: cell wall (GO:0005618);; Cellular Component: nucleolus (GO:0005730);; Cellular Component: mitochondrial envelope (GO:0005740);; Cellular Component: Golgi apparatus (GO:0005794);; Cellular Component: cytosol (GO:0005…	K00134|0|osa:4336216|K00134 glyceraldehyde 3-phosphate dehydrogenase [EC:1.2.1.12] | (RefSeq) GAPC2, GAPDH, H0302E05.3, OJ000223_09.15; glyceraldehyde-3-phosphate dehydrogenase 2, cytosolic	Glycolysis / Gluconeogenesis (ko00010);; Carbon fixation in photosynthetic organisms (ko00710);; Carbon metabolism (ko01200);; Biosynthesis of amino acids (ko01230)	[G]	Carbohydrate transport and metabolism	Glyceraldehyde 3-phosphate dehydrogenase, C-terminal domain;; Glyceraldehyde 3-phosphate dehydrogenase, NAD binding domain	Glyceraldehyde-3-phosphate dehydrogenase 2, cytosolic OS=Oryza sativa subsp. japonica OX=39947 GN=GAPC2 PE=1 SV=1	G	Carbohydrate transport and metabolism	PREDICTED: glyceraldehyde-3-phosphate dehydrogenase 2, cytosolic [Oryza sativa Japonica Group]	biological process: metabolic process (GO:0008152);; biological process: single-organism process (GO:0044699);; molecular function: catalytic activity (GO:0003824);; molecular function: binding (GO:0005488);; cellular component: cell (GO:0005623);; cellular component: cell part (GO:0044464);; cellular component: organelle (GO:0043226);; cellular component: organelle part (GO:0044422);; cellular c…
LOC_Os07g09760	LOC_Os07g09760	2.76689	581	3.23841	774	3.59416	687	0.018735	6	0	0	0	0	2.49888e-58	8.55524	up	--	--	Molecular Function: transcription antitermination factor activity, RNA binding (GO:0001072);; Molecular Function: nucleic acid binding (GO:0003676);; Molecular Function: double-stranded DNA binding (GO:0003690);; Molecular Function: single-stranded DNA binding (GO:0003697);; Molecular Function: mRNA binding (GO:0003729);; Molecular Function: copper ion binding (GO:0005507);; Molecular Function: A…	--	--	[R]	General function prediction only	F-box domain;; F-box-like	Retrovirus-related Pol polyprotein from transposon RE1 OS=Arabidopsis thaliana OX=3702 GN=RE1 PE=2 SV=1	S	Function unknown	retrotransposon protein, putative, unclassified [Oryza sativa Japonica Group]	biological process: biological regulation (GO:0065007);; molecular function: nucleic acid binding transcription factor activity (GO:0001071);; molecular function: binding (GO:0005488);; cellular component: cell (GO:0005623);; cellular component: organelle (GO:0043226);; cellular component: organelle part (GO:0044422);; cellular component: cell part (GO:0044464);; cellular component: membrane (GO:…
LOC_Os12g32986	LOC_Os12g32986	68.2995	8547	61.9533	8817	65.3073	7433	23.2197	4060	24.2067	2663	19.2748	2318	7.30749e-59	2.02579	up	[O]	Posttranslational modification, protein turnover, chaperones	Molecular Function: ATP binding (GO:0005524);; Cellular Component: cell wall (GO:0005618);; Cellular Component: nucleus (GO:0005634);; Cellular Component: mitochondrion (GO:0005739);; Cellular Component: vacuolar membrane (GO:0005774);; Cellular Component: endoplasmic reticulum (GO:0005783);; Cellular Component: Golgi apparatus (GO:0005794);; Cellular Component: cytosol (GO:0005829);; Cellular Co…	K09487|0|osa:4352339|K09487 heat shock protein 90kDa beta | (RefSeq) heat shock protein 90-6, mitochondrial	Protein processing in endoplasmic reticulum (ko04141);; Plant-pathogen interaction (ko04626)	[O]	Posttranslational modification, protein turnover, chaperones	Hsp90 protein;; Histidine kinase-, DNA gyrase B-, and HSP90-like ATPase;; Histidine kinase-, DNA gyrase B-, and HSP90-like ATPase	Heat shock protein 90-6, mitochondrial OS=Arabidopsis thaliana OX=3702 GN=HSP90-6 PE=2 SV=1	O	Posttranslational modification, protein turnover, chaperones	PREDICTED: heat shock protein 90-6, mitochondrial [Oryza sativa Japonica Group]	molecular function: binding (GO:0005488);; cellular component: cell (GO:0005623);; cellular component: cell part (GO:0044464);; cellular component: organelle (GO:0043226);; cellular component: membrane (GO:0016020);; cellular component: organelle part (GO:0044422);; biological process: metabolic process (GO:0008152);; biological process: single-organism process (GO:0044699);; biological process: …
LOC_Os06g04070	LOC_Os06g04070	45.1563	6447	57.9514	9409	59.192	7686	22.3139	4451	15.8674	1991	10.7637	1477	3.34034e-19	2.18634	up	[E]	Amino acid transport and metabolism	Biological Process: arginine catabolic process (GO:0006527);; Biological Process: protein targeting to membrane (GO:0006612);; Biological Process: response to oxidative stress (GO:0006979);; Biological Process: spermidine biosynthetic process (GO:0008295);; Molecular Function: arginine decarboxylase activity (GO:0008792);; Biological Process: response to cold (GO:0009409);; Biological Process: re…	K01583|0|osa:4340008|K01583 arginine decarboxylase [EC:4.1.1.19] | (RefSeq) ADC1, ARGDC1, OsADC1; arginine decarboxylase 1	Arginine and proline metabolism (ko00330)	--	--	Pyridoxal-dependent decarboxylase, pyridoxal binding domain	Arginine decarboxylase 1 OS=Oryza sativa subsp. japonica OX=39947 GN=ADC1 PE=1 SV=1	E	Amino acid transport and metabolism	PREDICTED: arginine decarboxylase 1 [Oryza sativa Japonica Group]	biological process: metabolic process (GO:0008152);; biological process: cellular process (GO:0009987);; biological process: single-organism process (GO:0044699);; biological process: localization (GO:0051179);; biological process: response to stimulus (GO:0050896);; molecular function: catalytic activity (GO:0003824);; biological process: multi-organism process (GO:0051704);; biological process:…
LOC_Os01g19970	LOC_Os01g19970	0.844431	47	1.20168	76	1.80538	91	0.834587	65	0.740423	36	0.868976	46	0.00799052	1.11554	up	--	--	Molecular Function: DNA binding (GO:0003677);; Molecular Function: chromatin binding (GO:0003682);; Molecular Function: transcription factor activity, sequence-specific DNA binding (GO:0003700);; Cellular Component: nucleus (GO:0005634);; Biological Process: polyamine catabolic process (GO:0006598);; Biological Process: oligopeptide transport (GO:0006857);; Biological Process: response to water d…	K09422|1.39551e-150|osa:4323911|K09422 myb proto-oncogene protein, plant | (RefSeq) myb-related protein P	--	[K]	Transcription	Myb-like DNA-binding domain;; Myb-like DNA-binding domain;; P protein C-terminus	Transcription factor MYB12 OS=Arabidopsis thaliana OX=3702 GN=MYB12 PE=1 SV=1	K	Transcription	PREDICTED: myb-related protein P [Oryza sativa Japonica Group]	molecular function: binding (GO:0005488);; biological process: biological regulation (GO:0065007);; molecular function: nucleic acid binding transcription factor activity (GO:0001071);; cellular component: cell (GO:0005623);; cellular component: organelle (GO:0043226);; cellular component: cell part (GO:0044464);; biological process: metabolic process (GO:0008152);; biological process: cellular p…
LOC_Os10g38730	LOC_Os10g38730	81.8099	2964	77.2827	3184	80.9856	2668	39.168	1982	34.6106	1102	34.7161	1209	4.68012e-55	1.6229	up	[O]	Posttranslational modification, protein turnover, chaperones	Molecular Function: glutathione transferase activity (GO:0004364);; Cellular Component: cytosol (GO:0005829);; Biological Process: pentose-phosphate shunt (GO:0006098);; Biological Process: glutathione metabolic process (GO:0006749);; Biological Process: toxin catabolic process (GO:0009407);; Cellular Component: chloroplast (GO:0009507);; Biological Process: response to salt stress (GO:0009651);;…	--	--	[O]	Posttranslational modification, protein turnover, chaperones	Glutathione S-transferase, N-terminal domain;; Glutathione S-transferase, N-terminal domain;; Glutathione S-transferase, N-terminal domain;; Glutathione S-transferase, C-terminal domain	Probable glutathione S-transferase GSTU6 OS=Oryza sativa subsp. japonica OX=39947 GN=GSTU6 PE=2 SV=2	O	Posttranslational modification, protein turnover, chaperones	PREDICTED: probable glutathione S-transferase GSTU6 [Oryza sativa Japonica Group]	molecular function: catalytic activity (GO:0003824);; cellular component: cell (GO:0005623);; cellular component: cell part (GO:0044464);; biological process: metabolic process (GO:0008152);; biological process: cellular process (GO:0009987);; biological process: single-organism process (GO:0044699);; biological process: response to stimulus (GO:0050896);; biological process: detoxification (GO:0…
LOC_Os10g22430	LOC_Os10g22430	63.0204	6487	57.4587	6727	56.1223	5254	7.51271	1081	6.73411	610	12.1427	1202	3.72024e-63	3.21302	up	--	--	Biological Process: tryptophan biosynthetic process (GO:0000162);; Molecular Function: transcription factor activity, sequence-specific DNA binding (GO:0003700);; Molecular Function: anthranilate phosphoribosyltransferase activity (GO:0004048);; Molecular Function: signal transducer activity (GO:0004871);; Molecular Function: protein binding (GO:0005515);; Cellular Component: nucleus (GO:0005634)…	--	--	--	--	GRAS domain family	Chitin-inducible gibberellin-responsive protein 2 OS=Oryza sativa subsp. japonica OX=39947 GN=CIGR2 PE=2 SV=1	K	Transcription	PREDICTED: scarecrow-like protein 21 [Oryza sativa Japonica Group]	biological process: metabolic process (GO:0008152);; biological process: cellular process (GO:0009987);; biological process: single-organism process (GO:0044699);; biological process: biological regulation (GO:0065007);; molecular function: nucleic acid binding transcription factor activity (GO:0001071);; molecular function: catalytic activity (GO:0003824);; molecular function: signal transducer …
LOC_Os03g60580	LOC_Os03g60580	11.3186	218	15.3689	337	9.92872	174	0.977593	27	0.742873	13	0.81085	15	7.81211e-38	4.21974	up	--	--	Biological Process: cell morphogenesis (GO:0000902);; Molecular Function: actin binding (GO:0003779);; Cellular Component: nucleus (GO:0005634);; Cellular Component: mitochondrion (GO:0005739);; Cellular Component: cytosol (GO:0005829);; Cellular Component: actin filament (GO:0005884);; Cellular Component: plasma membrane (GO:0005886);; Biological Process: gluconeogenesis (GO:0006094);; Biologica…	K05765|8.37058e-94|osa:4334594|K05765 cofilin | (RefSeq) ADF-3, ADF3, OJ1754_E06.21, OsADF3, OsJ_13138; actin-depolymerizing factor 3	--	[Z]	Cytoskeleton	Cofilin/tropomyosin-type actin-binding protein	Actin-depolymerizing factor 3 OS=Oryza sativa subsp. japonica OX=39947 GN=ADF3 PE=1 SV=1	S	Function unknown	PREDICTED: actin-depolymerizing factor 3 [Oryza sativa Japonica Group]	biological process: cellular process (GO:0009987);; biological process: developmental process (GO:0032502);; biological process: single-organism process (GO:0044699);; biological process: cellular component organization or biogenesis (GO:0071840);; molecular function: binding (GO:0005488);; cellular component: cell (GO:0005623);; cellular component: organelle (GO:0043226);; cellular component: ce…
LOC_Os02g50140	LOC_Os02g50140	3.62068	128	2.69191	108	2.8732	93	1.46734	73	0.915463	29	1.60409	55	1.0449e-06	1.63979	up	[T]	Signal transduction mechanisms	Molecular Function: glycerol-3-phosphate O-acyltransferase activity (GO:0004366);; Molecular Function: heme oxygenase (decyclizing) activity (GO:0004392);; Molecular Function: calcium ion binding (GO:0005509);; Cellular Component: extracellular region (GO:0005576);; Cellular Component: mitochondrion (GO:0005739);; Cellular Component: vacuole (GO:0005773);; Biological Process: phosphatidylglycerol…	--	--	--	--	Caleosin related protein	Probable peroxygenase 4 OS=Arabidopsis thaliana OX=3702 GN=PXG4 PE=1 SV=1	S	Function unknown	PREDICTED: probable peroxygenase 5 [Oryza sativa Japonica Group]	molecular function: catalytic activity (GO:0003824);; biological process: metabolic process (GO:0008152);; biological process: single-organism process (GO:0044699);; molecular function: binding (GO:0005488);; cellular component: extracellular region (GO:0005576);; cellular component: cell (GO:0005623);; cellular component: organelle (GO:0043226);; cellular component: cell part (GO:0044464);; biol…
LOC_Os05g50610	LOC_Os05g50610	1.47299	96	4.37578	311	2.78984	160	1.52666	137	1.17495	65	1.41639	85	0.000154441	1.51386	up	--	--	Biological Process: respiratory burst involved in defense response (GO:0002679);; Molecular Function: transcription factor activity, sequence-specific DNA binding (GO:0003700);; Cellular Component: nucleus (GO:0005634);; Biological Process: regulation of transcription, DNA-templated (GO:0006355);; Biological Process: toxin catabolic process (GO:0009407);; Biological Process: response to nematode …	--	--	--	--	WRKY DNA -binding domain	Probable WRKY transcription factor 28 OS=Arabidopsis thaliana OX=3702 GN=WRKY28 PE=2 SV=1	--	--	PREDICTED: uncharacterized protein LOC4339739 isoform X1 [Oryza sativa Japonica Group]	biological process: immune system process (GO:0002376);; biological process: metabolic process (GO:0008152);; biological process: single-organism process (GO:0044699);; biological process: biological regulation (GO:0065007);; molecular function: nucleic acid binding transcription factor activity (GO:0001071);; cellular component: cell (GO:0005623);; cellular component: organelle (GO:0043226);; ce…
LOC_Os07g32060	LOC_Os07g32060	9.8448	773	8.74092	781	13.1899	942	5.11282	561	4.32238	299	4.73586	358	1.19972e-16	1.63594	up	[G]	Carbohydrate transport and metabolism	Cellular Component: cytosol (GO:0005829);; Biological Process: metabolic process (GO:0008152);; Biological Process: response to salt stress (GO:0009651);; Biological Process: response to ethylene (GO:0009723);; Biological Process: response to abscisic acid (GO:0009737);; Biological Process: hormone-mediated signaling pathway (GO:0009755);; Biological Process: response to inorganic substance (GO:0…	--	--	[GC]	Carbohydrate transport and metabolism;; Energy production and conversion	UDP-glucoronosyl and UDP-glucosyl transferase	UDP-glycosyltransferase 43 OS=Pueraria montana var. lobata OX=3893 GN=UGT43 PE=1 SV=2	S	Function unknown	PREDICTED: anthocyanidin 3-O-glucosyltransferase 2 [Oryza sativa Japonica Group]	cellular component: cell (GO:0005623);; cellular component: cell part (GO:0044464);; biological process: metabolic process (GO:0008152);; biological process: response to stimulus (GO:0050896);; biological process: cellular process (GO:0009987);; biological process: signaling (GO:0023052);; biological process: single-organism process (GO:0044699);; biological process: biological regulation (GO:006…
LOC_Os05g51630	LOC_Os05g51630	37.61	4720	36.3858	5193	39.9105	4555	20.2758	3555	24.4583	2697	21.1915	2556	7.86314e-28	1.26853	up	--	--	Biological Process: maltose metabolic process (GO:0000023);; Cellular Component: extracellular region (GO:0005576);; Cellular Component: vacuole (GO:0005773);; Cellular Component: Golgi apparatus (GO:0005794);; Cellular Component: plasma membrane (GO:0005886);; Biological Process: regulation of transcription, DNA-templated (GO:0006355);; Biological Process: circadian rhythm (GO:0007623);; Cellula…	--	--	[R]	General function prediction only	Calcium-dependent channel, 7TM region, putative phosphate;; Late exocytosis, associated with Golgi transport;; Cytosolic domain of 10TM putative phosphate transporter	Calcium permeable stress-gated cation channel 1 OS=Arabidopsis thaliana OX=3702 GN=CSC1 PE=2 SV=1	S	Function unknown	PREDICTED: calcium permeable stress-gated cation channel 1 [Oryza sativa Japonica Group]	biological process: metabolic process (GO:0008152);; biological process: cellular process (GO:0009987);; biological process: single-organism process (GO:0044699);; cellular component: extracellular region (GO:0005576);; cellular component: cell (GO:0005623);; cellular component: organelle (GO:0043226);; cellular component: cell part (GO:0044464);; cellular component: membrane (GO:0016020);; biolo…
LOC_Os02g10290	LOC_Os02g10290	7.69629	1134	8.27875	1387	8.47349	1135	4.42382	911	4.34397	563	5.72463	811	1.09485e-18	1.23652	up	[P]	Inorganic ion transport and metabolism	Biological Process: response to superoxide (GO:0000303);; Cellular Component: proteasome complex (GO:0000502);; Molecular Function: copper-exporting ATPase activity (GO:0004008);; Molecular Function: copper ion transmembrane transporter activity (GO:0005375);; Molecular Function: copper ion binding (GO:0005507);; Molecular Function: protein binding (GO:0005515);; Molecular Function: ATP binding (…	K17686|0|osa:4328616|K17686 Cu+-exporting ATPase [EC:3.6.3.54] | (RefSeq) OJ1225_F07.30, OJ1524_D08.15; probable copper-transporting ATPase HMA5	--	[P]	Inorganic ion transport and metabolism	E1-E2 ATPase;; haloacid dehalogenase-like hydrolase;; Heavy-metal-associated domain;; haloacid dehalogenase-like hydrolase	Copper-transporting ATPase HMA4 OS=Oryza sativa subsp. japonica OX=39947 GN=HMA4 PE=1 SV=1	P	Inorganic ion transport and metabolism	PREDICTED: probable copper-transporting ATPase HMA5 [Oryza sativa Japonica Group]	biological process: response to stimulus (GO:0050896);; cellular component: cell (GO:0005623);; cellular component: macromolecular complex (GO:0032991);; cellular component: cell part (GO:0044464);; biological process: localization (GO:0051179);; molecular function: catalytic activity (GO:0003824);; molecular function: transporter activity (GO:0005215);; molecular function: binding (GO:0005488);;…
LOC_Os01g62840	LOC_Os01g62840	148.78	12142	161.971	15034	160.007	11878	28.1574	3211	26.6692	1913	27.6999	2173	9.54031e-278	2.99079	up	[JM]	Translation, ribosomal structure and biogenesis;; Cell wall/membrane/envelope biogenesis	Molecular Function: mannose-1-phosphate guanylyltransferase activity (GO:0004475);; Molecular Function: protein binding (GO:0005515);; Molecular Function: GTP binding (GO:0005525);; Cellular Component: nucleus (GO:0005634);; Cellular Component: mitochondrion (GO:0005739);; Cellular Component: cytosol (GO:0005829);; Biological Process: glucose catabolic process (GO:0006007);; Biological Process: g…	K00966|0|osa:4327472|K00966 mannose-1-phosphate guanylyltransferase [EC:2.7.7.13] | (RefSeq) OsJ_26535; probable mannose-1-phosphate guanylyltransferase 2	Fructose and mannose metabolism (ko00051);; Amino sugar and nucleotide sugar metabolism (ko00520)	[M]	Cell wall/membrane/envelope biogenesis	Nucleotidyl transferase;; Bacterial transferase hexapeptide (six repeats);; MobA-like NTP transferase domain	Probable mannose-1-phosphate guanylyltransferase 2 OS=Oryza sativa subsp. japonica OX=39947 GN=Os01g0847200 PE=2 SV=1	M	Cell wall/membrane/envelope biogenesis	PREDICTED: probable mannose-1-phosphate guanylyltransferase 2 [Oryza sativa Japonica Group]	molecular function: catalytic activity (GO:0003824);; molecular function: binding (GO:0005488);; cellular component: cell (GO:0005623);; cellular component: organelle (GO:0043226);; cellular component: cell part (GO:0044464);; biological process: metabolic process (GO:0008152);; biological process: single-organism process (GO:0044699);; biological process: cellular process (GO:0009987);; biologic…
LOC_Os04g56400	LOC_Os04g56400	921.596	71918	951.037	84436	1005.08	71405	274.093	29903	248.576	17060	282.622	21198	1.03065e-160	2.31851	up	[E]	Amino acid transport and metabolism	Molecular Function: glutamate-ammonia ligase activity (GO:0004356);; Molecular Function: glutathione synthase activity (GO:0004363);; Molecular Function: ATP binding (GO:0005524);; Cellular Component: mitochondrion (GO:0005739);; Biological Process: glycolytic process (GO:0006096);; Biological Process: pentose-phosphate shunt (GO:0006098);; Biological Process: glutamine biosynthetic process (GO:0…	K01915|0|osa:4337272|K01915 glutamine synthetase [EC:6.3.1.2] | (RefSeq) 24K23.12, GLN2, GS2, OsGS2, OsJ_16481, RGS31; glutamine synthetase, chloroplastic	Arginine biosynthesis (ko00220);; Alanine, aspartate and glutamate metabolism (ko00250);; Glyoxylate and dicarboxylate metabolism (ko00630);; Nitrogen metabolism (ko00910);; Biosynthesis of amino acids (ko01230)	[E]	Amino acid transport and metabolism	Glutamine synthetase, catalytic domain;; Glutamine synthetase, beta-Grasp domain	Glutamine synthetase, chloroplastic OS=Oryza sativa subsp. japonica OX=39947 GN=GLN2 PE=1 SV=1	E	Amino acid transport and metabolism	PREDICTED: glutamine synthetase, chloroplastic [Oryza sativa Japonica Group]	molecular function: catalytic activity (GO:0003824);; molecular function: binding (GO:0005488);; cellular component: cell (GO:0005623);; cellular component: organelle (GO:0043226);; cellular component: cell part (GO:0044464);; biological process: metabolic process (GO:0008152);; biological process: cellular process (GO:0009987);; biological process: single-organism process (GO:0044699);; biologic…
LOC_Os09g28310	LOC_Os09g28310	68.3767	5415	64.207	5783	62.3231	4489	10.1827	1127	9.78527	682	13.719	1045	2.67905e-115	3.00982	up	--	--	Molecular Function: transcription factor activity, sequence-specific DNA binding (GO:0003700);; Molecular Function: protein binding (GO:0005515);; Cellular Component: nucleus (GO:0005634);; Biological Process: regulation of transcription, DNA-templated (GO:0006355);; Biological Process: response to xenobiotic stimulus (GO:0009410);; Biological Process: response to water deprivation (GO:0009414);;…	K14432|2.23602e-145|osa:4347257|K14432 ABA responsive element binding factor | (RefSeq) bZIP transcription factor TRAB1-like	Plant hormone signal transduction (ko04075)	--	--	bZIP transcription factor;; Basic region leucine zipper	bZIP transcription factor TRAB1 OS=Oryza sativa subsp. japonica OX=39947 GN=TRAB1 PE=1 SV=1	K	Transcription	PREDICTED: bZIP transcription factor TRAB1-like [Oryza sativa Japonica Group]	biological process: biological regulation (GO:0065007);; molecular function: nucleic acid binding transcription factor activity (GO:0001071);; molecular function: binding (GO:0005488);; cellular component: cell (GO:0005623);; cellular component: organelle (GO:0043226);; cellular component: cell part (GO:0044464);; biological process: response to stimulus (GO:0050896);; biological process: cellula…
LOC_Os03g12270	LOC_Os03g12270	2.10195	110	0.901644	54	1.11933	54	0.161776	12	0.1079	5	0.189192	10	1.05409e-10	3.45036	up	[G]	Carbohydrate transport and metabolism	Biological Process: defense response to insect (GO:0002213);; Molecular Function: glutamate-cysteine ligase activity (GO:0004357);; Cellular Component: mitochondrion (GO:0005739);; Biological Process: gluconeogenesis (GO:0006094);; Biological Process: glycolytic process (GO:0006096);; Biological Process: glutathione biosynthetic process (GO:0006750);; Biological Process: amino acid transport (GO:…	K00083|0|osa:9266669|K00083 cinnamyl-alcohol dehydrogenase [EC:1.1.1.195] | (RefSeq) CAD9, OJ1743A09.18, OsCAD9; probable cinnamyl alcohol dehydrogenase 9	Phenylpropanoid biosynthesis (ko00940)	[Q]	Secondary metabolites biosynthesis, transport and catabolism	Alcohol dehydrogenase GroES-like domain;; Zinc-binding dehydrogenase	Probable cinnamyl alcohol dehydrogenase 9 OS=Oryza sativa subsp. japonica OX=39947 GN=CAD9 PE=2 SV=1	C	Energy production and conversion	Os03g0223200, partial [Oryza sativa Japonica Group]	biological process: response to stimulus (GO:0050896);; molecular function: catalytic activity (GO:0003824);; cellular component: cell (GO:0005623);; cellular component: organelle (GO:0043226);; cellular component: cell part (GO:0044464);; biological process: metabolic process (GO:0008152);; biological process: single-organism process (GO:0044699);; biological process: cellular process (GO:000998…
LOC_Os07g26660	LOC_Os07g26660	4.60585	225	3.94054	219	7.04662	313	0.058633	4	0	0	0.136388	7	5.50307e-35	6.41402	up	[G]	Carbohydrate transport and metabolism	Molecular Function: transporter activity (GO:0005215);; Cellular Component: vacuole (GO:0005773);; Cellular Component: plasma membrane (GO:0005886);; Biological Process: glycolytic process (GO:0006096);; Biological Process: calcium ion transport (GO:0006816);; Biological Process: iron ion transport (GO:0006826);; Biological Process: water transport (GO:0006833);; Biological Process: response to o…	--	--	[G]	Carbohydrate transport and metabolism	Major intrinsic protein	Aquaporin PIP2-5 OS=Oryza sativa subsp. japonica OX=39947 GN=PIP2-5 PE=2 SV=1	G	Carbohydrate transport and metabolism	PREDICTED: aquaporin PIP2-5 [Oryza sativa Japonica Group]	molecular function: transporter activity (GO:0005215);; cellular component: cell (GO:0005623);; cellular component: organelle (GO:0043226);; cellular component: cell part (GO:0044464);; cellular component: membrane (GO:0016020);; biological process: metabolic process (GO:0008152);; biological process: cellular process (GO:0009987);; biological process: single-organism process (GO:0044699);; biolo…
LOC_Os01g53930	LOC_Os01g53930	26.3432	3165	24.3454	3324	26.5345	2909	11.9616	2007	11.4039	1201	15.3422	1771	9.48193e-31	1.48171	up	[G]	Carbohydrate transport and metabolism	Molecular Function: glucokinase activity (GO:0004340);; Molecular Function: protein binding (GO:0005515);; Molecular Function: ATP binding (GO:0005524);; Cellular Component: nucleus (GO:0005634);; Cellular Component: mitochondrion (GO:0005739);; Cellular Component: vacuole (GO:0005773);; Cellular Component: plasma membrane (GO:0005886);; Biological Process: glycolytic process (GO:0006096);; Molec…	K00844|0|osa:4326547|K00844 hexokinase [EC:2.7.1.1] | (RefSeq) HXK2, HXK6; hexokinase-6	Glycolysis / Gluconeogenesis (ko00010);; Fructose and mannose metabolism (ko00051);; Galactose metabolism (ko00052);; Starch and sucrose metabolism (ko00500);; Amino sugar and nucleotide sugar metabolism (ko00520);; Carbon metabolism (ko01200)	[G]	Carbohydrate transport and metabolism	Hexokinase;; Hexokinase	Hexokinase-6 OS=Oryza sativa subsp. japonica OX=39947 GN=HXK6 PE=2 SV=1	G	Carbohydrate transport and metabolism	PREDICTED: hexokinase-6 [Oryza sativa Japonica Group]	biological process: metabolic process (GO:0008152);; biological process: cellular process (GO:0009987);; molecular function: catalytic activity (GO:0003824);; molecular function: binding (GO:0005488);; cellular component: cell (GO:0005623);; cellular component: organelle (GO:0043226);; cellular component: cell part (GO:0044464);; cellular component: membrane (GO:0016020);; biological process: sin…
LOC_Os05g09440	LOC_Os05g09440	3.55202	339	3.59508	390	4.73409	411	0.407596	55	0.488808	41	0.863558	80	8.52822e-27	3.20166	up	[C]	Energy production and conversion	Molecular Function: malate dehydrogenase (decarboxylating) (NAD+) activity (GO:0004471);; Molecular Function: malate dehydrogenase (decarboxylating) (NADP+) activity (GO:0004473);; Molecular Function: ATP binding (GO:0005524);; Cellular Component: cell wall (GO:0005618);; Cellular Component: mitochondrion (GO:0005739);; Cellular Component: vacuolar membrane (GO:0005774);; Cellular Component: cyto…	K00029|0|osa:4338007|K00029 malate dehydrogenase (oxaloacetate-decarboxylating)(NADP+) [EC:1.1.1.40] | (RefSeq) NADP-dependent malic enzyme, chloroplastic-like	Pyruvate metabolism (ko00620);; Carbon fixation in photosynthetic organisms (ko00710);; Carbon metabolism (ko01200)	[C]	Energy production and conversion	Malic enzyme, NAD binding domain;; Malic enzyme, N-terminal domain	NADP-dependent malic enzyme, chloroplastic OS=Oryza sativa subsp. japonica OX=39947 GN=ME6 PE=2 SV=2	C	Energy production and conversion	PREDICTED: NADP-dependent malic enzyme, chloroplastic-like [Oryza sativa Japonica Group]	biological process: metabolic process (GO:0008152);; biological process: single-organism process (GO:0044699);; molecular function: catalytic activity (GO:0003824);; molecular function: binding (GO:0005488);; cellular component: cell (GO:0005623);; cellular component: cell part (GO:0044464);; cellular component: organelle (GO:0043226);; cellular component: membrane (GO:0016020);; cellular compone…
LOC_Os01g34080	LOC_Os01g34080	20.6268	3102	18.6159	3184	21.2631	2908	8.78146	1845	10.8874	1439	12.9177	1867	3.88888e-20	1.37523	up	--	--	Molecular Function: transcription antitermination factor activity, RNA binding (GO:0001072);; Biological Process: defense response to insect (GO:0002213);; Molecular Function: double-stranded DNA binding (GO:0003690);; Molecular Function: single-stranded DNA binding (GO:0003697);; Molecular Function: mRNA binding (GO:0003729);; Molecular Function: chitinase activity (GO:0004568);; Molecular Funct…	--	--	[S]	Function unknown	Armadillo/beta-catenin-like repeat;; non-SMC mitotic condensation complex subunit 1;; HEAT-like repeat;; HEAT repeats;; Kinesin-associated protein (KAP);; HEAT repeat	Importin subunit alpha-5 OS=Arabidopsis thaliana OX=3702 GN=IMPA5 PE=2 SV=1	S	Function unknown	PREDICTED: uncharacterized protein LOC4323930 [Oryza sativa Japonica Group]	biological process: biological regulation (GO:0065007);; molecular function: nucleic acid binding transcription factor activity (GO:0001071);; biological process: response to stimulus (GO:0050896);; molecular function: binding (GO:0005488);; molecular function: catalytic activity (GO:0003824);; cellular component: extracellular region (GO:0005576);; cellular component: cell (GO:0005623);; cellula…
LOC_Os09g36830	LOC_Os09g36830	2.66487	99	2.76717	117	2.6342	89	1.91837	100	1.79916	59	1.67431	60	0.000177121	1.04211	up	--	--	Biological Process: microtubule cytoskeleton organization (GO:0000226);; Molecular Function: protein serine/threonine kinase activity (GO:0004674);; Molecular Function: ubiquitin-protein transferase activity (GO:0004842);; Molecular Function: protein binding (GO:0005515);; Cellular Component: nucleolus (GO:0005730);; Cellular Component: spindle (GO:0005819);; Cellular Component: cytosol (GO:00058…	K03094|5.29877e-96|osa:4347721|K03094 S-phase kinase-associated protein 1 | (RefSeq) B1274F11.9; SKP1-like protein 1A	Ubiquitin mediated proteolysis (ko04120);; Protein processing in endoplasmic reticulum (ko04141)	[O]	Posttranslational modification, protein turnover, chaperones	Skp1 family, dimerisation domain;; Skp1 family, tetramerisation domain	SKP1-like protein 1B OS=Arabidopsis thaliana OX=3702 GN=SKP1B PE=1 SV=1	O	Posttranslational modification, protein turnover, chaperones	PREDICTED: SKP1-like protein 1A [Oryza sativa Japonica Group]	biological process: cellular process (GO:0009987);; biological process: cellular component organization or biogenesis (GO:0071840);; biological process: metabolic process (GO:0008152);; molecular function: catalytic activity (GO:0003824);; molecular function: binding (GO:0005488);; cellular component: cell (GO:0005623);; cellular component: organelle (GO:0043226);; cellular component: organelle p…
LOC_Os01g43540	LOC_Os01g43540	113.808	7336	111.897	8203	116.749	6845	52.452	4724	57.1895	3240	51.9482	3218	3.08594e-65	1.56323	up	[T]	Signal transduction mechanisms	Biological Process: MAPK cascade (GO:0000165);; Molecular Function: phosphoprotein phosphatase activity (GO:0004721);; Molecular Function: protein binding (GO:0005515);; Cellular Component: nucleus (GO:0005634);; Cellular Component: nuclear envelope (GO:0005635);; Cellular Component: cytoplasm (GO:0005737);; Cellular Component: endoplasmic reticulum membrane (GO:0005789);; Cellular Component: cyt…	K12795|0|osa:4326682|K12795 suppressor of G2 allele of SKP1 | (RefSeq) OsJ_02663, OsSGT1, SGT1; protein SGT1 homolog	Plant-pathogen interaction (ko04626)	[T]	Signal transduction mechanisms	SGS domain;; CS domain;; Tetratricopeptide repeat;; Tetratricopeptide repeat;; Tetratricopeptide repeat;; Tetratricopeptide repeat;; Tetratricopeptide repeat;; TPR repeat;; Tetratricopeptide repeat	Protein SGT1 homolog OS=Oryza sativa subsp. japonica OX=39947 GN=SGT1 PE=1 SV=1	S	Function unknown	PREDICTED: protein SGT1 homolog [Oryza sativa Japonica Group]	biological process: metabolic process (GO:0008152);; biological process: cellular process (GO:0009987);; biological process: signaling (GO:0023052);; biological process: single-organism process (GO:0044699);; biological process: response to stimulus (GO:0050896);; biological process: biological regulation (GO:0065007);; molecular function: catalytic activity (GO:0003824);; molecular function: bin…
LOC_Os03g26910	LOC_Os03g26910	1.26801	92	1.63449	135	1.44012	95	0.232516	24	0.170158	11	0.275996	20	6.57239e-17	3.05768	up	[G]	Carbohydrate transport and metabolism	Biological Process: transition metal ion transport (GO:0000041);; Molecular Function: trehalose-phosphatase activity (GO:0004805);; Cellular Component: nucleus (GO:0005634);; Biological Process: trehalose biosynthetic process (GO:0005992);; Biological Process: response to stress (GO:0006950);; Biological Process: response to cold (GO:0009409);; Cellular Component: chloroplast (GO:0009507);; Biolo…	K01087|0|osa:4332996|K01087 trehalose 6-phosphate phosphatase [EC:3.1.3.12] | (RefSeq) OsJ_11091, OsTPP9, TPP9; probable trehalose-phosphate phosphatase 9	Starch and sucrose metabolism (ko00500)	[G]	Carbohydrate transport and metabolism	Trehalose-phosphatase	Probable trehalose-phosphate phosphatase 9 OS=Oryza sativa subsp. japonica OX=39947 GN=TPP9 PE=3 SV=1	G	Carbohydrate transport and metabolism	PREDICTED: probable trehalose-phosphate phosphatase 9 [Oryza sativa Japonica Group]	biological process: localization (GO:0051179);; biological process: metabolic process (GO:0008152);; biological process: cellular process (GO:0009987);; molecular function: catalytic activity (GO:0003824);; cellular component: cell (GO:0005623);; cellular component: organelle (GO:0043226);; cellular component: cell part (GO:0044464);; biological process: single-organism process (GO:0044699);; bio…
LOC_Os02g45670	LOC_Os02g45670	103.541	7852	102.325	8826	100.039	6901	6.69188	710	5.80889	388	7.43849	543	0	4.41229	up	--	--	Molecular Function: DNA binding (GO:0003677);; Molecular Function: chromatin binding (GO:0003682);; Molecular Function: transcription factor activity, sequence-specific DNA binding (GO:0003700);; Cellular Component: nucleus (GO:0005634);; Biological Process: response to cold (GO:0009409);; Biological Process: response to red or far red light (GO:0009639);; Biological Process: response to salt str…	--	--	[O]	Posttranslational modification, protein turnover, chaperones	Myb-like DNA-binding domain	Protein REVEILLE 6 OS=Arabidopsis thaliana OX=3702 GN=RVE6 PE=2 SV=1	K	Transcription	PREDICTED: protein REVEILLE 6 isoform X2 [Oryza sativa Japonica Group]	molecular function: binding (GO:0005488);; biological process: biological regulation (GO:0065007);; molecular function: nucleic acid binding transcription factor activity (GO:0001071);; cellular component: cell (GO:0005623);; cellular component: organelle (GO:0043226);; cellular component: cell part (GO:0044464);; biological process: response to stimulus (GO:0050896);; biological process: metabol…
LOC_Os09g31502	LOC_Os09g31502	116.657	8345	115.911	9441	121.285	7882	48.7584	4851	46.3247	2901	51.7223	3543	6.30507e-112	1.75664	up	[M]	Cell wall/membrane/envelope biogenesis	Biological Process: alternative mRNA splicing, via spliceosome (GO:0000380);; Molecular Function: double-stranded DNA binding (GO:0003690);; Molecular Function: single-stranded DNA binding (GO:0003697);; Molecular Function: mRNA binding (GO:0003729);; Molecular Function: catalytic activity (GO:0003824);; Molecular Function: protein kinase activity (GO:0004672);; Molecular Function: calmodulin bin…	--	--	[V]	Defense mechanisms	NAD dependent epimerase/dehydratase family;; 3-beta hydroxysteroid dehydrogenase/isomerase family;; GDP-mannose 4,6 dehydratase;; NAD(P)H-binding;; Male sterility protein;; Polysaccharide biosynthesis protein;; KR domain;; NmrA-like family;; short chain dehydrogenase	Cinnamoyl-CoA reductase 1 OS=Oryza sativa subsp. japonica OX=39947 GN=CCR1 PE=1 SV=1	M	Cell wall/membrane/envelope biogenesis	PREDICTED: cinnamoyl-CoA reductase 1 isoform X1 [Oryza sativa Japonica Group]	biological process: metabolic process (GO:0008152);; biological process: cellular process (GO:0009987);; molecular function: binding (GO:0005488);; molecular function: catalytic activity (GO:0003824);; cellular component: cell (GO:0005623);; cellular component: cell part (GO:0044464);; cellular component: organelle (GO:0043226);; cellular component: organelle part (GO:0044422);; cellular componen…
LOC_Os04g56990	LOC_Os04g56990	7.43207	844	8.03965	1033	5.04484	517	2.88865	460	3.72759	371	3.34937	365	5.17907e-13	1.50916	up	--	--	Molecular Function: phosphorelay response regulator activity (GO:0000156);; Molecular Function: DNA binding (GO:0003677);; Molecular Function: chromatin binding (GO:0003682);; Molecular Function: transcription factor activity, sequence-specific DNA binding (GO:0003700);; Molecular Function: protein binding (GO:0005515);; Cellular Component: nucleus (GO:0005634);; Biological Process: regulation of…	--	--	--	--	MYB-CC type transfactor, LHEQLE motif;; Myb-like DNA-binding domain	Myb family transcription factor PHL5 OS=Arabidopsis thaliana OX=3702 GN=PHL5 PE=2 SV=1	S	Function unknown	PREDICTED: uncharacterized protein LOC4337318 isoform X1 [Oryza sativa Japonica Group]	biological process: cellular process (GO:0009987);; biological process: signaling (GO:0023052);; biological process: single-organism process (GO:0044699);; biological process: response to stimulus (GO:0050896);; biological process: biological regulation (GO:0065007);; molecular function: signal transducer activity (GO:0004871);; molecular function: binding (GO:0005488);; molecular function: nucle…
LOC_Os01g71320	LOC_Os01g71320	6.22472	611	6.12896	684	5.43145	485	4.33683	595	4.55071	393	2.90426	274	9.23524e-07	1.06033	up	[G]	Carbohydrate transport and metabolism	Molecular Function: glucokinase activity (GO:0004340);; Molecular Function: hexokinase activity (GO:0004396);; Molecular Function: protein binding (GO:0005515);; Molecular Function: ATP binding (GO:0005524);; Cellular Component: mitochondrial outer membrane (GO:0005741);; Biological Process: glycolytic process (GO:0006096);; Molecular Function: fructokinase activity (GO:0008865);; Biological Proc…	K00844|0|osa:4326516|K00844 hexokinase [EC:2.7.1.1] | (RefSeq) HXK3, HXK8; hexokinase-3	Glycolysis / Gluconeogenesis (ko00010);; Fructose and mannose metabolism (ko00051);; Galactose metabolism (ko00052);; Starch and sucrose metabolism (ko00500);; Amino sugar and nucleotide sugar metabolism (ko00520);; Carbon metabolism (ko01200)	[G]	Carbohydrate transport and metabolism	Hexokinase;; Hexokinase	Hexokinase-3 OS=Oryza sativa subsp. japonica OX=39947 GN=HXK3 PE=2 SV=1	G	Carbohydrate transport and metabolism	PREDICTED: hexokinase-3 [Oryza sativa Japonica Group]	biological process: metabolic process (GO:0008152);; biological process: cellular process (GO:0009987);; molecular function: catalytic activity (GO:0003824);; molecular function: binding (GO:0005488);; cellular component: cell (GO:0005623);; cellular component: membrane (GO:0016020);; cellular component: organelle (GO:0043226);; cellular component: organelle part (GO:0044422);; cellular component…
LOC_Os08g33720	LOC_Os08g33720	20.9712	1511	30.9497	2535	31.1821	2043	13.3786	1347	10.8132	685	15.2824	1058	1.8632e-15	1.55194	up	[C]	Energy production and conversion	Biological Process: sulfur amino acid metabolic process (GO:0000096);; Biological Process: MAPK cascade (GO:0000165);; Molecular Function: copper ion binding (GO:0005507);; Cellular Component: cell wall (GO:0005618);; Cellular Component: mitochondrion (GO:0005739);; Cellular Component: vacuolar membrane (GO:0005774);; Cellular Component: peroxisome (GO:0005777);; Cellular Component: Golgi apparat…	K00026|0|osa:4345657|K00026 malate dehydrogenase [EC:1.1.1.37] | (RefSeq) P0413H11.6; malate dehydrogenase, chloroplastic	Citrate cycle (TCA cycle) (ko00020);; Cysteine and methionine metabolism (ko00270);; Pyruvate metabolism (ko00620);; Glyoxylate and dicarboxylate metabolism (ko00630);; Carbon fixation in photosynthetic organisms (ko00710);; Carbon metabolism (ko01200)	[C]	Energy production and conversion	lactate/malate dehydrogenase, NAD binding domain;; lactate/malate dehydrogenase, alpha/beta C-terminal domain;; 3-beta hydroxysteroid dehydrogenase/isomerase family	Malate dehydrogenase, chloroplastic OS=Arabidopsis thaliana OX=3702 GN=At3g47520 PE=1 SV=1	C	Energy production and conversion	PREDICTED: malate dehydrogenase, chloroplastic [Oryza sativa Japonica Group]	biological process: metabolic process (GO:0008152);; biological process: cellular process (GO:0009987);; biological process: single-organism process (GO:0044699);; biological process: signaling (GO:0023052);; biological process: response to stimulus (GO:0050896);; biological process: biological regulation (GO:0065007);; molecular function: binding (GO:0005488);; cellular component: cell (GO:00056…
LOC_Os04g15920	LOC_Os04g15920	1.80071	127	1.27929	102	2.11372	135	1.335	131	0.609304	38	1.12891	76	0.00192062	1.20626	up	[G]	Carbohydrate transport and metabolism	Biological Process: defense response to insect (GO:0002213);; Molecular Function: glutamate-cysteine ligase activity (GO:0004357);; Cellular Component: mitochondrion (GO:0005739);; Biological Process: gluconeogenesis (GO:0006094);; Biological Process: glycolytic process (GO:0006096);; Biological Process: glutathione biosynthetic process (GO:0006750);; Biological Process: amino acid transport (GO:…	K00083|0|osa:4335223|K00083 cinnamyl-alcohol dehydrogenase [EC:1.1.1.195] | (RefSeq) CAD6, OsCAD6; probable cinnamyl alcohol dehydrogenase 6	Phenylpropanoid biosynthesis (ko00940)	[Q]	Secondary metabolites biosynthesis, transport and catabolism	Alcohol dehydrogenase GroES-like domain;; Zinc-binding dehydrogenase;; D-isomer specific 2-hydroxyacid dehydrogenase, NAD binding domain	Probable cinnamyl alcohol dehydrogenase 6 OS=Oryza sativa subsp. japonica OX=39947 GN=CAD6 PE=2 SV=2	C	Energy production and conversion	PREDICTED: probable cinnamyl alcohol dehydrogenase 6 [Oryza sativa Japonica Group]	biological process: response to stimulus (GO:0050896);; molecular function: catalytic activity (GO:0003824);; cellular component: cell (GO:0005623);; cellular component: organelle (GO:0043226);; cellular component: cell part (GO:0044464);; biological process: metabolic process (GO:0008152);; biological process: single-organism process (GO:0044699);; biological process: cellular process (GO:000998…
LOC_Os05g34980	LOC_Os05g34980	33.6724	2823	33.3181	3177	22.7	1731	15.8356	1855	19.6205	1446	18.4191	1484	2.49099e-12	1.21041	up	--	--	Cellular Component: integral component of plasma membrane (GO:0005887);; Biological Process: protein targeting to membrane (GO:0006612);; Biological Process: water transport (GO:0006833);; Biological Process: response to nematode (GO:0009624);; Biological Process: response to salt stress (GO:0009651);; Biological Process: response to fructose (GO:0009750);; Biological Process: positive regulation…	--	--	[E]	Amino acid transport and metabolism	Transmembrane amino acid transporter protein	Amino acid permease 3 OS=Arabidopsis thaliana OX=3702 GN=AAP3 PE=1 SV=2	E	Amino acid transport and metabolism	PREDICTED: amino acid permease 3 [Oryza sativa Japonica Group]	cellular component: cell (GO:0005623);; cellular component: membrane (GO:0016020);; cellular component: membrane part (GO:0044425);; cellular component: cell part (GO:0044464);; biological process: localization (GO:0051179);; biological process: single-organism process (GO:0044699);; biological process: response to stimulus (GO:0050896);; biological process: multi-organism process (GO:0051704);; …
LOC_Os05g36160	LOC_Os05g36160	2.8329	216	2.44448	227	1.80026	148	1.57195	163	1.61771	106	1.93268	149	1.05972e-05	1.03893	up	--	--	Molecular Function: DNA binding (GO:0003677);; Molecular Function: transcription factor activity, sequence-specific DNA binding (GO:0003700);; Molecular Function: protein binding (GO:0005515);; Cellular Component: nucleus (GO:0005634);; Biological Process: regulation of transcription, DNA-templated (GO:0006355);; Biological Process: response to xenobiotic stimulus (GO:0009410);; Biological Proces…	K14432|2.00082e-78|osa:4338907|K14432 ABA responsive element binding factor | (RefSeq) G-box-binding factor 4	Plant hormone signal transduction (ko04075)	--	--	bZIP transcription factor;; Basic region leucine zipper	bZIP transcription factor 12 OS=Oryza sativa subsp. japonica OX=39947 GN=BZIP12 PE=2 SV=1	K	Transcription	PREDICTED: G-box-binding factor 4 [Oryza sativa Japonica Group]	molecular function: binding (GO:0005488);; biological process: biological regulation (GO:0065007);; molecular function: nucleic acid binding transcription factor activity (GO:0001071);; cellular component: cell (GO:0005623);; cellular component: organelle (GO:0043226);; cellular component: cell part (GO:0044464);; biological process: response to stimulus (GO:0050896);; biological process: multice…
LOC_Os06g42790	LOC_Os06g42790	140.028	7983	145.181	9398	136.049	7023	60.5627	4784	55.4478	2752	73.958	4004	8.34004e-49	1.64268	up	[V]	Defense mechanisms	Biological Process: MAPK cascade (GO:0000165);; Molecular Function: NAD+ diphosphatase activity (GO:0000210);; Biological Process: respiratory burst involved in defense response (GO:0002679);; Molecular Function: protein binding (GO:0005515);; Cellular Component: cell wall (GO:0005618);; Cellular Component: nucleus (GO:0005634);; Cellular Component: cytosol (GO:0005829);; Cellular Component: plas…	--	--	[T]	Signal transduction mechanisms	NUDIX domain	Nudix hydrolase 2 OS=Arabidopsis thaliana OX=3702 GN=NUDT2 PE=1 SV=1	S	Function unknown	Os06g0634300, partial [Oryza sativa Japonica Group]	biological process: metabolic process (GO:0008152);; biological process: cellular process (GO:0009987);; biological process: signaling (GO:0023052);; biological process: single-organism process (GO:0044699);; biological process: response to stimulus (GO:0050896);; biological process: biological regulation (GO:0065007);; molecular function: catalytic activity (GO:0003824);; biological process: imm…
LOC_Os06g14324	LOC_Os06g14324	316.023	16205	309.236	18140	322.146	14646	97.739	9367	95.9435	5955	83.7854	5696	5.65893e-74	1.79171	up	[T]	Signal transduction mechanisms	Molecular Function: glycerol-3-phosphate O-acyltransferase activity (GO:0004366);; Molecular Function: heme oxygenase (decyclizing) activity (GO:0004392);; Molecular Function: calcium ion binding (GO:0005509);; Cellular Component: extracellular region (GO:0005576);; Cellular Component: vacuole (GO:0005773);; Biological Process: phosphatidylglycerol biosynthetic process (GO:0006655);; Biological P…	--	--	--	--	Caleosin related protein	Probable peroxygenase 4 OS=Arabidopsis thaliana OX=3702 GN=PXG4 PE=1 SV=1	S	Function unknown	PREDICTED: probable peroxygenase 4 isoform X1 [Oryza sativa Japonica Group]	molecular function: catalytic activity (GO:0003824);; biological process: metabolic process (GO:0008152);; biological process: single-organism process (GO:0044699);; molecular function: binding (GO:0005488);; cellular component: extracellular region (GO:0005576);; cellular component: cell (GO:0005623);; cellular component: organelle (GO:0043226);; cellular component: cell part (GO:0044464);; biol…
LOC_Os03g12030	LOC_Os03g12030	4.46584	388	4.47488	443	3.93196	311	1.8365	223	1.7695	136	2.19727	184	4.3088e-21	1.62418	up	[Q]	Secondary metabolites biosynthesis, transport and catabolism	Biological Process: very long-chain fatty acid metabolic process (GO:0000038);; Biological Process: sulfur amino acid metabolic process (GO:0000096);; Biological Process: polysaccharide biosynthetic process (GO:0000271);; Cellular Component: extracellular region (GO:0005576);; Cellular Component: nucleus (GO:0005634);; Cellular Component: endoplasmic reticulum (GO:0005783);; Biological Process: a…	K15397|0|osa:4332090|K15397 3-ketoacyl-CoA synthase [EC:2.3.1.199] | (RefSeq) 3-ketoacyl-CoA synthase 6	Fatty acid elongation (ko00062)	--	--	FAE1/Type III polyketide synthase-like protein;; 3-Oxoacyl-[acyl-carrier-protein (ACP)] synthase III C terminal;; Chalcone and stilbene synthases, C-terminal domain;; Chalcone and stilbene synthases, N-terminal domain;; 3-Oxoacyl-[acyl-carrier-protein (ACP)] synthase III	3-ketoacyl-CoA synthase 6 OS=Arabidopsis thaliana OX=3702 GN=CUT1 PE=1 SV=1	I	Lipid transport and metabolism	PREDICTED: 3-ketoacyl-CoA synthase 6 [Oryza sativa Japonica Group]	biological process: metabolic process (GO:0008152);; biological process: cellular process (GO:0009987);; biological process: single-organism process (GO:0044699);; cellular component: extracellular region (GO:0005576);; cellular component: cell (GO:0005623);; cellular component: organelle (GO:0043226);; cellular component: cell part (GO:0044464);; biological process: localization (GO:0051179);; b…
LOC_Os03g05290	LOC_Os03g05290	752.908	37180	734.648	41261	628.994	28252	15.9688	1102	13.3576	580	8.50302	404	2.80472e-201	6.2371	up	[G]	Carbohydrate transport and metabolism	Cellular Component: protein storage vacuole (GO:0000326);; Cellular Component: cell wall (GO:0005618);; Cellular Component: endoplasmic reticulum (GO:0005783);; Cellular Component: plasma membrane (GO:0005886);; Biological Process: glycolytic process (GO:0006096);; Biological Process: polyamine catabolic process (GO:0006598);; Biological Process: calcium ion transport (GO:0006816);; Biological Pr…	K09873|9.06648e-139|osa:4331608|K09873 aquaporin TIP | (RefSeq) AQP, OsJ_009057, TIP1-1, YK333, aquaporin, rTIP1; probable aquaporin TIP1-1	--	[G]	Carbohydrate transport and metabolism	Major intrinsic protein	Probable aquaporin TIP1-1 OS=Oryza sativa subsp. japonica OX=39947 GN=TIP1-1 PE=2 SV=1	G	Carbohydrate transport and metabolism	PREDICTED: probable aquaporin TIP1-1 [Oryza sativa Japonica Group]	cellular component: cell (GO:0005623);; cellular component: organelle (GO:0043226);; cellular component: cell part (GO:0044464);; cellular component: membrane (GO:0016020);; biological process: metabolic process (GO:0008152);; biological process: cellular process (GO:0009987);; biological process: single-organism process (GO:0044699);; biological process: localization (GO:0051179);; biological pr…
LOC_Os02g17970	LOC_Os02g17970	41.395	7537	41.2578	8545	38.9174	6440	20.111	5114	22.6187	3620	21.926	3838	5.26559e-60	1.39148	up	[T]	Signal transduction mechanisms	Biological Process: regulation of protein phosphorylation (GO:0001932);; Molecular Function: protein kinase activity (GO:0004672);; Molecular Function: protein serine/threonine kinase activity (GO:0004674);; Molecular Function: protein serine/threonine phosphatase activity (GO:0004722);; Molecular Function: protein binding (GO:0005515);; Molecular Function: ATP binding (GO:0005524);; Cellular Com…	--	--	[T]	Signal transduction mechanisms	Protein phosphatase 2C;; Protein kinase domain;; Cyclic nucleotide-binding domain;; Protein tyrosine kinase	Protein phosphatase 2C and cyclic nucleotide-binding/kinase domain-containing protein OS=Arabidopsis thaliana OX=3702 GN=At2g20050/At2g20040 PE=2 SV=2	T	Signal transduction mechanisms	PREDICTED: protein phosphatase 2C and cyclic nucleotide-binding/kinase domain-containing protein isoform X1 [Oryza sativa Japonica Group]	biological process: biological regulation (GO:0065007);; biological process: metabolic process (GO:0008152);; biological process: cellular process (GO:0009987);; molecular function: catalytic activity (GO:0003824);; molecular function: binding (GO:0005488);; cellular component: cell (GO:0005623);; cellular component: organelle (GO:0043226);; cellular component: cell part (GO:0044464);; cellular c…
LOC_Os09g29170	LOC_Os09g29170	33.4607	3082	31.5729	3255	34.6767	2852	11.1334	1400	11.2515	875	12.6378	1132	2.1745e-82	1.99714	up	[M]	Cell wall/membrane/envelope biogenesis	Molecular Function: protein serine/threonine kinase activity (GO:0004674);; Molecular Function: calcium ion binding (GO:0005509);; Molecular Function: ATP binding (GO:0005524);; Cellular Component: nucleus (GO:0005634);; Cellular Component: peroxisome (GO:0005777);; Cellular Component: endoplasmic reticulum membrane (GO:0005789);; Cellular Component: cytosol (GO:0005829);; Cellular Component: pla…	--	--	[T]	Signal transduction mechanisms	Protein kinase domain;; Protein tyrosine kinase;; Kinase-like;; Lipopolysaccharide kinase (Kdo/WaaP) family	Serine/threonine-protein kinase PEPKR2 OS=Arabidopsis thaliana OX=3702 GN=PEPKR2 PE=2 SV=1	T	Signal transduction mechanisms	PREDICTED: serine/threonine-protein kinase PEPKR2 [Oryza sativa Japonica Group]	biological process: metabolic process (GO:0008152);; biological process: cellular process (GO:0009987);; molecular function: catalytic activity (GO:0003824);; molecular function: binding (GO:0005488);; cellular component: cell (GO:0005623);; cellular component: organelle (GO:0043226);; cellular component: cell part (GO:0044464);; cellular component: membrane (GO:0016020);; cellular component: org…
LOC_Os01g04930	LOC_Os01g04930	20.1855	2101	18.8982	2237	20.3423	1926	7.79474	1134	7.27982	666	10.1863	1019	3.82692e-35	1.71558	up	--	--	Molecular Function: DNA binding (GO:0003677);; Molecular Function: chromatin binding (GO:0003682);; Cellular Component: nucleus (GO:0005634);; Cellular Component: cytosol (GO:0005829);; Biological Process: regulation of transcription, DNA-templated (GO:0006355);; Biological Process: gravitropism (GO:0009630);; Biological Process: response to salt stress (GO:0009651);; Biological Process: response…	--	--	[O]	Posttranslational modification, protein turnover, chaperones	Myb-like DNA-binding domain;; Myb-like DNA-binding domain	Transcription factor DIVARICATA OS=Antirrhinum majus OX=4151 GN=DIVARICATA PE=2 SV=1	K	Transcription	PREDICTED: transcription factor DIVARICATA [Oryza sativa Japonica Group]	molecular function: binding (GO:0005488);; cellular component: cell (GO:0005623);; cellular component: organelle (GO:0043226);; cellular component: cell part (GO:0044464);; biological process: biological regulation (GO:0065007);; biological process: response to stimulus (GO:0050896);; biological process: reproduction (GO:0000003);; biological process: reproductive process (GO:0022414);; biologica…
LOC_Os09g38100	LOC_Os09g38100	13.2386	939	12.5662	1013	14.2685	920	2.18734	217	2.10401	132	1.79456	123	1.01053e-91	3.17735	up	--	--	Molecular Function: adenine nucleotide transmembrane transporter activity (GO:0000295);; Molecular Function: purine ribonucleotide transmembrane transporter activity (GO:0005346);; Cellular Component: cell wall (GO:0005618);; Cellular Component: mitochondrial inner membrane (GO:0005743);; Cellular Component: vacuolar membrane (GO:0005774);; Cellular Component: Golgi apparatus (GO:0005794);; Biolo…	--	--	[C]	Energy production and conversion	Mitochondrial carrier protein	Mitochondrial phosphate carrier protein 1, mitochondrial OS=Arabidopsis thaliana OX=3702 GN=MPT1 PE=2 SV=1	S	Function unknown	PREDICTED: mitochondrial phosphate carrier protein 1, mitochondrial [Oryza sativa Japonica Group]	biological process: single-organism process (GO:0044699);; biological process: localization (GO:0051179);; molecular function: transporter activity (GO:0005215);; cellular component: cell (GO:0005623);; cellular component: cell part (GO:0044464);; cellular component: membrane (GO:0016020);; cellular component: organelle (GO:0043226);; cellular component: organelle part (GO:0044422);; biological p…
LOC_Os04g45480	LOC_Os04g45480	27.3489	2337	26.5369	2579	28.0522	2180	2.95715	353	2.11	159	2.44045	201	4.46759e-164	3.90504	up	[R]	General function prediction only	Molecular Function: phosphoprotein phosphatase activity (GO:0004721);; Molecular Function: protein binding (GO:0005515);; Cellular Component: nucleus (GO:0005634);; Cellular Component: nuclear envelope (GO:0005635);; Cellular Component: endoplasmic reticulum membrane (GO:0005789);; Cellular Component: cytosol (GO:0005829);; Cellular Component: plasma membrane (GO:0005886);; Biological Process: pr…	K09553|0|dosa:Os04t0538000-01|K09553 stress-induced-phosphoprotein 1 | (RAP-DB) Os04g0538000; Tetratricopeptide TPR-1 domain containing protein.	--	[O]	Posttranslational modification, protein turnover, chaperones	Tetratricopeptide repeat;; Tetratricopeptide repeat;; TPR repeat;; Tetratricopeptide repeat;; Tetratricopeptide repeat;; Tetratricopeptide repeat;; Tetratricopeptide repeat;; Tetratricopeptide repeat;; Tetratricopeptide repeat;; Tetratricopeptide repeat;; Tetratricopeptide repeat;; Tetratricopeptide repeat;; Coatomer epsilon subunit	Hsp70-Hsp90 organizing protein OS=Triticum aestivum OX=4565 GN=HOP PE=1 SV=1	S	Function unknown	Os04g0538000, partial [Oryza sativa Japonica Group]	biological process: metabolic process (GO:0008152);; biological process: cellular process (GO:0009987);; molecular function: catalytic activity (GO:0003824);; molecular function: binding (GO:0005488);; cellular component: cell (GO:0005623);; cellular component: organelle (GO:0043226);; cellular component: cell part (GO:0044464);; cellular component: organelle part (GO:0044422);; cellular componen…
LOC_Os01g72120	LOC_Os01g72120	8.33616	407	14.1402	785	11.4376	508	5.67449	387	5.45805	235	10.389	488	0.000140413	1.13343	up	[O]	Posttranslational modification, protein turnover, chaperones	Molecular Function: glutathione transferase activity (GO:0004364);; Cellular Component: cytosol (GO:0005829);; Cellular Component: plasma membrane (GO:0005886);; Biological Process: fatty acid beta-oxidation (GO:0006635);; Biological Process: glutathione metabolic process (GO:0006749);; Biological Process: amino acid transport (GO:0006865);; Biological Process: response to oxidative stress (GO:00…	K00799|4.02725e-159|osa:4325763|K00799 glutathione S-transferase [EC:2.5.1.18] | (RefSeq) probable glutathione S-transferase	Glutathione metabolism (ko00480)	[O]	Posttranslational modification, protein turnover, chaperones	Glutathione S-transferase, N-terminal domain;; Glutathione S-transferase, N-terminal domain;; Glutathione S-transferase, N-terminal domain;; Glutathione S-transferase, C-terminal domain	Probable glutathione S-transferase OS=Glycine max OX=3847 GN=HSP26-A PE=2 SV=1	O	Posttranslational modification, protein turnover, chaperones	PREDICTED: probable glutathione S-transferase [Oryza sativa Japonica Group]	molecular function: catalytic activity (GO:0003824);; cellular component: cell (GO:0005623);; cellular component: cell part (GO:0044464);; cellular component: membrane (GO:0016020);; biological process: metabolic process (GO:0008152);; biological process: cellular process (GO:0009987);; biological process: single-organism process (GO:0044699);; biological process: localization (GO:0051179);; biol…
LOC_Os02g07770	LOC_Os02g07770	5.61126	255	6.20479	321	2.93478	122	3.04669	194	2.53444	102	3.8602	169	0.00075577	1.10735	up	--	--	Molecular Function: DNA binding (GO:0003677);; Molecular Function: chromatin binding (GO:0003682);; Molecular Function: transcription factor activity, sequence-specific DNA binding (GO:0003700);; Molecular Function: protein binding (GO:0005515);; Cellular Component: cell wall (GO:0005618);; Cellular Component: nucleus (GO:0005634);; Biological Process: rRNA processing (GO:0006364);; Biological Pr…	--	--	--	--	MYB-CC type transfactor, LHEQLE motif;; Myb-like DNA-binding domain	Myb family transcription factor APL OS=Arabidopsis thaliana OX=3702 GN=APL PE=1 SV=2	K	Transcription	myb family transcription factor-like [Oryza sativa Japonica Group]	molecular function: binding (GO:0005488);; biological process: biological regulation (GO:0065007);; molecular function: nucleic acid binding transcription factor activity (GO:0001071);; cellular component: cell (GO:0005623);; cellular component: cell part (GO:0044464);; cellular component: organelle (GO:0043226);; biological process: metabolic process (GO:0008152);; biological process: cellular p…
LOC_Os01g22010	LOC_Os01g22010	102.544	8280	102.238	9385	104.605	7673	8.91571	1007	8.05996	574	9.40483	730	0	4.02596	up	[H]	Coenzyme transport and metabolism	Molecular Function: methionine adenosyltransferase activity (GO:0004478);; Molecular Function: ATP binding (GO:0005524);; Cellular Component: cell wall (GO:0005618);; Cellular Component: nucleolus (GO:0005730);; Cellular Component: cytoplasm (GO:0005737);; Cellular Component: plasma membrane (GO:0005886);; Biological Process: methionine metabolic process (GO:0006555);; Biological Process: S-adeno…	K00789|0|osa:4326996|K00789 S-adenosylmethionine synthetase [EC:2.5.1.6] | (RefSeq) SAM2, SAMS2; S-adenosylmethionine synthase 2	--	[H]	Coenzyme transport and metabolism	S-adenosylmethionine synthetase, C-terminal domain;; S-adenosylmethionine synthetase, central domain;; S-adenosylmethionine synthetase, N-terminal domain	S-adenosylmethionine synthase 2 OS=Oryza sativa subsp. japonica OX=39947 GN=SAM2 PE=2 SV=1	H	Coenzyme transport and metabolism	PREDICTED: S-adenosylmethionine synthase 2 [Oryza sativa Japonica Group]	molecular function: catalytic activity (GO:0003824);; molecular function: binding (GO:0005488);; cellular component: cell (GO:0005623);; cellular component: cell part (GO:0044464);; cellular component: organelle (GO:0043226);; cellular component: organelle part (GO:0044422);; cellular component: membrane (GO:0016020);; biological process: metabolic process (GO:0008152);; biological process: cellu…
LOC_Os04g47080	LOC_Os04g47080	0.369302	40	0.463355	57	0.936923	91	0.011919	2	0	0	0.088108	10	2.40347e-07	4.07991	up	--	--	Molecular Function: DNA binding (GO:0003677);; Molecular Function: protein binding (GO:0005515);; Cellular Component: nucleus (GO:0005634);; Biological Process: regulation of transcription, DNA-templated (GO:0006355);; Biological Process: cellular protein modification process (GO:0006464);; Biological Process: response to salt stress (GO:0009651);; Biological Process: flavonoid metabolic process …	--	--	--	--	bHLH-MYC and R2R3-MYB transcription factors N-terminal;; Helix-loop-helix DNA-binding domain	Anthocyanin regulatory Lc protein OS=Zea mays OX=4577 GN=LC PE=1 SV=1	K	Transcription	PREDICTED: anthocyanin regulatory Lc protein [Oryza sativa Japonica Group]	molecular function: binding (GO:0005488);; cellular component: cell (GO:0005623);; cellular component: organelle (GO:0043226);; cellular component: cell part (GO:0044464);; biological process: biological regulation (GO:0065007);; biological process: metabolic process (GO:0008152);; biological process: cellular process (GO:0009987);; biological process: response to stimulus (GO:0050896);; biologic…
LOC_Os08g10510	LOC_Os08g10510	34.5966	2764	38.5915	3501	19.6233	1430	6.28181	701	6.09692	429	9.61739	737	5.60823e-24	2.53839	up	[H]	Coenzyme transport and metabolism	Cellular Component: mitochondrion (GO:0005739);; Cellular Component: vacuolar membrane (GO:0005774);; Cellular Component: Golgi apparatus (GO:0005794);; Cellular Component: cytosol (GO:0005829);; Biological Process: sucrose metabolic process (GO:0005985);; Biological Process: inositol metabolic process (GO:0006020);; Biological Process: arginine metabolic process (GO:0006525);; Biological Process…	K16871|0|osa:4344928|K16871 4-aminobutyrate---pyruvate transaminase [EC:2.6.1.96] | (RefSeq) OJ1119_C05.10, OsJ_26408; probable gamma-aminobutyrate transaminase 3, mitochondrial	Alanine, aspartate and glutamate metabolism (ko00250);; Butanoate metabolism (ko00650)	[E]	Amino acid transport and metabolism	Aminotransferase class-III	Probable gamma-aminobutyrate transaminase 3, mitochondrial OS=Oryza sativa subsp. japonica OX=39947 GN=Os08g0205900 PE=3 SV=1	E	Amino acid transport and metabolism	PREDICTED: probable gamma-aminobutyrate transaminase 3, mitochondrial [Oryza sativa Japonica Group]	cellular component: cell (GO:0005623);; cellular component: organelle (GO:0043226);; cellular component: cell part (GO:0044464);; cellular component: membrane (GO:0016020);; cellular component: organelle part (GO:0044422);; biological process: metabolic process (GO:0008152);; biological process: cellular process (GO:0009987);; biological process: single-organism process (GO:0044699);; biological …
LOC_Os08g34280	LOC_Os08g34280	37.4817	2380	61.9505	4473	51.9942	3003	23.876	2118	11.4745	641	14.3353	875	3.81425e-14	2.06446	up	[M]	Cell wall/membrane/envelope biogenesis	Biological Process: alternative mRNA splicing, via spliceosome (GO:0000380);; Molecular Function: double-stranded DNA binding (GO:0003690);; Molecular Function: single-stranded DNA binding (GO:0003697);; Molecular Function: mRNA binding (GO:0003729);; Molecular Function: protein kinase activity (GO:0004672);; Molecular Function: calmodulin binding (GO:0005516);; Cellular Component: cell wall (GO:…	K09753|0|osa:4345689|K09753 cinnamoyl-CoA reductase [EC:1.2.1.44] | (RefSeq) cinnamoyl-CoA reductase 1	Phenylpropanoid biosynthesis (ko00940)	[V]	Defense mechanisms	NAD dependent epimerase/dehydratase family;; 3-beta hydroxysteroid dehydrogenase/isomerase family;; NAD(P)H-binding;; NmrA-like family;; GDP-mannose 4,6 dehydratase;; Male sterility protein;; KR domain	Cinnamoyl-CoA reductase 1 OS=Arabidopsis thaliana OX=3702 GN=CCR1 PE=1 SV=1	M	Cell wall/membrane/envelope biogenesis	PREDICTED: cinnamoyl-CoA reductase 1 [Oryza sativa Japonica Group]	biological process: metabolic process (GO:0008152);; biological process: cellular process (GO:0009987);; molecular function: binding (GO:0005488);; molecular function: catalytic activity (GO:0003824);; cellular component: cell (GO:0005623);; cellular component: cell part (GO:0044464);; cellular component: organelle (GO:0043226);; cellular component: organelle part (GO:0044422);; cellular componen…
LOC_Os06g40020	LOC_Os06g40020	0.758908	63	0.53078	50	0.48289	37	0.06065	7	0	0	0.045141	4	4.99785e-10	4.10054	up	[L]	Replication, recombination and repair	Molecular Function: DNA binding (GO:0003677);; Molecular Function: RNA binding (GO:0003723);; Molecular Function: ATP binding (GO:0005524);; Cellular Component: nucleolus (GO:0005730);; Cellular Component: vacuole (GO:0005773);; Cellular Component: peroxisome (GO:0005777);; Cellular Component: cytosol (GO:0005829);; Cellular Component: plasma membrane (GO:0005886);; Biological Process: nucleobase…	K11594|0|dosa:Os06t0602400-01|K11594 ATP-dependent RNA helicase DDX3X [EC:3.6.4.13] | (RAP-DB) Os06g0602400; Similar to DEAD-box protein 3, X-chromosomal (DEAD-box RNA helicase DEAD3) (mDEAD3) (Embryonic RNA helicase) (D1PAS1 related sequence 2).	--	[A]	RNA processing and modification	DEAD/DEAH box helicase;; Helicase conserved C-terminal domain	DEAD-box ATP-dependent RNA helicase 52A OS=Oryza sativa subsp. japonica OX=39947 GN=Os06g0602400 PE=2 SV=2	L	Replication, recombination and repair	unnamed protein product [Oryza sativa Japonica Group]	molecular function: binding (GO:0005488);; cellular component: cell (GO:0005623);; cellular component: organelle (GO:0043226);; cellular component: organelle part (GO:0044422);; cellular component: cell part (GO:0044464);; cellular component: membrane (GO:0016020);; biological process: metabolic process (GO:0008152);; biological process: cellular process (GO:0009987);; molecular function: catalyt…
LOC_Os03g22800	LOC_Os03g22800	9.45308	996	8.87144	1056	7.38251	762	4.25662	544	5.18886	449	4.73716	506	1.14317e-19	1.43444	up	--	--	Molecular Function: transcription factor activity, sequence-specific DNA binding (GO:0003700);; Molecular Function: protein binding (GO:0005515);; Cellular Component: nucleus (GO:0005634);; Cellular Component: cytosol (GO:0005829);; Cellular Component: plasma membrane (GO:0005886);; Biological Process: ER to Golgi vesicle-mediated transport (GO:0006888);; Molecular Function: phosphoric diester hy…	--	--	[R]	General function prediction only	Tub family;; F-box domain	Tubby-like F-box protein 6 OS=Oryza sativa subsp. japonica OX=39947 GN=TULP6 PE=2 SV=1	S	Function unknown	PREDICTED: tubby-like F-box protein 6 [Oryza sativa Japonica Group]	biological process: biological regulation (GO:0065007);; molecular function: nucleic acid binding transcription factor activity (GO:0001071);; molecular function: binding (GO:0005488);; cellular component: cell (GO:0005623);; cellular component: organelle (GO:0043226);; cellular component: cell part (GO:0044464);; cellular component: membrane (GO:0016020);; biological process: localization (GO:00…
LOC_Os02g49060	LOC_Os02g49060	3.45906	354	2.78298	324	3.42577	319	1.87376	268	1.93687	175	2.29457	226	2.08475e-09	1.13941	up	--	--	Biological Process: amino acid transmembrane transport (GO:0003333);; Cellular Component: integral component of plasma membrane (GO:0005887);; Biological Process: protein targeting to membrane (GO:0006612);; Biological Process: water transport (GO:0006833);; Biological Process: response to nematode (GO:0009624);; Biological Process: response to salt stress (GO:0009651);; Biological Process: respo…	--	--	[E]	Amino acid transport and metabolism	Transmembrane amino acid transporter protein	Probable amino acid permease 7 OS=Arabidopsis thaliana OX=3702 GN=AAP7 PE=2 SV=1	E	Amino acid transport and metabolism	PREDICTED: probable amino acid permease 7 [Oryza sativa Japonica Group]	biological process: single-organism process (GO:0044699);; biological process: localization (GO:0051179);; cellular component: cell (GO:0005623);; cellular component: membrane (GO:0016020);; cellular component: membrane part (GO:0044425);; cellular component: cell part (GO:0044464);; biological process: response to stimulus (GO:0050896);; biological process: multi-organism process (GO:0051704);; …
LOC_Os02g55480	LOC_Os02g55480	40.6314	3539	34.2945	3397	38.1391	3023	15.3502	1869	16.7399	1282	16.7503	1404	4.22848e-57	1.69017	up	--	--	Biological Process: RNA splicing, via endonucleolytic cleavage and ligation (GO:0000394);; Molecular Function: ubiquitin-protein transferase activity (GO:0004842);; Molecular Function: protein binding (GO:0005515);; Cellular Component: nucleus (GO:0005634);; Cellular Component: mitochondrion (GO:0005739);; Cellular Component: cytosol (GO:0005829);; Biological Process: postreplication repair (GO:0…	--	--	[O]	Posttranslational modification, protein turnover, chaperones	Ring finger domain;; RING-like zinc finger;; Zinc finger, C3HC4 type (RING finger);; Zinc finger, C3HC4 type (RING finger);; Zinc finger, C3HC4 type (RING finger)	E3 ubiquitin-protein ligase SDIR1 OS=Arabidopsis thaliana OX=3702 GN=SDIR1 PE=1 SV=1	O	Posttranslational modification, protein turnover, chaperones	PREDICTED: RING-H2 finger protein ATL3 isoform X1 [Oryza sativa Japonica Group]	biological process: metabolic process (GO:0008152);; biological process: cellular process (GO:0009987);; molecular function: catalytic activity (GO:0003824);; molecular function: binding (GO:0005488);; cellular component: cell (GO:0005623);; cellular component: organelle (GO:0043226);; cellular component: cell part (GO:0044464);; biological process: response to stimulus (GO:0050896);; biological …
LOC_Os05g48360	LOC_Os05g48360	34.3048	3332	34.7166	3831	35.7975	3165	16.4451	2233	19.0997	1630	25.2902	2363	1.83884e-16	1.26769	up	--	--	Biological Process: MAPK cascade (GO:0000165);; Biological Process: respiratory burst involved in defense response (GO:0002679);; Cellular Component: nucleus (GO:0005634);; Cellular Component: plasma membrane (GO:0005886);; Biological Process: protein targeting to membrane (GO:0006612);; Biological Process: nucleotide transport (GO:0006862);; Biological Process: ER to Golgi vesicle-mediated trans…	--	--	--	--	MAC/Perforin domain	MACPF domain-containing protein NSL1 OS=Arabidopsis thaliana OX=3702 GN=NSL1 PE=2 SV=1	S	Function unknown	PREDICTED: MACPF domain-containing protein NSL1 [Oryza sativa Japonica Group]	biological process: metabolic process (GO:0008152);; biological process: cellular process (GO:0009987);; biological process: signaling (GO:0023052);; biological process: single-organism process (GO:0044699);; biological process: response to stimulus (GO:0050896);; biological process: biological regulation (GO:0065007);; biological process: immune system process (GO:0002376);; cellular component: …
LOC_Os03g48310	LOC_Os03g48310	8.60841	1217	6.34922	1021	5.58722	718	2.77698	549	2.55228	317	4.4882	610	2.48418e-10	1.53902	up	[P]	Inorganic ion transport and metabolism	Molecular Function: protein binding (GO:0005515);; Molecular Function: ATP binding (GO:0005524);; Cellular Component: nucleus (GO:0005634);; Cellular Component: vacuole (GO:0005773);; Cellular Component: plasma membrane (GO:0005886);; Biological Process: obsolete ATP catabolic process (GO:0006200);; Biological Process: ATP biosynthetic process (GO:0006754);; Biological Process: cation transport (…	K01535|0|dosa:Os03t0689300-01|K01535 H+-transporting ATPase [EC:3.6.3.6] | (RAP-DB) Os03g0689300; Plasma membrane H+ ATPase (EC 3.6.3.6) (H-ATPase).	Oxidative phosphorylation (ko00190)	[P]	Inorganic ion transport and metabolism	E1-E2 ATPase;; haloacid dehalogenase-like hydrolase;; Cation transporter/ATPase, N-terminus;; haloacid dehalogenase-like hydrolase	Plasma membrane ATPase 3 OS=Nicotiana plumbaginifolia OX=4092 GN=PMA3 PE=1 SV=1	P	Inorganic ion transport and metabolism	PREDICTED: plasma membrane ATPase 1 isoform X2 [Oryza sativa Japonica Group]	molecular function: binding (GO:0005488);; cellular component: cell (GO:0005623);; cellular component: organelle (GO:0043226);; cellular component: cell part (GO:0044464);; cellular component: membrane (GO:0016020);; biological process: metabolic process (GO:0008152);; biological process: cellular process (GO:0009987);; biological process: single-organism process (GO:0044699);; biological process…
LOC_Os05g50840	LOC_Os05g50840	83.9892	8146	88.2594	9735	89.1329	7863	17.3346	2349	16.9377	1444	18.443	1719	3.42368e-266	2.79032	up	--	--	Molecular Function: ATP transmembrane transporter activity (GO:0005347);; Cellular Component: nucleus (GO:0005634);; Cellular Component: mitochondrial inner membrane (GO:0005743);; Cellular Component: vacuolar membrane (GO:0005774);; Cellular Component: plasma membrane (GO:0005886);; Biological Process: glycolytic process (GO:0006096);; Biological Process: pentose-phosphate shunt (GO:0006098);; B…	K14684|0|osa:4339755|K14684 solute carrier family 25 (mitochondrial phosphate transporter), member 23/24/25/41 | (RefSeq) mitochondrial adenine nucleotide transporter ADNT1	--	[C]	Energy production and conversion	Mitochondrial carrier protein	Mitochondrial adenine nucleotide transporter ADNT1 OS=Arabidopsis thaliana OX=3702 GN=ADNT1 PE=1 SV=1	S	Function unknown	PREDICTED: mitochondrial adenine nucleotide transporter ADNT1 [Oryza sativa Japonica Group]	biological process: single-organism process (GO:0044699);; biological process: localization (GO:0051179);; molecular function: transporter activity (GO:0005215);; cellular component: cell (GO:0005623);; cellular component: organelle (GO:0043226);; cellular component: cell part (GO:0044464);; cellular component: membrane (GO:0016020);; cellular component: organelle part (GO:0044422);; biological p…
LOC_Os03g03510	LOC_Os03g03510	36.0293	3544	30.8953	3427	28.3595	2523	3.82118	518	4.64023	396	2.71036	253	9.651e-71	3.5589	up	[T]	Signal transduction mechanisms	Biological Process: cytokinesis by cell plate formation (GO:0000911);; Molecular Function: protein serine/threonine kinase activity (GO:0004674);; Molecular Function: ATP binding (GO:0005524);; Cellular Component: nucleus (GO:0005634);; Cellular Component: cytoplasm (GO:0005737);; Cellular Component: mitochondrion (GO:0005739);; Cellular Component: cytosol (GO:0005829);; Cellular Component: plasm…	--	--	[T]	Signal transduction mechanisms	Protein kinase domain;; Protein tyrosine kinase;; NAF domain;; Kinase-like	CBL-interacting protein kinase 9 OS=Oryza sativa subsp. japonica OX=39947 GN=CIPK9 PE=2 SV=1	T	Signal transduction mechanisms	PREDICTED: CBL-interacting protein kinase 9 [Oryza sativa Japonica Group]	biological process: cellular process (GO:0009987);; biological process: single-organism process (GO:0044699);; biological process: metabolic process (GO:0008152);; molecular function: catalytic activity (GO:0003824);; molecular function: binding (GO:0005488);; cellular component: cell (GO:0005623);; cellular component: organelle (GO:0043226);; cellular component: cell part (GO:0044464);; cellular…
LOC_Os09g34280	LOC_Os09g34280	56.2353	6921	57.8281	8056	54.4975	6059	37.3024	6396	37.6978	4034	40.8472	4789	1.55711e-46	1.02859	up	[T]	Signal transduction mechanisms	Molecular Function: protein binding (GO:0005515);; Cellular Component: nucleus (GO:0005634);; Cellular Component: endoplasmic reticulum (GO:0005783);; Cellular Component: plasma membrane (GO:0005886);; Biological Process: response to salt stress (GO:0009651);; Biological Process: cellular protein localization (GO:0034613);; Biological Process: cellular metabolic process (GO:0044237);; Biological …	--	--	[R]	General function prediction only	Ankyrin repeats (3 copies);; Ankyrin repeats (many copies);; Domain of unknown function;; Ankyrin repeats (many copies);; Ankyrin repeat;; Ankyrin repeat	Ankyrin repeat-containing protein At5g02620 OS=Arabidopsis thaliana OX=3702 GN=At5g02620 PE=1 SV=1	S	Function unknown	PREDICTED: ankyrin repeat-containing protein At5g02620 [Oryza sativa Japonica Group]	molecular function: binding (GO:0005488);; cellular component: cell (GO:0005623);; cellular component: organelle (GO:0043226);; cellular component: cell part (GO:0044464);; cellular component: membrane (GO:0016020);; biological process: response to stimulus (GO:0050896);; biological process: localization (GO:0051179);; biological process: metabolic process (GO:0008152);; biological process: cellu…
LOC_Os06g39875	LOC_Os06g39875	7.4537	216	9.80397	323	7.51807	198	1.55104	63	2.2485	58	1.39558	39	1.83128e-21	2.69869	up	[R]	General function prediction only	Molecular Function: GTPase activity (GO:0003924);; Molecular Function: protein binding (GO:0005515);; Molecular Function: GTP binding (GO:0005525);; Cellular Component: cell wall (GO:0005618);; Cellular Component: nucleolus (GO:0005730);; Cellular Component: cytoplasm (GO:0005737);; Cellular Component: Golgi apparatus (GO:0005794);; Cellular Component: cytosol (GO:0005829);; Cellular Component: p…	K07936|9.24975e-170|dosa:Os06t0600301-00|K07936 GTP-binding nuclear protein Ran | (RAP-DB) Os06g0600301; Similar to GTP-binding nuclear protein Ran1B (Fragment).	Ribosome biogenesis in eukaryotes (ko03008);; RNA transport (ko03013)	[U]	Intracellular trafficking, secretion, and vesicular transport	Ras family;; Ras of Complex, Roc, domain of DAPkinase;; ADP-ribosylation factor family;; RNA helicase	GTP-binding nuclear protein Ran-3 OS=Oryza sativa subsp. japonica OX=39947 GN=RAN3 PE=2 SV=1	S	Function unknown	RecName: Full=GTP-binding nuclear protein Ran-3; Short=OsRan3; AltName: Full=Ras-related nuclear protein 3	molecular function: catalytic activity (GO:0003824);; molecular function: binding (GO:0005488);; cellular component: cell (GO:0005623);; cellular component: cell part (GO:0044464);; cellular component: organelle (GO:0043226);; cellular component: organelle part (GO:0044422);; cellular component: membrane (GO:0016020);; biological process: single-organism process (GO:0044699);; biological process:…
LOC_Os01g65670	LOC_Os01g65670	3.74483	286	4.06678	354	2.46372	172	1.63911	175	1.34587	91	3.36115	247	0.00159294	1.16545	up	--	--	Cellular Component: integral component of plasma membrane (GO:0005887);; Biological Process: protein targeting to membrane (GO:0006612);; Biological Process: water transport (GO:0006833);; Biological Process: response to nematode (GO:0009624);; Biological Process: response to salt stress (GO:0009651);; Biological Process: response to fructose (GO:0009750);; Biological Process: positive regulation…	--	--	[E]	Amino acid transport and metabolism	Transmembrane amino acid transporter protein;; Tryptophan/tyrosine permease family	Amino acid permease 5 OS=Arabidopsis thaliana OX=3702 GN=AAP5 PE=1 SV=1	E	Amino acid transport and metabolism	PREDICTED: amino acid permease 5 isoform X2 [Oryza sativa Japonica Group]	cellular component: cell (GO:0005623);; cellular component: membrane (GO:0016020);; cellular component: membrane part (GO:0044425);; cellular component: cell part (GO:0044464);; biological process: localization (GO:0051179);; biological process: single-organism process (GO:0044699);; biological process: response to stimulus (GO:0050896);; biological process: multi-organism process (GO:0051704);; …
LOC_Os03g15690	LOC_Os03g15690	6.67082	520	7.37461	655	8.28753	587	5.09859	556	3.75086	258	4.16391	313	2.19551e-11	1.24759	up	--	--	Molecular Function: adenine nucleotide transmembrane transporter activity (GO:0000295);; Molecular Function: purine ribonucleotide transmembrane transporter activity (GO:0005346);; Cellular Component: cell wall (GO:0005618);; Cellular Component: mitochondrion (GO:0005739);; Cellular Component: mitochondrial inner membrane (GO:0005743);; Cellular Component: vacuolar membrane (GO:0005774);; Cellula…	--	--	[C]	Energy production and conversion	Mitochondrial carrier protein	Mitochondrial phosphate carrier protein 3, mitochondrial OS=Arabidopsis thaliana OX=3702 GN=MPT3 PE=1 SV=1	S	Function unknown	PREDICTED: mitochondrial phosphate carrier protein 3, mitochondrial [Oryza sativa Japonica Group]	biological process: single-organism process (GO:0044699);; biological process: localization (GO:0051179);; molecular function: transporter activity (GO:0005215);; cellular component: cell (GO:0005623);; cellular component: cell part (GO:0044464);; cellular component: organelle (GO:0043226);; cellular component: membrane (GO:0016020);; cellular component: organelle part (GO:0044422);; biological p…
LOC_Os07g43950	LOC_Os07g43950	71.7186	3323	68.4022	3604	69.1219	2913	5.47539	355	4.95741	202	3.62511	162	1.57542e-161	4.34866	up	[J]	Translation, ribosomal structure and biogenesis	Molecular Function: nucleotide binding (GO:0000166);; Biological Process: mitotic cell cycle (GO:0000278);; Biological Process: mRNA splicing, via spliceosome (GO:0000398);; Molecular Function: nucleic acid binding (GO:0003676);; Molecular Function: RNA binding (GO:0003723);; Cellular Component: nucleolus (GO:0005730);; Cellular Component: cytosol (GO:0005829);; Cellular Component: plasma membran…	K12900|4.49353e-49|osa:4344009|K12900 FUS-interacting serine-arginine-rich protein 1 | (RefSeq) serine/arginine-rich SC35-like splicing factor SCL33	Spliceosome (ko03040)	[R]	General function prediction only	RNA recognition motif. (a.k.a. RRM, RBD, or RNP domain)	Serine/arginine-rich SC35-like splicing factor SCL33 OS=Arabidopsis thaliana OX=3702 GN=SCL33 PE=1 SV=1	S	Function unknown	PREDICTED: serine/arginine-rich SC35-like splicing factor SCL33 isoform X1 [Oryza sativa Japonica Group]	molecular function: binding (GO:0005488);; biological process: cellular process (GO:0009987);; biological process: single-organism process (GO:0044699);; biological process: metabolic process (GO:0008152);; cellular component: cell (GO:0005623);; cellular component: organelle (GO:0043226);; cellular component: organelle part (GO:0044422);; cellular component: cell part (GO:0044464);; cellular com…
LOC_Os02g39360	LOC_Os02g39360	142.554	7506	133.368	7987	127.331	6098	34.8798	2566	34.9959	1620	34.6899	1756	4.29987e-193	2.42567	up	--	--	Molecular Function: DNA binding (GO:0003677);; Molecular Function: protein binding (GO:0005515);; Cellular Component: nucleus (GO:0005634);; Biological Process: organelle organization (GO:0006996);; Molecular Function: zinc ion binding (GO:0008270);; Biological Process: shade avoidance (GO:0009641);; Biological Process: response to salt stress (GO:0009651);; Biological Process: response to brassi…	--	--	--	--	B-box zinc finger	B-box zinc finger protein 24 OS=Arabidopsis thaliana OX=3702 GN=BBX24 PE=1 SV=1	S	Function unknown	PREDICTED: B-box zinc finger protein 25 [Oryza sativa Japonica Group]	molecular function: binding (GO:0005488);; cellular component: cell (GO:0005623);; cellular component: organelle (GO:0043226);; cellular component: cell part (GO:0044464);; biological process: cellular process (GO:0009987);; biological process: cellular component organization or biogenesis (GO:0071840);; biological process: response to stimulus (GO:0050896);; biological process: biological regula…
LOC_Os03g41070	LOC_Os03g41070	1.89636	52	3.89215	122	3.08681	77	0	0	0	0	0	0	3.50722e-14	7.5284	up	[P]	Inorganic ion transport and metabolism	Biological Process: establishment of planar polarity (GO:0001736);; Biological Process: response to molecule of bacterial origin (GO:0002237);; Molecular Function: transporter activity (GO:0005215);; Molecular Function: iron ion transmembrane transporter activity (GO:0005381);; Molecular Function: manganese ion transmembrane transporter activity (GO:0005384);; Molecular Function: protein binding …	K12347|2.41099e-120|dosa:Os03t0607400-01|K12347 natural resistance-associated macrophage protein | (RAP-DB) Os03g0607400; Similar to Metal transporter Nramp6.	--	[P]	Inorganic ion transport and metabolism	Natural resistance-associated macrophage protein	Metal transporter Nramp6 OS=Oryza sativa subsp. japonica OX=39947 GN=NRAMP6 PE=2 SV=1	P	Inorganic ion transport and metabolism	putative metal transporter [Oryza sativa Japonica Group]	biological process: developmental process (GO:0032502);; biological process: single-organism process (GO:0044699);; biological process: response to stimulus (GO:0050896);; molecular function: transporter activity (GO:0005215);; biological process: localization (GO:0051179);; molecular function: binding (GO:0005488);; cellular component: cell (GO:0005623);; cellular component: organelle (GO:004322…
LOC_Os04g38410	LOC_Os04g38410	247.199	16679	280.243	21505	386.605	23726	185.804	17515	154.508	9162	116.783	7572	1.71671e-11	1.4703	up	--	--	Biological Process: calcium ion transport (GO:0006816);; Biological Process: Golgi organization (GO:0007030);; Biological Process: response to light stimulus (GO:0009416);; Cellular Component: photosystem II (GO:0009523);; Cellular Component: chloroplast thylakoid membrane (GO:0009535);; Biological Process: response to salt stress (GO:0009651);; Biological Process: photosynthesis, light harvestin…	K08917|4.30655e-170|osa:4336028|K08917 light-harvesting complex II chlorophyll a/b binding protein 6 | (RefSeq) chlorophyll a-b binding protein CP24, chloroplastic	Photosynthesis - antenna proteins (ko00196)	--	--	Chlorophyll A-B binding protein	Chlorophyll a-b binding protein CP24 10A, chloroplastic OS=Solanum lycopersicum OX=4081 GN=CAP10A PE=3 SV=1	S	Function unknown	PREDICTED: chlorophyll a-b binding protein CP24, chloroplastic [Oryza sativa Japonica Group]	biological process: localization (GO:0051179);; biological process: cellular process (GO:0009987);; biological process: cellular component organization or biogenesis (GO:0071840);; biological process: response to stimulus (GO:0050896);; cellular component: cell (GO:0005623);; cellular component: membrane (GO:0016020);; cellular component: macromolecular complex (GO:0032991);; cellular component: …
LOC_Os03g60780	LOC_Os03g60780	33.6565	2278	30.6446	2359	33.8117	2082	18.5707	1757	16.2554	967	10.4939	683	9.99199e-14	1.57862	up	--	--	Cellular Component: cytoplasm (GO:0005737);; Biological Process: response to heat (GO:0009408);; Biological Process: response to salt stress (GO:0009651);; Molecular Function: Hsp70 protein binding (GO:0030544);;	K09562|0|osa:4334611|K09562 hsp70-interacting protein | (RefSeq) hsp70 nucleotide exchange factor fes1	Protein processing in endoplasmic reticulum (ko04141)	[O]	Posttranslational modification, protein turnover, chaperones	Nucleotide exchange factor Fes1;; Armadillo/beta-catenin-like repeat	--	O	Posttranslational modification, protein turnover, chaperones	PREDICTED: hsp70 nucleotide exchange factor fes1 isoform X1 [Oryza sativa Japonica Group]	cellular component: cell (GO:0005623);; cellular component: cell part (GO:0044464);; biological process: response to stimulus (GO:0050896);; molecular function: binding (GO:0005488)
LOC_Os03g27040	LOC_Os03g27040	24.6073	1146	24.7226	1309	25.3658	1074	6.14722	400	4.6074	189	3.57808	161	1.33227e-43	2.8318	up	[P]	Inorganic ion transport and metabolism	Biological Process: alternative mRNA splicing, via spliceosome (GO:0000380);; Molecular Function: double-stranded DNA binding (GO:0003690);; Molecular Function: single-stranded DNA binding (GO:0003697);; Molecular Function: mRNA binding (GO:0003729);; Molecular Function: protein kinase activity (GO:0004672);; Molecular Function: copper ion transmembrane transporter activity (GO:0005375);; Cellula…	--	--	[P]	Inorganic ion transport and metabolism	Heavy-metal-associated domain	Copper-transporting ATPase PAA1, chloroplastic OS=Arabidopsis thaliana OX=3702 GN=PAA1 PE=1 SV=1	P	Inorganic ion transport and metabolism	hypothetical protein OsI_11856 [Oryza sativa Indica Group]	biological process: metabolic process (GO:0008152);; biological process: cellular process (GO:0009987);; molecular function: binding (GO:0005488);; molecular function: catalytic activity (GO:0003824);; biological process: localization (GO:0051179);; molecular function: transporter activity (GO:0005215);; cellular component: cell (GO:0005623);; cellular component: organelle (GO:0043226);; cellular…
LOC_Os01g09320	LOC_Os01g09320	95.351	11110	92.258	12226	94.1954	9983	6.08128	990	6.70191	687	7.43425	833	0	4.28097	up	[C]	Energy production and conversion	Molecular Function: malate dehydrogenase (decarboxylating) (NAD+) activity (GO:0004471);; Molecular Function: malate dehydrogenase (decarboxylating) (NADP+) activity (GO:0004473);; Molecular Function: ATP binding (GO:0005524);; Cellular Component: cell wall (GO:0005618);; Cellular Component: mitochondrion (GO:0005739);; Cellular Component: vacuolar membrane (GO:0005774);; Cellular Component: cyto…	K00029|0|osa:4326769|K00029 malate dehydrogenase (oxaloacetate-decarboxylating)(NADP+) [EC:1.1.1.40] | (RefSeq) ME6, NADP-ME; NADP-dependent malic enzyme, chloroplastic	Pyruvate metabolism (ko00620);; Carbon fixation in photosynthetic organisms (ko00710);; Carbon metabolism (ko01200)	[C]	Energy production and conversion	Malic enzyme, NAD binding domain;; Malic enzyme, N-terminal domain	NADP-dependent malic enzyme, chloroplastic OS=Oryza sativa subsp. japonica OX=39947 GN=ME6 PE=2 SV=2	C	Energy production and conversion	PREDICTED: NADP-dependent malic enzyme, chloroplastic [Oryza sativa Japonica Group]	biological process: metabolic process (GO:0008152);; biological process: single-organism process (GO:0044699);; molecular function: catalytic activity (GO:0003824);; molecular function: binding (GO:0005488);; cellular component: cell (GO:0005623);; cellular component: cell part (GO:0044464);; cellular component: organelle (GO:0043226);; cellular component: membrane (GO:0016020);; cellular compone…
LOC_Os02g12840	LOC_Os02g12840	1.17082	155	1.40313	211	1.11702	134	0.703939	130	0.56817	66	0.762781	97	1.09746e-07	1.32821	up	[L]	Replication, recombination and repair	Molecular Function: translation initiation factor activity (GO:0003743);; Molecular Function: protein binding (GO:0005515);; Molecular Function: ATP binding (GO:0005524);; Cellular Component: cell wall (GO:0005618);; Cellular Component: nucleolus (GO:0005730);; Cellular Component: cytoplasm (GO:0005737);; Cellular Component: vacuolar membrane (GO:0005774);; Cellular Component: Golgi apparatus (GO…	K03257|0|osa:4328756|K03257 translation initiation factor 4A | (RefSeq) putative eukaryotic initiation factor 4A-2	RNA transport (ko03013)	[J]	Translation, ribosomal structure and biogenesis	DEAD/DEAH box helicase;; Domain of unknown function (DUF4283);; Helicase conserved C-terminal domain	Putative eukaryotic initiation factor 4A-2 OS=Oryza sativa subsp. japonica OX=39947 GN=Os02g0221300 PE=3 SV=2	L	Replication, recombination and repair	PREDICTED: ATP-dependent RNA helicase DRS1 isoform X1 [Oryza sativa Japonica Group]	biological process: metabolic process (GO:0008152);; biological process: cellular process (GO:0009987);; molecular function: binding (GO:0005488);; cellular component: cell (GO:0005623);; cellular component: cell part (GO:0044464);; cellular component: organelle (GO:0043226);; cellular component: organelle part (GO:0044422);; cellular component: membrane (GO:0016020);; biological process: single-…
LOC_Os01g20160	LOC_Os01g20160	1.07354	99	0.478837	51	0.687526	58	0.23477	31	0.169408	14	0.163573	15	9.55646e-07	2.33342	up	--	--	Cellular Component: plasma membrane (GO:0005886);; Biological Process: potassium ion transport (GO:0006813);; Biological Process: sodium ion transport (GO:0006814);; Biological Process: response to stress (GO:0006950);; Molecular Function: cation transmembrane transporter activity (GO:0008324);; Biological Process: response to salt stress (GO:0009651);; Molecular Function: sodium ion transmembran…	--	--	[P]	Inorganic ion transport and metabolism	Cation transport protein	Cation transporter HKT8 OS=Oryza sativa subsp. japonica OX=39947 GN=HKT8 PE=3 SV=1	P	Inorganic ion transport and metabolism	PREDICTED: cation transporter HKT8 [Oryza sativa Japonica Group]	cellular component: cell (GO:0005623);; cellular component: membrane (GO:0016020);; cellular component: cell part (GO:0044464);; biological process: localization (GO:0051179);; biological process: response to stimulus (GO:0050896);; molecular function: transporter activity (GO:0005215);; cellular component: membrane part (GO:0044425);; cellular component: organelle (GO:0043226)
LOC_Os04g43390	LOC_Os04g43390	22.1604	1480	18.7765	1428	15.4651	940	5.31257	496	4.89002	288	7.58917	488	2.33077e-27	2.13628	up	[G]	Carbohydrate transport and metabolism	Molecular Function: glucan exo-1,3-beta-glucosidase activity (GO:0004338);; Molecular Function: beta-galactosidase activity (GO:0004565);; Molecular Function: beta-mannosidase activity (GO:0004567);; Cellular Component: extracellular region (GO:0005576);; Cellular Component: mitochondrion (GO:0005739);; Cellular Component: Golgi apparatus (GO:0005794);; Biological Process: carbohydrate metabolic …	K05350|0|osa:4336389|K05350 beta-glucosidase [EC:3.2.1.21] | (RefSeq) BGLU16, Os4bglu16; beta-glucosidase 16	--	[G]	Carbohydrate transport and metabolism	Glycosyl hydrolase family 1	Beta-glucosidase 16 OS=Oryza sativa subsp. japonica OX=39947 GN=BGLU16 PE=3 SV=2	G	Carbohydrate transport and metabolism	PREDICTED: beta-glucosidase 16 isoform X3 [Oryza sativa Japonica Group]	molecular function: catalytic activity (GO:0003824);; cellular component: extracellular region (GO:0005576);; cellular component: cell (GO:0005623);; cellular component: organelle (GO:0043226);; cellular component: cell part (GO:0044464);; biological process: metabolic process (GO:0008152);; biological process: localization (GO:0051179);; biological process: cellular process (GO:0009987);; biolog…
LOC_Os09g25150	LOC_Os09g25150	139.669	8294	129.937	8776	126.374	6833	8.65586	719	9.14897	481	11.3823	651	0	4.23607	up	[M]	Cell wall/membrane/envelope biogenesis	Biological Process: alternative mRNA splicing, via spliceosome (GO:0000380);; Molecular Function: double-stranded DNA binding (GO:0003690);; Molecular Function: single-stranded DNA binding (GO:0003697);; Molecular Function: mRNA binding (GO:0003729);; Molecular Function: 3-beta-hydroxy-delta5-steroid dehydrogenase activity (GO:0003854);; Molecular Function: protein kinase activity (GO:0004672);; …	K09753|0|osa:4347074|K09753 cinnamoyl-CoA reductase [EC:1.2.1.44] | (RefSeq) CCR; cinnamoyl-CoA reductase 1	Phenylpropanoid biosynthesis (ko00940)	[V]	Defense mechanisms	NAD dependent epimerase/dehydratase family;; NAD(P)H-binding;; 3-beta hydroxysteroid dehydrogenase/isomerase family;; NmrA-like family;; GDP-mannose 4,6 dehydratase;; Male sterility protein;; KR domain	Cinnamoyl-CoA reductase 1 OS=Arabidopsis thaliana OX=3702 GN=CCR1 PE=1 SV=1	M	Cell wall/membrane/envelope biogenesis	PREDICTED: cinnamoyl-CoA reductase 1 isoform X1 [Oryza sativa Japonica Group]	biological process: metabolic process (GO:0008152);; biological process: cellular process (GO:0009987);; molecular function: binding (GO:0005488);; biological process: single-organism process (GO:0044699);; molecular function: catalytic activity (GO:0003824);; cellular component: cell (GO:0005623);; cellular component: cell part (GO:0044464);; cellular component: organelle (GO:0043226);; cellular…
LOC_Os10g38700	LOC_Os10g38700	210.598	10150	201.38	11038	210.454	9226	119.843	8070	131.043	5551	95.7077	4433	1.8509e-20	1.31908	up	[O]	Posttranslational modification, protein turnover, chaperones	Molecular Function: glutathione transferase activity (GO:0004364);; Cellular Component: cytosol (GO:0005829);; Biological Process: pentose-phosphate shunt (GO:0006098);; Biological Process: fatty acid beta-oxidation (GO:0006635);; Biological Process: glutathione metabolic process (GO:0006749);; Biological Process: toxin catabolic process (GO:0009407);; Cellular Component: chloroplast (GO:0009507)…	K00799|2.03936e-145|osa:4349202|K00799 glutathione S-transferase [EC:2.5.1.18] | (RefSeq) probable glutathione S-transferase GSTU6	Glutathione metabolism (ko00480)	[O]	Posttranslational modification, protein turnover, chaperones	Glutathione S-transferase, N-terminal domain;; Glutathione S-transferase, N-terminal domain;; Glutathione S-transferase, N-terminal domain;; Glutathione S-transferase, C-terminal domain;; Glutathione S-transferase, C-terminal domain	Probable glutathione S-transferase GSTU6 OS=Oryza sativa subsp. japonica OX=39947 GN=GSTU6 PE=2 SV=2	O	Posttranslational modification, protein turnover, chaperones	PREDICTED: probable glutathione S-transferase GSTU6 [Oryza sativa Japonica Group]	molecular function: catalytic activity (GO:0003824);; cellular component: cell (GO:0005623);; cellular component: cell part (GO:0044464);; biological process: metabolic process (GO:0008152);; biological process: cellular process (GO:0009987);; biological process: single-organism process (GO:0044699);; biological process: response to stimulus (GO:0050896);; biological process: detoxification (GO:0…
LOC_Os02g43330	LOC_Os02g43330	3.22728	184	1.85467	120	2.00351	104	0	0	0	0	0.073385	5	1.2935e-21	6.34973	up	--	--	Molecular Function: transcription regulatory region sequence-specific DNA binding (GO:0000976);; Molecular Function: transcription factor activity, sequence-specific DNA binding (GO:0003700);; Molecular Function: protein binding (GO:0005515);; Cellular Component: nucleus (GO:0005634);; Biological Process: regulation of transcription, DNA-templated (GO:0006355);; Biological Process: response to de…	--	--	[K]	Transcription	Homeobox associated leucine zipper;; Homeobox domain;; Homeobox KN domain	Homeobox-leucine zipper protein HOX24 OS=Oryza sativa subsp. japonica OX=39947 GN=HOX24 PE=2 SV=1	K	Transcription	PREDICTED: homeobox-leucine zipper protein HOX24 [Oryza sativa Japonica Group]	molecular function: binding (GO:0005488);; biological process: biological regulation (GO:0065007);; molecular function: nucleic acid binding transcription factor activity (GO:0001071);; cellular component: cell (GO:0005623);; cellular component: organelle (GO:0043226);; cellular component: cell part (GO:0044464);; biological process: response to stimulus (GO:0050896);; biological process: metabol…
LOC_Os01g53330	LOC_Os01g53330	46.8744	3655	48.133	4268	53.1487	3769	34.5483	3763	32.8509	2251	33.8563	2537	3.5303e-25	1.03019	up	--	--	Cellular Component: cytosol (GO:0005829);; Biological Process: ion transport (GO:0006811);; Biological Process: metabolic process (GO:0008152);; Biological Process: response to toxic substance (GO:0009636);; Biological Process: response to salt stress (GO:0009651);; Biological Process: phenylpropanoid metabolic process (GO:0009698);; Biological Process: flavonoid biosynthetic process (GO:0009813)…	--	--	[GC]	Carbohydrate transport and metabolism;; Energy production and conversion	UDP-glucoronosyl and UDP-glucosyl transferase	Anthocyanidin 5,3-O-glucosyltransferase OS=Rosa hybrid cultivar OX=128735 GN=RhGT1 PE=2 SV=1	S	Function unknown	putative arbutin synthase [Oryza sativa Japonica Group]	cellular component: cell (GO:0005623);; cellular component: cell part (GO:0044464);; biological process: localization (GO:0051179);; biological process: metabolic process (GO:0008152);; biological process: response to stimulus (GO:0050896);; biological process: cellular process (GO:0009987);; biological process: single-organism process (GO:0044699);; molecular function: catalytic activity (GO:000…
LOC_Os08g03290	LOC_Os08g03290	407.183	31497	387.308	34011	472.065	30872	300.151	32404	289.827	19582	276.34	18661	1.69524e-18	1.03359	up	[G]	Carbohydrate transport and metabolism	Molecular Function: glyceraldehyde-3-phosphate dehydrogenase (NAD+) (phosphorylating) activity (GO:0004365);; Molecular Function: copper ion binding (GO:0005507);; Cellular Component: cell wall (GO:0005618);; Cellular Component: nucleolus (GO:0005730);; Cellular Component: cytoplasm (GO:0005737);; Cellular Component: mitochondrial envelope (GO:0005740);; Cellular Component: Golgi apparatus (GO:00…	K00134|0|osa:4344564|K00134 glyceraldehyde 3-phosphate dehydrogenase [EC:1.2.1.12] | (RefSeq) GAPC, GAPC1, GAPDH, GPC, OJ1163_G08.15, OsJ_024858, PP38; glyceraldehyde-3-phosphate dehydrogenase 1, cytosolic	Glycolysis / Gluconeogenesis (ko00010);; Carbon fixation in photosynthetic organisms (ko00710);; Carbon metabolism (ko01200);; Biosynthesis of amino acids (ko01230)	[G]	Carbohydrate transport and metabolism	Glyceraldehyde 3-phosphate dehydrogenase, C-terminal domain;; Glyceraldehyde 3-phosphate dehydrogenase, NAD binding domain	Glyceraldehyde-3-phosphate dehydrogenase, cytosolic OS=Oryza sativa subsp. indica OX=39946 GN=GAPC PE=2 SV=1	G	Carbohydrate transport and metabolism	PREDICTED: glyceraldehyde-3-phosphate dehydrogenase 1, cytosolic [Oryza sativa Japonica Group]	biological process: metabolic process (GO:0008152);; biological process: single-organism process (GO:0044699);; molecular function: catalytic activity (GO:0003824);; molecular function: binding (GO:0005488);; cellular component: cell (GO:0005623);; cellular component: cell part (GO:0044464);; cellular component: organelle (GO:0043226);; cellular component: organelle part (GO:0044422);; cellular c…
LOC_Os07g44740	LOC_Os07g44740	76.4391	2039	61.449	1864	73.6647	1787	32.0277	1194	30.0378	704	24.3977	626	4.1166e-28	1.76144	up	[O]	Posttranslational modification, protein turnover, chaperones	Molecular Function: copper ion binding (GO:0005507);; Molecular Function: calmodulin binding (GO:0005516);; Molecular Function: ATP binding (GO:0005524);; Cellular Component: mitochondrion (GO:0005739);; Cellular Component: cytosol (GO:0005829);; Biological Process: gluconeogenesis (GO:0006094);; Biological Process: glycolytic process (GO:0006096);; Biological Process: protein folding (GO:0006457…	K04078|1.01734e-61|osa:4344071|K04078 chaperonin GroES | (RefSeq) 10 kDa chaperonin	--	[O]	Posttranslational modification, protein turnover, chaperones	Chaperonin 10 Kd subunit	10 kDa chaperonin, mitochondrial OS=Arabidopsis thaliana OX=3702 GN=CPN10 PE=1 SV=1	O	Posttranslational modification, protein turnover, chaperones	PREDICTED: 10 kDa chaperonin [Oryza sativa Japonica Group]	molecular function: binding (GO:0005488);; cellular component: cell (GO:0005623);; cellular component: organelle (GO:0043226);; cellular component: cell part (GO:0044464);; biological process: metabolic process (GO:0008152);; biological process: single-organism process (GO:0044699);; biological process: cellular process (GO:0009987);; biological process: response to stimulus (GO:0050896);; cellul…
LOC_Os04g44670	LOC_Os04g44670	0.861489	71	1.67891	158	1.07182	81	0.310564	36	0.25033	19	0.249422	20	4.67327e-10	2.54384	up	--	--	Biological Process: respiratory burst involved in defense response (GO:0002679);; Molecular Function: DNA binding (GO:0003677);; Molecular Function: transcription factor activity, sequence-specific DNA binding (GO:0003700);; Molecular Function: protein binding (GO:0005515);; Cellular Component: nucleus (GO:0005634);; Cellular Component: nucleolus (GO:0005730);; Biological Process: regulation of t…	--	--	--	--	AP2 domain	Ethylene-responsive transcription factor ERF053 OS=Arabidopsis thaliana OX=3702 GN=ERF053 PE=1 SV=1	K	Transcription	PREDICTED: uncharacterized protein LOC4336472 isoform X1 [Oryza sativa Japonica Group]	biological process: immune system process (GO:0002376);; biological process: metabolic process (GO:0008152);; biological process: single-organism process (GO:0044699);; molecular function: binding (GO:0005488);; biological process: biological regulation (GO:0065007);; molecular function: nucleic acid binding transcription factor activity (GO:0001071);; cellular component: cell (GO:0005623);; cell…
LOC_Os01g64970	LOC_Os01g64970	23.2166	1908	18.6411	1742	19.7407	1476	10.2612	1178	13.8459	1000	15.3683	1214	5.2042e-11	1.12299	up	[T]	Signal transduction mechanisms	Molecular Function: protein serine/threonine kinase activity (GO:0004674);; Molecular Function: protein binding (GO:0005515);; Molecular Function: ATP binding (GO:0005524);; Cellular Component: nucleus (GO:0005634);; Cellular Component: cytosol (GO:0005829);; Cellular Component: plasma membrane (GO:0005886);; Biological Process: sucrose metabolic process (GO:0005985);; Biological Process: protein…	K14498|0|osa:4324934|K14498 serine/threonine-protein kinase SRK2 [EC:2.7.11.1] | (RefSeq) OsJ_04228, RK2, SAPK4; serine/threonine-protein kinase SAPK4	Plant hormone signal transduction (ko04075)	[T]	Signal transduction mechanisms	Protein kinase domain;; Protein tyrosine kinase	Serine/threonine-protein kinase SAPK4 OS=Oryza sativa subsp. japonica OX=39947 GN=SAPK4 PE=2 SV=2	T	Signal transduction mechanisms	PREDICTED: serine/threonine-protein kinase SAPK4 [Oryza sativa Japonica Group]	biological process: metabolic process (GO:0008152);; biological process: cellular process (GO:0009987);; molecular function: catalytic activity (GO:0003824);; molecular function: binding (GO:0005488);; cellular component: cell (GO:0005623);; cellular component: organelle (GO:0043226);; cellular component: cell part (GO:0044464);; cellular component: membrane (GO:0016020);; biological process: sin…
LOC_Os06g10350	LOC_Os06g10350	2.30765	120	2.67091	158	6.69462	317	0.247647	18	0.138479	7	0.159641	8	5.41957e-20	4.6492	up	--	--	Biological Process: cell fate specification (GO:0001708);; Molecular Function: DNA binding (GO:0003677);; Molecular Function: chromatin binding (GO:0003682);; Molecular Function: transcription factor activity, sequence-specific DNA binding (GO:0003700);; Molecular Function: protein binding (GO:0005515);; Cellular Component: nucleus (GO:0005634);; Biological Process: fatty acid biosynthetic proces…	K09422|2.09364e-117|osa:4340430|K09422 myb proto-oncogene protein, plant | (RefSeq) C, C1; anthocyanin regulatory C1 protein	--	[K]	Transcription	Myb-like DNA-binding domain;; Myb-like DNA-binding domain	Anthocyanin regulatory C1 protein OS=Zea mays OX=4577 GN=C1 PE=2 SV=1	K	Transcription	PREDICTED: anthocyanin regulatory C1 protein [Oryza sativa Japonica Group]	biological process: cellular process (GO:0009987);; biological process: developmental process (GO:0032502);; biological process: single-organism process (GO:0044699);; molecular function: binding (GO:0005488);; biological process: biological regulation (GO:0065007);; molecular function: nucleic acid binding transcription factor activity (GO:0001071);; cellular component: cell (GO:0005623);; cellu…
LOC_Os08g06550	LOC_Os08g06550	143.054	4064	133.421	4311	162.867	4209	106.592	4231	89.3014	2230	68.94	1882	5.40692e-11	1.20273	up	[I]	Lipid transport and metabolism	Molecular Function: fatty-acyl-CoA binding (GO:0000062);; Molecular Function: protein binding (GO:0005515);; Cellular Component: extracellular space (GO:0005615);; Cellular Component: nucleus (GO:0005634);; Cellular Component: cytosol (GO:0005829);; Cellular Component: plasma membrane (GO:0005886);; Biological Process: chromatin silencing (GO:0006342);; Biological Process: calcium ion transport (…	--	--	[I]	Lipid transport and metabolism	Acyl CoA binding protein	Acyl-CoA-binding domain-containing protein 1 OS=Oryza sativa subsp. japonica OX=39947 GN=ACBP1 PE=1 SV=1	I	Lipid transport and metabolism	PREDICTED: acyl-CoA-binding protein [Oryza sativa Japonica Group]	molecular function: binding (GO:0005488);; cellular component: extracellular region (GO:0005576);; cellular component: extracellular region part (GO:0044421);; cellular component: cell (GO:0005623);; cellular component: organelle (GO:0043226);; cellular component: cell part (GO:0044464);; cellular component: membrane (GO:0016020);; biological process: cellular process (GO:0009987);; biological pr…
LOC_Os09g01960	LOC_Os09g01960	14.8187	1227	15.2607	1438	14.8392	1118	6.47394	749	5.86704	427	5.43726	433	4.33712e-47	1.81089	up	--	--	Biological Process: tryptophan biosynthetic process (GO:0000162);; Biological Process: cytokinesis by cell plate formation (GO:0000911);; Biological Process: cell fate specification (GO:0001708);; Biological Process: defense response to insect (GO:0002213);; Molecular Function: DNA binding (GO:0003677);; Molecular Function: chromatin binding (GO:0003682);; Molecular Function: transcription factor…	K09422|5.39369e-143|osa:4346379|K09422 myb proto-oncogene protein, plant | (RefSeq) transcription factor MYB44	--	[K]	Transcription	Myb-like DNA-binding domain;; Myb-like DNA-binding domain	Transcription factor MYB44 OS=Arabidopsis thaliana OX=3702 GN=MYB44 PE=1 SV=1	K	Transcription	PREDICTED: transcription factor MYB44 [Oryza sativa Japonica Group]	biological process: metabolic process (GO:0008152);; biological process: cellular process (GO:0009987);; biological process: single-organism process (GO:0044699);; biological process: developmental process (GO:0032502);; biological process: response to stimulus (GO:0050896);; molecular function: binding (GO:0005488);; biological process: biological regulation (GO:0065007);; molecular function: nu…
LOC_Os04g48390	LOC_Os04g48390	30.7101	3713	26.4113	3632	24.1303	2654	1.7335	293	1.27134	136	2.14759	250	2.30666e-144	4.43721	up	[G]	Carbohydrate transport and metabolism	Cellular Component: plant-type vacuole (GO:0000325);; Cellular Component: vacuolar membrane (GO:0005774);; Cellular Component: Golgi apparatus (GO:0005794);; Biological Process: calcium ion transport (GO:0006816);; Biological Process: phosphate ion transport (GO:0006817);; Biological Process: Golgi organization (GO:0007030);; Biological Process: response to salt stress (GO:0009651);; Cellular Com…	--	--	[R]	General function prediction only	Major Facilitator Superfamily;; SPX domain;; Sugar (and other) transporter	SPX domain-containing membrane protein Os04g0573000 OS=Oryza sativa subsp. japonica OX=39947 GN=Os04g0573000 PE=2 SV=2	T	Signal transduction mechanisms	OSJNBa0019K04.6 [Oryza sativa Japonica Group]	cellular component: cell (GO:0005623);; cellular component: organelle (GO:0043226);; cellular component: cell part (GO:0044464);; cellular component: membrane (GO:0016020);; cellular component: organelle part (GO:0044422);; biological process: localization (GO:0051179);; biological process: cellular process (GO:0009987);; biological process: cellular component organization or biogenesis (GO:00718…
LOC_Os01g71970	LOC_Os01g71970	17.7914	1167	22.4945	1678	24.9582	1489	5.50402	505	3.53036	204	7.01213	442	1.02646e-25	2.49025	up	--	--	Molecular Function: protein binding (GO:0005515);; Cellular Component: nucleus (GO:0005634);; Biological Process: regulation of transcription, DNA-templated (GO:0006355);; Biological Process: response to salt stress (GO:0009651);; Biological Process: gibberellic acid mediated signaling pathway (GO:0009740);; Biological Process: response to jasmonic acid (GO:0009753);; Biological Process: seed ger…	--	--	--	--	GRAS domain family	Scarecrow-like protein 3 OS=Arabidopsis thaliana OX=3702 GN=SCL3 PE=1 SV=1	K	Transcription	PREDICTED: scarecrow-like protein 3 isoform X1 [Oryza sativa Japonica Group]	molecular function: binding (GO:0005488);; cellular component: cell (GO:0005623);; cellular component: organelle (GO:0043226);; cellular component: cell part (GO:0044464);; biological process: biological regulation (GO:0065007);; biological process: response to stimulus (GO:0050896);; biological process: cellular process (GO:0009987);; biological process: signaling (GO:0023052);; biological proce…
LOC_Os05g04510	LOC_Os05g04510	206.63	17425	232.665	22240	185.831	14239	116.38	13685	115.568	8565	105.615	8559	7.78123e-34	1.36488	up	[H]	Coenzyme transport and metabolism	Molecular Function: methionine adenosyltransferase activity (GO:0004478);; Molecular Function: ATP binding (GO:0005524);; Cellular Component: cell wall (GO:0005618);; Cellular Component: nucleolus (GO:0005730);; Cellular Component: cytoplasm (GO:0005737);; Cellular Component: plasma membrane (GO:0005886);; Biological Process: methionine metabolic process (GO:0006555);; Biological Process: S-adeno…	K00789|0|osa:4337733|K00789 S-adenosylmethionine synthetase [EC:2.5.1.6] | (RefSeq) OsJ_016271, SAM1, SAMS; S-adenosylmethionine synthase 1	Cysteine and methionine metabolism (ko00270);; Biosynthesis of amino acids (ko01230)	[H]	Coenzyme transport and metabolism	S-adenosylmethionine synthetase, C-terminal domain;; S-adenosylmethionine synthetase, central domain;; S-adenosylmethionine synthetase, N-terminal domain	S-adenosylmethionine synthase 1 OS=Oryza sativa subsp. japonica OX=39947 GN=SAM1 PE=2 SV=1	H	Coenzyme transport and metabolism	PREDICTED: S-adenosylmethionine synthase 1 [Oryza sativa Japonica Group]	molecular function: catalytic activity (GO:0003824);; molecular function: binding (GO:0005488);; cellular component: cell (GO:0005623);; cellular component: cell part (GO:0044464);; cellular component: organelle (GO:0043226);; cellular component: organelle part (GO:0044422);; cellular component: membrane (GO:0016020);; biological process: metabolic process (GO:0008152);; biological process: cellu…
LOC_Os04g45810	LOC_Os04g45810	59.1575	3090	64.8759	3854	64.0355	3042	0.247254	19	0.087148	5	1.17414	59	1.27867e-15	6.58665	up	--	--	Molecular Function: transcription regulatory region sequence-specific DNA binding (GO:0000976);; Molecular Function: transcription factor activity, sequence-specific DNA binding (GO:0003700);; Cellular Component: nucleus (GO:0005634);; Biological Process: regulation of transcription, DNA-templated (GO:0006355);; Biological Process: response to water deprivation (GO:0009414);; Biological Process: …	--	--	[K]	Transcription	Homeobox domain;; Homeobox associated leucine zipper;; Homeobox KN domain	Homeobox-leucine zipper protein HOX22 OS=Oryza sativa subsp. japonica OX=39947 GN=HOX22 PE=2 SV=2	K	Transcription	PREDICTED: homeobox-leucine zipper protein HOX22 [Oryza sativa Japonica Group]	molecular function: binding (GO:0005488);; biological process: biological regulation (GO:0065007);; molecular function: nucleic acid binding transcription factor activity (GO:0001071);; cellular component: cell (GO:0005623);; cellular component: organelle (GO:0043226);; cellular component: cell part (GO:0044464);; biological process: response to stimulus (GO:0050896);; biological process: multi-o…
LOC_Os02g10120	LOC_Os02g10120	181.708	24875	104.366	16250	133.179	16583	4.68003	896	8.84101	1064	9.0613	1193	1.58519e-76	4.65395	up	--	--	Biological Process: maltose metabolic process (GO:0000023);; Biological Process: sulfur amino acid metabolic process (GO:0000096);; Molecular Function: iron ion binding (GO:0005506);; Molecular Function: protein binding (GO:0005515);; Cellular Component: plasma membrane (GO:0005886);; Biological Process: glycine catabolic process (GO:0006546);; Biological Process: unsaturated fatty acid biosynthe…	K00454|0|osa:4328603|K00454 lipoxygenase [EC:1.13.11.12] | (RefSeq) OJ1225_F07.1; lipoxygenase 2.3, chloroplastic	Linoleic acid metabolism (ko00591);; alpha-Linolenic acid metabolism (ko00592)	--	--	Lipoxygenase;; PLAT/LH2 domain	Lipoxygenase 2.3, chloroplastic OS=Hordeum vulgare OX=4513 GN=LOX2.3 PE=1 SV=1	S	Function unknown	PREDICTED: lipoxygenase 2.3, chloroplastic [Oryza sativa Japonica Group]	biological process: metabolic process (GO:0008152);; biological process: cellular process (GO:0009987);; biological process: single-organism process (GO:0044699);; molecular function: binding (GO:0005488);; cellular component: cell (GO:0005623);; cellular component: membrane (GO:0016020);; cellular component: cell part (GO:0044464);; biological process: localization (GO:0051179);; biological proc…
LOC_Os03g05310	LOC_Os03g05310	53.2388	5107	48.3684	5277	44.4768	3881	19.3388	2592	17.8174	1502	20.3963	1881	9.29537e-75	1.82286	up	[PR]	Inorganic ion transport and metabolism;; General function prediction only	Cellular Component: mitochondrion (GO:0005739);; Cellular Component: cytosol (GO:0005829);; Biological Process: gluconeogenesis (GO:0006094);; Biological Process: glycolytic process (GO:0006096);; Biological Process: cell death (GO:0008219);; Molecular Function: 1-aminocyclopropane-1-carboxylate deaminase activity (GO:0008660);; Cellular Component: chloroplast thylakoid (GO:0009534);; Biological …	K13071|0|osa:4331611|K13071 pheophorbide a oxygenase [EC:1.14.15.17] | (RefSeq) pheophorbide a oxygenase, chloroplastic	Porphyrin and chlorophyll metabolism (ko00860)	--	--	Pheophorbide a oxygenase;; Rieske [2Fe-2S] domain	Pheophorbide a oxygenase, chloroplastic OS=Arabidopsis thaliana OX=3702 GN=PAO PE=1 SV=1	P	Inorganic ion transport and metabolism	PREDICTED: pheophorbide a oxygenase, chloroplastic [Oryza sativa Japonica Group]	cellular component: cell (GO:0005623);; cellular component: organelle (GO:0043226);; cellular component: cell part (GO:0044464);; biological process: metabolic process (GO:0008152);; biological process: single-organism process (GO:0044699);; biological process: cellular process (GO:0009987);; molecular function: catalytic activity (GO:0003824);; cellular component: organelle part (GO:0044422);; b…
LOC_Os08g04840	LOC_Os08g04840	56.118	3937	55.9043	4460	45.5372	2906	10.0479	985	9.04261	558	12.3421	832	8.70259e-92	2.80124	up	--	--	Molecular Function: DNA binding (GO:0003677);; Molecular Function: chromatin binding (GO:0003682);; Molecular Function: transcription factor activity, sequence-specific DNA binding (GO:0003700);; Cellular Component: nucleus (GO:0005634);; Biological Process: regulation of transcription, DNA-templated (GO:0006355);; Molecular Function: zinc ion binding (GO:0008270);; Biological Process: response t…	--	--	--	--	Myb-like DNA-binding domain	Transcription factor MYBS3 OS=Oryza sativa subsp. japonica OX=39947 GN=MYBS3 PE=2 SV=1	K	Transcription	PREDICTED: cyclin-dependent kinase 12 [Oryza sativa Japonica Group]	molecular function: binding (GO:0005488);; biological process: biological regulation (GO:0065007);; molecular function: nucleic acid binding transcription factor activity (GO:0001071);; cellular component: cell (GO:0005623);; cellular component: organelle (GO:0043226);; cellular component: cell part (GO:0044464);; biological process: response to stimulus (GO:0050896);; biological process: reprodu…
LOC_Os08g08500	LOC_Os08g08500	115.244	3377	109.461	3648	94.2263	2511	32.7638	1342	27.4193	706	33.363	940	1.11663e-76	2.24493	up	[M]	Cell wall/membrane/envelope biogenesis	Biological Process: alternative mRNA splicing, via spliceosome (GO:0000380);; Molecular Function: double-stranded DNA binding (GO:0003690);; Molecular Function: single-stranded DNA binding (GO:0003697);; Molecular Function: mRNA binding (GO:0003729);; Molecular Function: catalytic activity (GO:0003824);; Molecular Function: protein kinase activity (GO:0004672);; Molecular Function: calmodulin bin…	--	--	[V]	Defense mechanisms	NAD dependent epimerase/dehydratase family;; 3-beta hydroxysteroid dehydrogenase/isomerase family;; NAD(P)H-binding;; GDP-mannose 4,6 dehydratase;; Male sterility protein;; Polysaccharide biosynthesis protein;; KR domain;; NmrA-like family	Tetraketide alpha-pyrone reductase 1 OS=Arabidopsis thaliana OX=3702 GN=TKPR1 PE=1 SV=1	M	Cell wall/membrane/envelope biogenesis	putative cinnamoyl CoA reductase [Oryza sativa Japonica Group]	biological process: metabolic process (GO:0008152);; biological process: cellular process (GO:0009987);; molecular function: binding (GO:0005488);; molecular function: catalytic activity (GO:0003824);; cellular component: cell (GO:0005623);; cellular component: cell part (GO:0044464);; cellular component: organelle (GO:0043226);; cellular component: organelle part (GO:0044422);; cellular componen…
LOC_Os01g69080	LOC_Os01g69080	68.4787	5705	62.4772	5920	69.37	5257	34.826	4054	33.6519	2464	41.221	3301	6.1365e-38	1.3514	up	[F]	Nucleotide transport and metabolism	Biological Process: sulfur amino acid metabolic process (GO:0000096);; Biological Process: defense response to insect (GO:0002213);; Molecular Function: stearoyl-CoA 9-desaturase activity (GO:0004768);; Cellular Component: mitochondrion (GO:0005739);; Biological Process: glycine catabolic process (GO:0006546);; Biological Process: fatty acid biosynthetic process (GO:0006633);; Biological Process:…	K03921|0|osa:4327738|K03921 acyl-[acyl-carrier-protein] desaturase [EC:1.14.19.2 1.14.19.11 1.14.19.26] | (RefSeq) B1793G04.1, OsJ_04566, OsSSI2, SSI2; stearoyl-[acyl-carrier-protein] 9-desaturase 2, chloroplastic	Fatty acid biosynthesis (ko00061);; Biosynthesis of unsaturated fatty acids (ko01040);; Fatty acid metabolism (ko01212)	--	--	Fatty acid desaturase	Stearoyl-[acyl-carrier-protein] 9-desaturase 2, chloroplastic OS=Oryza sativa subsp. japonica OX=39947 GN=SSI2 PE=2 SV=1	I	Lipid transport and metabolism	PREDICTED: stearoyl-[acyl-carrier-protein] 9-desaturase 2, chloroplastic [Oryza sativa Japonica Group]	biological process: metabolic process (GO:0008152);; biological process: cellular process (GO:0009987);; biological process: single-organism process (GO:0044699);; biological process: response to stimulus (GO:0050896);; molecular function: catalytic activity (GO:0003824);; cellular component: cell (GO:0005623);; cellular component: organelle (GO:0043226);; cellular component: cell part (GO:004446…
LOC_Os06g14350	LOC_Os06g14350	1.46878	59	3.09639	140	2.56092	93	0.211686	12	0.277599	10	0	0	5.44431e-10	4.01599	up	[T]	Signal transduction mechanisms	Molecular Function: glycerol-3-phosphate O-acyltransferase activity (GO:0004366);; Molecular Function: heme oxygenase (decyclizing) activity (GO:0004392);; Molecular Function: calcium ion binding (GO:0005509);; Cellular Component: extracellular region (GO:0005576);; Cellular Component: vacuole (GO:0005773);; Biological Process: phosphatidylglycerol biosynthetic process (GO:0006655);; Biological P…	--	--	--	--	Caleosin related protein	Probable peroxygenase 4 OS=Arabidopsis thaliana OX=3702 GN=PXG4 PE=1 SV=1	S	Function unknown	PREDICTED: probable peroxygenase 5 [Oryza sativa Japonica Group]	molecular function: catalytic activity (GO:0003824);; biological process: metabolic process (GO:0008152);; biological process: single-organism process (GO:0044699);; molecular function: binding (GO:0005488);; cellular component: extracellular region (GO:0005576);; cellular component: cell (GO:0005623);; cellular component: organelle (GO:0043226);; cellular component: cell part (GO:0044464);; biol…
LOC_Os04g51400	LOC_Os04g51400	93.9466	6258	93.8899	7133	81.7011	4960	39.1872	3610	39.2222	2289	38.9821	2481	2.57563e-79	1.6897	up	--	--	Molecular Function: ubiquitin-protein transferase activity (GO:0004842);; Cellular Component: nucleus (GO:0005634);; Cellular Component: cytosol (GO:0005829);; Biological Process: nitrogen compound metabolic process (GO:0006807);; Biological Process: amino acid transport (GO:0006865);; Molecular Function: zinc ion binding (GO:0008270);; Cellular Component: amyloplast (GO:0009501);; Biological Pro…	--	--	[O]	Posttranslational modification, protein turnover, chaperones	Ring finger domain;; RING-H2 zinc finger domain;; Zinc finger, C3HC4 type (RING finger);; RING-like zinc finger;; Zinc finger, C3HC4 type (RING finger);; RING-type zinc-finger	E3 ubiquitin-protein ligase MBR2 OS=Arabidopsis thaliana OX=3702 GN=MBR2 PE=1 SV=1	O	Posttranslational modification, protein turnover, chaperones	PREDICTED: E3 ubiquitin-protein ligase MBR1 [Oryza sativa Japonica Group]	molecular function: catalytic activity (GO:0003824);; cellular component: cell (GO:0005623);; cellular component: organelle (GO:0043226);; cellular component: cell part (GO:0044464);; biological process: metabolic process (GO:0008152);; biological process: single-organism process (GO:0044699);; biological process: localization (GO:0051179);; molecular function: binding (GO:0005488);; biological p…
LOC_Os11g38650	LOC_Os11g38650	144.627	12589	158.157	15658	157.538	12473	28.0191	3408	25.3564	1940	41.3741	3461	8.26464e-62	2.75805	up	[G]	Carbohydrate transport and metabolism	Biological Process: transition metal ion transport (GO:0000041);; Cellular Component: mitochondrion (GO:0005739);; Biological Process: cellular amino acid metabolic process (GO:0006520);; Biological Process: protein targeting to membrane (GO:0006612);; Biological Process: anion transport (GO:0006820);; Biological Process: cell communication (GO:0007154);; Biological Process: metabolic process (GO…	K08237|0|osa:9266321|K08237 hydroquinone glucosyltransferase [EC:2.4.1.218] | (RefSeq) UDP-glycosyltransferase 72B3	--	[GC]	Carbohydrate transport and metabolism;; Energy production and conversion	UDP-glucoronosyl and UDP-glucosyl transferase;; Glycosyltransferase family 28 C-terminal domain	UDP-glycosyltransferase 72B3 OS=Arabidopsis thaliana OX=3702 GN=UGT72B3 PE=2 SV=1	S	Function unknown	PREDICTED: UDP-glycosyltransferase 72B3 [Oryza sativa Japonica Group]	biological process: localization (GO:0051179);; cellular component: cell (GO:0005623);; cellular component: organelle (GO:0043226);; cellular component: cell part (GO:0044464);; biological process: metabolic process (GO:0008152);; biological process: cellular process (GO:0009987);; biological process: single-organism process (GO:0044699);; biological process: response to stimulus (GO:0050896);; b…
LOC_Os10g29470	LOC_Os10g29470	148.475	9860	150.822	11392	181.532	10966	19.9162	1848	12.995	759	8.75915	559	3.34637e-55	3.9644	up	[G]	Carbohydrate transport and metabolism	Biological Process: defense response to insect (GO:0002213);; Molecular Function: glutamate-cysteine ligase activity (GO:0004357);; Cellular Component: mitochondrion (GO:0005739);; Biological Process: gluconeogenesis (GO:0006094);; Biological Process: glycolytic process (GO:0006096);; Biological Process: glutathione biosynthetic process (GO:0006750);; Biological Process: amino acid transport (GO:…	K00083|0|osa:4348690|K00083 cinnamyl-alcohol dehydrogenase [EC:1.1.1.195] | (RefSeq) CAD3, OsCAD3, OsJ_31603; probable cinnamyl alcohol dehydrogenase 3	Phenylpropanoid biosynthesis (ko00940)	[Q]	Secondary metabolites biosynthesis, transport and catabolism	Alcohol dehydrogenase GroES-like domain;; Zinc-binding dehydrogenase;; D-isomer specific 2-hydroxyacid dehydrogenase, NAD binding domain;; Alanine dehydrogenase/PNT, C-terminal domain	Probable cinnamyl alcohol dehydrogenase 3 OS=Oryza sativa subsp. japonica OX=39947 GN=CAD3 PE=2 SV=1	C	Energy production and conversion	PREDICTED: probable cinnamyl alcohol dehydrogenase 3 [Oryza sativa Japonica Group]	biological process: response to stimulus (GO:0050896);; molecular function: catalytic activity (GO:0003824);; cellular component: cell (GO:0005623);; cellular component: organelle (GO:0043226);; cellular component: cell part (GO:0044464);; biological process: metabolic process (GO:0008152);; biological process: single-organism process (GO:0044699);; biological process: cellular process (GO:000998…
LOC_Os02g42585	LOC_Os02g42585	2.36044	221	2.10457	224	2.02388	172	0.695004	91	0.406443	34	0.337626	31	1.08524e-15	2.57406	up	--	--	Biological Process: respiratory burst involved in defense response (GO:0002679);; Molecular Function: DNA binding (GO:0003677);; Molecular Function: transcription factor activity, sequence-specific DNA binding (GO:0003700);; Cellular Component: nucleus (GO:0005634);; Cellular Component: nucleolus (GO:0005730);; Biological Process: regulation of transcription, DNA-templated (GO:0006355);; Biologic…	--	--	--	--	AP2 domain	Ethylene-responsive transcription factor ERF053 OS=Arabidopsis thaliana OX=3702 GN=ERF053 PE=1 SV=1	K	Transcription	PREDICTED: ethylene-responsive transcription factor ERF054 [Oryza sativa Japonica Group]	biological process: immune system process (GO:0002376);; biological process: metabolic process (GO:0008152);; biological process: single-organism process (GO:0044699);; molecular function: binding (GO:0005488);; biological process: biological regulation (GO:0065007);; molecular function: nucleic acid binding transcription factor activity (GO:0001071);; cellular component: cell (GO:0005623);; cell…
LOC_Os05g31140	LOC_Os05g31140	10.4325	727	2.45427	199	4.49917	288	1.0472	109	1.04882	69	1.02235	73	1.74956e-10	2.78551	up	--	--	Cellular Component: extracellular region (GO:0005576);; Cellular Component: cell wall (GO:0005618);; Cellular Component: vacuole (GO:0005773);; Cellular Component: plasma membrane (GO:0005886);; Biological Process: carbohydrate metabolic process (GO:0005975);; Biological Process: response to cold (GO:0009409);; Biological Process: response to bacterium (GO:0009617);; Biological Process: response …	--	--	--	--	Glycosyl hydrolases family 17	Lichenase-2 (Fragment) OS=Hordeum vulgare OX=4513 PE=1 SV=1	G	Carbohydrate transport and metabolism	PREDICTED: lichenase-2 [Oryza sativa Japonica Group]	cellular component: extracellular region (GO:0005576);; cellular component: cell (GO:0005623);; cellular component: cell part (GO:0044464);; cellular component: organelle (GO:0043226);; cellular component: membrane (GO:0016020);; biological process: metabolic process (GO:0008152);; biological process: response to stimulus (GO:0050896);; biological process: multi-organism process (GO:0051704);; bi…
LOC_Os07g26690	LOC_Os07g26690	421.189	24280	473.399	31080	499.485	26204	5.82126	471	4.71362	239	9.43445	524	1.62527e-225	6.57176	up	[G]	Carbohydrate transport and metabolism	Molecular Function: transporter activity (GO:0005215);; Cellular Component: vacuole (GO:0005773);; Cellular Component: plasma membrane (GO:0005886);; Biological Process: glycolytic process (GO:0006096);; Biological Process: calcium ion transport (GO:0006816);; Biological Process: iron ion transport (GO:0006826);; Biological Process: water transport (GO:0006833);; Biological Process: response to o…	K09872|0|osa:4343122|K09872 aquaporin PIP | (RefSeq) OJ1047_A06.117, OsJ_023145, PIP2-1, PIP2a, aquaporin; probable aquaporin PIP2-1	--	[G]	Carbohydrate transport and metabolism	Major intrinsic protein	Probable aquaporin PIP2-1 OS=Oryza sativa subsp. japonica OX=39947 GN=PIP2-1 PE=2 SV=1	G	Carbohydrate transport and metabolism	PREDICTED: probable aquaporin PIP2-1 [Oryza sativa Japonica Group]	molecular function: transporter activity (GO:0005215);; cellular component: cell (GO:0005623);; cellular component: organelle (GO:0043226);; cellular component: cell part (GO:0044464);; cellular component: membrane (GO:0016020);; biological process: metabolic process (GO:0008152);; biological process: cellular process (GO:0009987);; biological process: single-organism process (GO:0044699);; biolo…
LOC_Os09g25600	LOC_Os09g25600	17.363	1316	22.1857	1912	18.5196	1276	4.32937	459	3.44862	230	4.19114	306	3.95964e-71	2.74562	up	--	--	Molecular Function: DNA binding (GO:0003677);; Molecular Function: transcription factor activity, sequence-specific DNA binding (GO:0003700);; Cellular Component: nucleus (GO:0005634);; Biological Process: regulation of glycolytic process (GO:0006110);; Biological Process: regulation of transcription, DNA-templated (GO:0006355);; Biological Process: response to heat (GO:0009408);; Biological Proc…	K09285|1.42319e-117|dosa:Os09t0423800-01|K09285 AP2-like factor, ANT lineage | (RAP-DB) Os09g0423800, AP2/EREBP153, APETALA2/ETHYLENE-RESPONSIVE_ELEMENT_BINDING_PROTEIN_153; Similar to AP2-1 protein (Fragment).	--	--	--	AP2 domain	AP2-like ethylene-responsive transcription factor At1g16060 OS=Arabidopsis thaliana OX=3702 GN=At1g16060 PE=2 SV=1	K	Transcription	WRINKLED1-like protein [Oryza sativa Japonica Group]	molecular function: binding (GO:0005488);; biological process: biological regulation (GO:0065007);; molecular function: nucleic acid binding transcription factor activity (GO:0001071);; cellular component: cell (GO:0005623);; cellular component: organelle (GO:0043226);; cellular component: cell part (GO:0044464);; biological process: response to stimulus (GO:0050896);; biological process: metabol…
LOC_Os01g62870	LOC_Os01g62870	111.288	7136	133.017	9701	150.709	8792	9.9965	897	8.52638	481	8.78706	542	2.80759e-190	4.3201	up	[Q]	Secondary metabolites biosynthesis, transport and catabolism	Cellular Component: nucleus (GO:0005634);; Cellular Component: cytosol (GO:0005829);; Biological Process: cellular aromatic compound metabolic process (GO:0006725);; Molecular Function: alcohol dehydrogenase (NADP+) activity (GO:0008106);; Biological Process: response to cold (GO:0009409);; Biological Process: response to water deprivation (GO:0009414);; Cellular Component: chloroplast (GO:000950…	--	--	[R]	General function prediction only	Aldo/keto reductase family	Aldo-keto reductase family 4 member C10 OS=Arabidopsis thaliana OX=3702 GN=AKR4C10 PE=1 SV=1	S	Function unknown	PREDICTED: aldo-keto reductase family 4 member C10 [Oryza sativa Japonica Group]	cellular component: cell (GO:0005623);; cellular component: organelle (GO:0043226);; cellular component: cell part (GO:0044464);; biological process: metabolic process (GO:0008152);; biological process: cellular process (GO:0009987);; biological process: single-organism process (GO:0044699);; molecular function: catalytic activity (GO:0003824);; biological process: response to stimulus (GO:005089…
LOC_Os05g07880	LOC_Os05g07880	14.8453	1815	10.0201	1394	10.2743	1143	0.102933	18	0.05529	6	0.196296	24	1.29767e-118	6.97347	up	[I]	Lipid transport and metabolism	Molecular Function: phospholipase D activity (GO:0004630);; Molecular Function: calcium ion binding (GO:0005509);; Molecular Function: protein binding (GO:0005515);; Molecular Function: phosphatidylinositol-4,5-bisphosphate binding (GO:0005546);; Cellular Component: nucleus (GO:0005634);; Cellular Component: mitochondrion (GO:0005739);; Cellular Component: vacuole (GO:0005773);; Cellular Componen…	K01115|0|osa:4337942|K01115 phospholipase D1/2 [EC:3.1.4.4] | (RefSeq) phospholipase D alpha 1-like	Glycerophospholipid metabolism (ko00564);; Ether lipid metabolism (ko00565);; Endocytosis (ko04144)	[I]	Lipid transport and metabolism	Phospholipase D C terminal;; Phospholipase D Active site motif;; C2 domain;; PLD-like domain	Phospholipase D alpha 1 OS=Oryza sativa subsp. japonica OX=39947 GN=PLD1 PE=1 SV=2	I	Lipid transport and metabolism	PREDICTED: phospholipase D alpha 1-like [Oryza sativa Japonica Group]	molecular function: catalytic activity (GO:0003824);; molecular function: binding (GO:0005488);; cellular component: cell (GO:0005623);; cellular component: organelle (GO:0043226);; cellular component: cell part (GO:0044464);; cellular component: membrane (GO:0016020);; biological process: metabolic process (GO:0008152);; biological process: cellular process (GO:0009987);; biological process: sin…
LOC_Os11g01590	LOC_Os11g01590	21.9531	1945	18.0614	1820	16.7562	1350	5.54482	687	4.23041	330	4.85129	413	5.86332e-54	2.42331	up	--	--	Biological Process: response to salt stress (GO:0009651);; Cellular Component: membrane (GO:0016020);;	--	--	--	--	Nodulin-like;; PUCC protein	Protein NUCLEAR FUSION DEFECTIVE 4 OS=Arabidopsis thaliana OX=3702 GN=NFD4 PE=3 SV=1	S	Function unknown	PREDICTED: uncharacterized protein LOC4349562 [Oryza sativa Japonica Group]	biological process: response to stimulus (GO:0050896);; cellular component: membrane (GO:0016020)
LOC_Os02g40900	LOC_Os02g40900	69.1405	3720	59.7237	3655	62.9574	3081	7.56857	569	6.94256	329	7.25211	375	2.56106e-243	3.61128	up	[J]	Translation, ribosomal structure and biogenesis	Molecular Function: nucleotide binding (GO:0000166);; Biological Process: alternative mRNA splicing, via spliceosome (GO:0000380);; Molecular Function: nucleic acid binding (GO:0003676);; Molecular Function: double-stranded DNA binding (GO:0003690);; Molecular Function: single-stranded DNA binding (GO:0003697);; Molecular Function: protein kinase activity (GO:0004672);; Cellular Component: cell w…	--	--	[R]	General function prediction only	RNA recognition motif. (a.k.a. RRM, RBD, or RNP domain)	Oligouridylate-binding protein 1B OS=Arabidopsis thaliana OX=3702 GN=UBP1B PE=1 SV=1	S	Function unknown	PREDICTED: RNA-binding protein 42 [Oryza sativa Japonica Group]	molecular function: binding (GO:0005488);; biological process: metabolic process (GO:0008152);; biological process: cellular process (GO:0009987);; molecular function: catalytic activity (GO:0003824);; cellular component: cell (GO:0005623);; cellular component: cell part (GO:0044464);; cellular component: organelle (GO:0043226);; cellular component: organelle part (GO:0044422);; cellular componen…
LOC_Os10g38580	LOC_Os10g38580	5.03632	218	5.77905	284	5.4684	215	1.00526	61	0.881226	34	0.526998	22	3.82342e-27	3.1648	up	[O]	Posttranslational modification, protein turnover, chaperones	Biological Process: maltose metabolic process (GO:0000023);; Molecular Function: glutathione transferase activity (GO:0004364);; Cellular Component: nucleus (GO:0005634);; Cellular Component: cytosol (GO:0005829);; Biological Process: pentose-phosphate shunt (GO:0006098);; Biological Process: tryptophan catabolic process (GO:0006569);; Biological Process: fatty acid beta-oxidation (GO:0006635);; …	K00799|7.36627e-155|osa:4349192|K00799 glutathione S-transferase [EC:2.5.1.18] | (RefSeq) probable glutathione S-transferase GSTU6	Glutathione metabolism (ko00480)	[O]	Posttranslational modification, protein turnover, chaperones	Glutathione S-transferase, N-terminal domain;; Glutathione S-transferase, N-terminal domain;; Glutathione S-transferase, N-terminal domain;; Glutathione S-transferase, C-terminal domain;; Glutathione S-transferase, C-terminal domain	Probable glutathione S-transferase GSTU6 OS=Oryza sativa subsp. japonica OX=39947 GN=GSTU6 PE=2 SV=2	O	Posttranslational modification, protein turnover, chaperones	PREDICTED: probable glutathione S-transferase GSTU6 [Oryza sativa Japonica Group]	biological process: metabolic process (GO:0008152);; biological process: cellular process (GO:0009987);; biological process: single-organism process (GO:0044699);; molecular function: catalytic activity (GO:0003824);; cellular component: cell (GO:0005623);; cellular component: organelle (GO:0043226);; cellular component: cell part (GO:0044464);; biological process: developmental process (GO:00325…
LOC_Os01g63460	LOC_Os01g63460	16.9956	1444	14.7697	1427	12.5703	971	7.25534	861	7.71163	576	10.643	869	1.42062e-12	1.27178	up	--	--	Molecular Function: DNA binding (GO:0003677);; Molecular Function: chromatin binding (GO:0003682);; Molecular Function: transcription factor activity, sequence-specific DNA binding (GO:0003700);; Molecular Function: protein binding (GO:0005515);; Cellular Component: nucleus (GO:0005634);; Cellular Component: cytoplasm (GO:0005737);; Biological Process: response to cold (GO:0009409);; Biological P…	--	--	[O]	Posttranslational modification, protein turnover, chaperones	Myb-like DNA-binding domain;; Myb-like DNA-binding domain	Transcription factor DIVARICATA OS=Antirrhinum majus OX=4151 GN=DIVARICATA PE=2 SV=1	K	Transcription	PREDICTED: transcription factor DIVARICATA [Oryza sativa Japonica Group]	molecular function: binding (GO:0005488);; biological process: biological regulation (GO:0065007);; molecular function: nucleic acid binding transcription factor activity (GO:0001071);; cellular component: cell (GO:0005623);; cellular component: organelle (GO:0043226);; cellular component: cell part (GO:0044464);; biological process: response to stimulus (GO:0050896);; biological process: reprodu…
LOC_Os05g41610	LOC_Os05g41610	10.4326	622	11.0783	751	11.1355	604	4.6775	390	4.48091	235	4.07232	234	2.1098e-34	1.77402	up	--	--	Cellular Component: extracellular region (GO:0005576);; Cellular Component: cell wall (GO:0005618);; Cellular Component: vacuole (GO:0005773);; Cellular Component: plasma membrane (GO:0005886);; Biological Process: carbohydrate metabolic process (GO:0005975);; Biological Process: defense response (GO:0006952);; Biological Process: response to cold (GO:0009409);; Biological Process: response to ba…	--	--	--	--	Glycosyl hydrolases family 17	Putative glucan endo-1,3-beta-glucosidase GVI (Fragment) OS=Hordeum vulgare OX=4513 PE=3 SV=1	G	Carbohydrate transport and metabolism	PREDICTED: putative glucan endo-1,3-beta-glucosidase GVI [Oryza sativa Japonica Group]	cellular component: extracellular region (GO:0005576);; cellular component: cell (GO:0005623);; cellular component: cell part (GO:0044464);; cellular component: organelle (GO:0043226);; cellular component: membrane (GO:0016020);; biological process: metabolic process (GO:0008152);; biological process: response to stimulus (GO:0050896);; biological process: multi-organism process (GO:0051704);; bi…
LOC_Os12g42876	LOC_Os12g42876	157.866	15424	169.528	18838	151.79	13490	62.2899	8503	50.8821	4369	53.851	5057	8.60791e-75	1.99763	up	[E]	Amino acid transport and metabolism	Molecular Function: 5-methyltetrahydropteroyltriglutamate-homocysteine S-methyltransferase activity (GO:0003871);; Molecular Function: copper ion binding (GO:0005507);; Cellular Component: vacuolar membrane (GO:0005774);; Cellular Component: peroxisome (GO:0005777);; Cellular Component: Golgi apparatus (GO:0005794);; Cellular Component: cytosol (GO:0005829);; Cellular Component: plasma membrane (…	K00549|0|osa:4352832|K00549 5-methyltetrahydropteroyltriglutamate--homocysteine methyltransferase [EC:2.1.1.14] | (RefSeq) OsJ_36926; 5-methyltetrahydropteroyltriglutamate--homocysteine methyltransferase 1	Cysteine and methionine metabolism (ko00270);; Selenocompound metabolism (ko00450);; Biosynthesis of amino acids (ko01230)	[E]	Amino acid transport and metabolism	Cobalamin-independent synthase, Catalytic domain;; Cobalamin-independent synthase, N-terminal domain	5-methyltetrahydropteroyltriglutamate--homocysteine methyltransferase 1 OS=Oryza sativa subsp. japonica OX=39947 GN=Os12g0623900 PE=2 SV=1	E	Amino acid transport and metabolism	PREDICTED: 5-methyltetrahydropteroyltriglutamate--homocysteine methyltransferase 1 [Oryza sativa Japonica Group]	biological process: metabolic process (GO:0008152);; molecular function: catalytic activity (GO:0003824);; molecular function: binding (GO:0005488);; cellular component: cell (GO:0005623);; cellular component: membrane (GO:0016020);; cellular component: organelle (GO:0043226);; cellular component: organelle part (GO:0044422);; cellular component: cell part (GO:0044464);; biological process: cellu…
LOC_Os05g45420	LOC_Os05g45420	42.4124	4026	41.1219	4434	38.4994	3324	24.0437	3189	23.1672	1933	30.5659	2784	1.48147e-21	1.13299	up	[T]	Signal transduction mechanisms	Biological Process: cytokinesis by cell plate formation (GO:0000911);; Molecular Function: protein serine/threonine kinase activity (GO:0004674);; Molecular Function: protein tyrosine kinase activity (GO:0004713);; Molecular Function: ATP binding (GO:0005524);; Cellular Component: nucleus (GO:0005634);; Cellular Component: mitochondrion (GO:0005739);; Cellular Component: cytosol (GO:0005829);; Ce…	K07198|0|osa:4339410|K07198 5'-AMP-activated protein kinase, catalytic alpha subunit [EC:2.7.11.11] | (RefSeq) OSK1; SNF1-related protein kinase catalytic subunit alpha KIN10	Regulation of autophagy (ko04140)	[T]	Signal transduction mechanisms	Protein kinase domain;; Protein tyrosine kinase;; Kinase associated domain 1;; Kinase-like;; Adenylate sensor of SNF1-like protein kinase;; RIO1 family;; UBA/TS-N domain	Serine/threonine protein kinase OSK1 OS=Oryza sativa subsp. japonica OX=39947 GN=OSK1 PE=1 SV=1	T	Signal transduction mechanisms	PREDICTED: SNF1-related protein kinase catalytic subunit alpha KIN10 [Oryza sativa Japonica Group]	biological process: cellular process (GO:0009987);; biological process: single-organism process (GO:0044699);; biological process: metabolic process (GO:0008152);; molecular function: catalytic activity (GO:0003824);; molecular function: binding (GO:0005488);; cellular component: cell (GO:0005623);; cellular component: organelle (GO:0043226);; cellular component: cell part (GO:0044464);; cellular…
LOC_Os01g18800	LOC_Os01g18800	195.324	17246	179.092	17968	174.514	13903	25.3324	3022	25.6527	1938	36.3314	2996	1.22131e-112	3.16801	up	[M]	Cell wall/membrane/envelope biogenesis	Biological Process: cytokinesis by cell plate formation (GO:0000911);; Molecular Function: protein serine/threonine kinase activity (GO:0004674);; Molecular Function: protein tyrosine kinase activity (GO:0004713);; Molecular Function: ATP binding (GO:0005524);; Cellular Component: nucleus (GO:0005634);; Cellular Component: mitochondrion (GO:0005739);; Cellular Component: cytosol (GO:0005829);; Ce…	K07198|0|osa:4325161|K07198 5'-AMP-activated protein kinase, catalytic alpha subunit [EC:2.7.11.11] | (RefSeq) CIPK1, OsCIPK01; CBL-interacting protein kinase 1	Regulation of autophagy (ko04140)	[T]	Signal transduction mechanisms	Protein kinase domain;; Protein tyrosine kinase;; NAF domain;; Kinase-like;; Kinase associated domain 1	CBL-interacting protein kinase 1 OS=Oryza sativa subsp. japonica OX=39947 GN=CIPK1 PE=2 SV=1	T	Signal transduction mechanisms	PREDICTED: CBL-interacting protein kinase 1 [Oryza sativa Japonica Group]	biological process: cellular process (GO:0009987);; biological process: single-organism process (GO:0044699);; biological process: metabolic process (GO:0008152);; molecular function: catalytic activity (GO:0003824);; molecular function: binding (GO:0005488);; cellular component: cell (GO:0005623);; cellular component: organelle (GO:0043226);; cellular component: cell part (GO:0044464);; cellular…
LOC_Os11g02610	LOC_Os11g02610	22.2531	2063	21.9159	2318	16.9749	1446	8.64279	1122	7.34803	596	6.36871	562	5.22402e-30	1.92929	up	--	--	Biological Process: regionalization (GO:0003002);; Molecular Function: signal transducer activity (GO:0004871);; Cellular Component: nucleus (GO:0005634);; Biological Process: calcium ion transport (GO:0006816);; Biological Process: Golgi organization (GO:0007030);; Biological Process: signal transduction (GO:0007165);; Biological Process: phototropism (GO:0009638);; Biological Process: response …	--	--	--	--	NPH3 family	Root phototropism protein 2 OS=Arabidopsis thaliana OX=3702 GN=RPT2 PE=1 SV=2	S	Function unknown	PREDICTED: root phototropism protein 2 [Oryza sativa Japonica Group]	biological process: multicellular organismal process (GO:0032501);; biological process: developmental process (GO:0032502);; biological process: single-organism process (GO:0044699);; molecular function: signal transducer activity (GO:0004871);; cellular component: cell (GO:0005623);; cellular component: organelle (GO:0043226);; cellular component: cell part (GO:0044464);; biological process: loc…
LOC_Os02g57720	LOC_Os02g57720	194.07	12765	270.429	20230	238.04	14241	30.1662	2772	18.3311	1060	35.4844	2243	4.23035e-60	3.52789	up	[G]	Carbohydrate transport and metabolism	Molecular Function: transporter activity (GO:0005215);; Molecular Function: protein binding (GO:0005515);; Cellular Component: mitochondrion (GO:0005739);; Cellular Component: vacuole (GO:0005773);; Biological Process: acetyl-CoA metabolic process (GO:0006084);; Biological Process: glycolytic process (GO:0006096);; Biological Process: calcium ion transport (GO:0006816);; Biological Process: iron …	K09872|0|osa:4331194|K09872 aquaporin PIP | (RefSeq) OJ1136_C04.6, OsJ_008613, PIP1-3, RWC-3, RWC3; aquaporin PIP 1-3	--	[G]	Carbohydrate transport and metabolism	Major intrinsic protein	Aquaporin PIP 1-3 OS=Oryza sativa subsp. japonica OX=39947 GN=PIP1-3 PE=2 SV=2	G	Carbohydrate transport and metabolism	PREDICTED: aquaporin PIP 1-3 [Oryza sativa Japonica Group]	molecular function: transporter activity (GO:0005215);; molecular function: binding (GO:0005488);; cellular component: cell (GO:0005623);; cellular component: organelle (GO:0043226);; cellular component: cell part (GO:0044464);; biological process: metabolic process (GO:0008152);; biological process: cellular process (GO:0009987);; biological process: single-organism process (GO:0044699);; biolog…
LOC_Os01g61070	LOC_Os01g61070	17.5458	388	21.9515	552	16.9529	341	3.60062	112	2.47674	49	6.94428	148	9.40144e-15	2.55813	up	--	--	Biological Process: response to reactive oxygen species (GO:0000302);; Cellular Component: chromatin (GO:0000785);; Molecular Function: protein binding (GO:0005515);; Cellular Component: nucleus (GO:0005634);; Cellular Component: mitochondrion (GO:0005739);; Cellular Component: plasma membrane (GO:0005886);; Biological Process: DNA-dependent DNA replication (GO:0006261);; Biological Process: DNA …	--	--	[P]	Inorganic ion transport and metabolism	Heavy-metal-associated domain	Heavy metal-associated isoprenylated plant protein 33 OS=Arabidopsis thaliana OX=3702 GN=HIPP33 PE=2 SV=1	S	Function unknown	PREDICTED: copper transport protein ATX1 [Oryza sativa Japonica Group]	biological process: response to stimulus (GO:0050896);; cellular component: cell (GO:0005623);; cellular component: organelle (GO:0043226);; cellular component: organelle part (GO:0044422);; cellular component: cell part (GO:0044464);; molecular function: binding (GO:0005488);; cellular component: membrane (GO:0016020);; biological process: metabolic process (GO:0008152);; biological process: cel…
LOC_Os10g06630	LOC_Os10g06630	11.3216	488	7.99247	392	9.76074	383	1.17241	71	1.59238	61	3.1981	133	1.05095e-15	2.7293	up	[O]	Posttranslational modification, protein turnover, chaperones	Biological Process: mRNA splicing, via spliceosome (GO:0000398);; Biological Process: protein peptidyl-prolyl isomerization (GO:0000413);; Biological Process: karyogamy (GO:0000741);; Biological Process: regulation of protein phosphorylation (GO:0001932);; Molecular Function: peptidyl-prolyl cis-trans isomerase activity (GO:0003755);; Cellular Component: nucleus (GO:0005634);; Cellular Component:…	--	--	[O]	Posttranslational modification, protein turnover, chaperones	Cyclophilin type peptidyl-prolyl cis-trans isomerase/CLD	Peptidyl-prolyl cis-trans isomerase OS=Catharanthus roseus OX=4058 GN=PCKR1 PE=1 SV=1	O	Posttranslational modification, protein turnover, chaperones	PREDICTED: peptidyl-prolyl cis-trans isomerase [Oryza sativa Japonica Group]	biological process: metabolic process (GO:0008152);; biological process: cellular process (GO:0009987);; biological process: cellular component organization or biogenesis (GO:0071840);; biological process: biological regulation (GO:0065007);; molecular function: catalytic activity (GO:0003824);; cellular component: cell (GO:0005623);; cellular component: organelle (GO:0043226);; cellular componen…
LOC_Os08g04180	LOC_Os08g04180	61.1147	4747	65.0677	5748	65.9509	4659	42.1993	4579	41.2538	2816	36.5952	2732	4.62233e-26	1.15689	up	[E]	Amino acid transport and metabolism	Biological Process: tryptophan biosynthetic process (GO:0000162);; Biological Process: defense response to insect (GO:0002213);; Molecular Function: chitinase activity (GO:0004568);; Molecular Function: tryptophan synthase activity (GO:0004834);; Molecular Function: binding (GO:0005488);; Cellular Component: extracellular region (GO:0005576);; Cellular Component: plasma membrane (GO:0005886);; Bi…	K01696|0|osa:4344612|K01696 tryptophan synthase beta chain [EC:4.2.1.20] | (RefSeq) OJ1613_G04.6; tryptophan synthase beta chain 1	Glycine, serine and threonine metabolism (ko00260);; Phenylalanine, tyrosine and tryptophan biosynthesis (ko00400);; Biosynthesis of amino acids (ko01230)	[E]	Amino acid transport and metabolism	Pyridoxal-phosphate dependent enzyme	Tryptophan synthase beta chain 2, chloroplastic (Fragment) OS=Zea mays OX=4577 GN=TSB2 PE=2 SV=1	E	Amino acid transport and metabolism	PREDICTED: tryptophan synthase beta chain 1 [Oryza sativa Japonica Group]	biological process: metabolic process (GO:0008152);; biological process: cellular process (GO:0009987);; biological process: single-organism process (GO:0044699);; biological process: response to stimulus (GO:0050896);; molecular function: catalytic activity (GO:0003824);; molecular function: binding (GO:0005488);; cellular component: extracellular region (GO:0005576);; cellular component: cell (…
LOC_Os09g37910	LOC_Os09g37910	41.8116	1698	44.5458	2057	47.3962	1750	25.5678	1451	23.5522	841	32.785	1279	1.14168e-16	1.19052	up	--	--	Cellular Component: chromatin (GO:0000785);; Molecular Function: DNA binding (GO:0003677);; Molecular Function: chromatin binding (GO:0003682);; Molecular Function: transcription factor activity, sequence-specific DNA binding (GO:0003700);; Cellular Component: nucleus (GO:0005634);; Cellular Component: cytoplasm (GO:0005737);; Biological Process: acetyl-CoA metabolic process (GO:0006084);; Biolog…	--	--	[R]	General function prediction only	HMG (high mobility group) box;; HMG-box domain	HMG1/2-like protein OS=Ipomoea nil OX=35883 PE=2 SV=1	B	Chromatin structure and dynamics	PREDICTED: HMG1/2-like protein isoform X1 [Oryza sativa Japonica Group]	cellular component: cell (GO:0005623);; cellular component: organelle (GO:0043226);; cellular component: organelle part (GO:0044422);; cellular component: cell part (GO:0044464);; molecular function: binding (GO:0005488);; biological process: biological regulation (GO:0065007);; molecular function: nucleic acid binding transcription factor activity (GO:0001071);; biological process: metabolic pro…
LOC_Os07g43580	LOC_Os07g43580	1.3259	100	1.67798	143	0.877686	60	0.616133	65	0.636278	42	0.805607	58	0.000147588	1.37764	up	--	--	Biological Process: tryptophan biosynthetic process (GO:0000162);; Biological Process: MAPK cascade (GO:0000165);; Biological Process: defense response to insect (GO:0002213);; Molecular Function: DNA binding (GO:0003677);; Molecular Function: chromatin binding (GO:0003682);; Molecular Function: transcription factor activity, sequence-specific DNA binding (GO:0003700);; Cellular Component: nucleu…	K09422|3.30749e-151|osa:4343988|K09422 myb proto-oncogene protein, plant | (RefSeq) MYB; transcription factor MYB30	--	[K]	Transcription	Myb-like DNA-binding domain;; Myb-like DNA-binding domain	Transcription factor MYB30 OS=Arabidopsis thaliana OX=3702 GN=MYB30 PE=1 SV=1	K	Transcription	putative MYB transcription factor [Oryza sativa Indica Group]	biological process: metabolic process (GO:0008152);; biological process: cellular process (GO:0009987);; biological process: single-organism process (GO:0044699);; biological process: signaling (GO:0023052);; biological process: response to stimulus (GO:0050896);; biological process: biological regulation (GO:0065007);; molecular function: binding (GO:0005488);; molecular function: nucleic acid b…
LOC_Os10g41260	LOC_Os10g41260	105.889	6358	104.57	7141	115.06	6284	25.0879	2105	25.868	1365	32.4148	1871	4.56176e-96	2.44639	up	--	--	Molecular Function: DNA binding (GO:0003677);; Molecular Function: chromatin binding (GO:0003682);; Molecular Function: protein binding (GO:0005515);; Biological Process: regulation of transcription, DNA-templated (GO:0006355);; Biological Process: response to salt stress (GO:0009651);; Biological Process: response to hormone (GO:0009725);; Biological Process: flower development (GO:0009908);; Bi…	--	--	--	--	Myb-like DNA-binding domain	Transcription factor MYBS2 OS=Oryza sativa subsp. japonica OX=39947 GN=MYBS2 PE=2 SV=1	K	Transcription	PREDICTED: transcription factor MYB1R1 [Oryza sativa Japonica Group]	molecular function: binding (GO:0005488);; biological process: biological regulation (GO:0065007);; biological process: response to stimulus (GO:0050896);; biological process: reproduction (GO:0000003);; biological process: reproductive process (GO:0022414);; biological process: multicellular organismal process (GO:0032501);; biological process: developmental process (GO:0032502);; biological pro…
LOC_Os09g37100	LOC_Os09g37100	10.4154	1409	9.83651	1514	8.79406	1083	3.28871	622	3.65512	435	4.93016	641	5.89651e-27	1.77101	up	[I]	Lipid transport and metabolism	Molecular Function: phospholipase D activity (GO:0004630);; Molecular Function: calcium ion binding (GO:0005509);; Molecular Function: protein binding (GO:0005515);; Molecular Function: phosphatidylinositol-4,5-bisphosphate binding (GO:0005546);; Cellular Component: vacuole (GO:0005773);; Cellular Component: plasma membrane (GO:0005886);; Biological Process: response to oxidative stress (GO:00069…	K01115|0|osa:4347745|K01115 phospholipase D1/2 [EC:3.1.4.4] | (RefSeq) phospholipase D delta	Glycerophospholipid metabolism (ko00564);; Ether lipid metabolism (ko00565);; Endocytosis (ko04144)	[I]	Lipid transport and metabolism	Phospholipase D C terminal;; C2 domain;; Phospholipase D Active site motif;; PLD-like domain	Phospholipase D delta OS=Arabidopsis thaliana OX=3702 GN=PLDDELTA PE=1 SV=2	I	Lipid transport and metabolism	Os09g0543100 [Oryza sativa Japonica Group]	molecular function: catalytic activity (GO:0003824);; molecular function: binding (GO:0005488);; cellular component: cell (GO:0005623);; cellular component: organelle (GO:0043226);; cellular component: cell part (GO:0044464);; cellular component: membrane (GO:0016020);; biological process: response to stimulus (GO:0050896);; cellular component: cell junction (GO:0030054);; biological process: bio…
LOC_Os03g50860	LOC_Os03g50860	19.6835	3191	17.9856	3316	19.8434	2926	8.74007	1980	8.74943	1247	9.95264	1551	3.79158e-56	1.54894	up	[T]	Signal transduction mechanisms	Molecular Function: phosphorelay sensor kinase activity (GO:0000155);; Molecular Function: phosphorelay response regulator activity (GO:0000156);; Biological Process: phosphorelay signal transduction system (GO:0000160);; Biological Process: response to superoxide (GO:0000303);; Biological Process: response to molecule of bacterial origin (GO:0002237);; Molecular Function: phosphoprotein phosphat…	K14489|0|osa:4333916|K14489 arabidopsis histidine kinase 2/3/4 (cytokinin receptor) [EC:2.7.13.3] | (RefSeq) HK4, OHK4, OsCRL1b, OsHK4, OsJ_12359; probable histidine kinase 4	--	[T]	Signal transduction mechanisms	CHASE domain;; Histidine kinase-, DNA gyrase B-, and HSP90-like ATPase;; Response regulator receiver domain;; His Kinase A (phospho-acceptor) domain	Probable histidine kinase 4 OS=Oryza sativa subsp. japonica OX=39947 GN=HK4 PE=2 SV=1	T	Signal transduction mechanisms	cytokinin receptor CRE1b, putative, expressed [Oryza sativa Japonica Group]	biological process: metabolic process (GO:0008152);; biological process: cellular process (GO:0009987);; biological process: signaling (GO:0023052);; biological process: single-organism process (GO:0044699);; biological process: response to stimulus (GO:0050896);; biological process: biological regulation (GO:0065007);; molecular function: catalytic activity (GO:0003824);; molecular function: sig…
LOC_Os03g08960	LOC_Os03g08960	1.13291	78	1.35955	107	1.6982	107	0.780696	75	0.442753	27	0.395472	27	1.01157e-05	1.7849	up	--	--	Molecular Function: transcription regulatory region sequence-specific DNA binding (GO:0000976);; Molecular Function: transcription factor activity, sequence-specific DNA binding (GO:0003700);; Cellular Component: nucleus (GO:0005634);; Biological Process: regulation of transcription, DNA-templated (GO:0006355);; Biological Process: response to desiccation (GO:0009269);; Biological Process: respon…	--	--	[K]	Transcription	Homeobox associated leucine zipper;; Homeobox domain	Homeobox-leucine zipper protein HOX13 OS=Oryza sativa subsp. japonica OX=39947 GN=HOX13 PE=2 SV=1	K	Transcription	PREDICTED: homeobox-leucine zipper protein HOX13 isoform X1 [Oryza sativa Japonica Group]	molecular function: binding (GO:0005488);; biological process: biological regulation (GO:0065007);; molecular function: nucleic acid binding transcription factor activity (GO:0001071);; cellular component: cell (GO:0005623);; cellular component: organelle (GO:0043226);; cellular component: cell part (GO:0044464);; biological process: response to stimulus (GO:0050896);; biological process: develop…
LOC_Os03g22200	LOC_Os03g22200	1.9679	99	2.10344	121	3.11361	144	1.26097	89	1.78936	80	1.80049	82	0.00131623	1.0727	up	--	--	Cellular Component: integral component of plasma membrane (GO:0005887);; Biological Process: calcium ion transport (GO:0006816);; Biological Process: Golgi organization (GO:0007030);; Molecular Function: sucrose transmembrane transporter activity (GO:0008515);; Biological Process: carbohydrate transport (GO:0008643);; Biological Process: pollen development (GO:0009555);; Biological Process: respo…	K15382|2.01372e-162|osa:4332795|K15382 solute carrier family 50 (sugar transporter) | (RefSeq) OsJ_10795, OsSWEET16, SWEET16; bidirectional sugar transporter SWEET16	--	[R]	General function prediction only	Sugar efflux transporter for intercellular exchange	Bidirectional sugar transporter SWEET16 OS=Oryza sativa subsp. japonica OX=39947 GN=SWEET16 PE=3 SV=1	U	Intracellular trafficking, secretion, and vesicular transport	PREDICTED: bidirectional sugar transporter SWEET16 isoform X1 [Oryza sativa Japonica Group]	cellular component: cell (GO:0005623);; cellular component: membrane (GO:0016020);; cellular component: membrane part (GO:0044425);; cellular component: cell part (GO:0044464);; biological process: localization (GO:0051179);; biological process: cellular process (GO:0009987);; biological process: cellular component organization or biogenesis (GO:0071840);; biological process: single-organism proc…
LOC_Os02g44930	LOC_Os02g44930	11.7747	551	12.086	643	18.9545	806	8.5772	561	9.31963	383	10.1725	458	1.73294e-06	1.08711	up	--	--	Cellular Component: chromatin (GO:0000785);; Molecular Function: DNA binding (GO:0003677);; Molecular Function: chromatin binding (GO:0003682);; Molecular Function: protein serine/threonine kinase activity (GO:0004674);; Molecular Function: ATP binding (GO:0005524);; Cellular Component: nucleus (GO:0005634);; Cellular Component: cytoplasm (GO:0005737);; Biological Process: acetyl-CoA metabolic pr…	--	--	[R]	General function prediction only	HMG (high mobility group) box;; HMG-box domain	HMG1/2-like protein OS=Vicia faba OX=3906 PE=2 SV=1	B	Chromatin structure and dynamics	PREDICTED: HMG1/2-like protein [Oryza sativa Japonica Group]	cellular component: cell (GO:0005623);; cellular component: organelle (GO:0043226);; cellular component: organelle part (GO:0044422);; cellular component: cell part (GO:0044464);; molecular function: binding (GO:0005488);; biological process: metabolic process (GO:0008152);; biological process: cellular process (GO:0009987);; molecular function: catalytic activity (GO:0003824);; biological proces…
LOC_Os07g47110	LOC_Os07g47110	16.4814	1518	16.5083	1729	17.0433	1428	9.06757	1167	9.14338	740	11.1376	986	1.26692e-27	1.25265	up	--	--	Molecular Function: transcription factor activity, sequence-specific DNA binding (GO:0003700);; Molecular Function: protein binding (GO:0005515);; Cellular Component: nucleus (GO:0005634);; Cellular Component: cytosol (GO:0005829);; Cellular Component: plasma membrane (GO:0005886);; Biological Process: ER to Golgi vesicle-mediated transport (GO:0006888);; Molecular Function: phosphoric diester hy…	--	--	[R]	General function prediction only	Tub family;; F-box domain	Tubby-like F-box protein 11 OS=Oryza sativa subsp. japonica OX=39947 GN=TULP11 PE=2 SV=1	S	Function unknown	PREDICTED: tubby-like F-box protein 11 isoform X2 [Oryza sativa Japonica Group]	biological process: biological regulation (GO:0065007);; molecular function: nucleic acid binding transcription factor activity (GO:0001071);; molecular function: binding (GO:0005488);; cellular component: cell (GO:0005623);; cellular component: organelle (GO:0043226);; cellular component: cell part (GO:0044464);; cellular component: membrane (GO:0016020);; biological process: localization (GO:00…
LOC_Os08g06110	LOC_Os08g06110	808.127	101532	839.584	120003	707.244	80796	1.31682	232	0.8551	95	1.53059	186	0	9.74317	up	--	--	Molecular Function: DNA binding (GO:0003677);; Molecular Function: chromatin binding (GO:0003682);; Molecular Function: transcription factor activity, sequence-specific DNA binding (GO:0003700);; Molecular Function: protein binding (GO:0005515);; Cellular Component: nucleus (GO:0005634);; Biological Process: regulation of transcription, DNA-templated (GO:0006355);; Biological Process: response to…	K12133|0|dosa:Os08t0157600-01|K12133 MYB-related transcription factor LHY | (RAP-DB) Os08g0157600, CIRCADIAN_CLOCK_ASSOCIATED_1, CCA1; MYB transcription factor, Circadian clock	Circadian rhythm - plant (ko04712)	[O]	Posttranslational modification, protein turnover, chaperones	Myb-like DNA-binding domain	Protein CCA1 OS=Arabidopsis thaliana OX=3702 GN=CCA1 PE=1 SV=1	K	Transcription	PREDICTED: protein LHY isoform X2 [Oryza sativa Japonica Group]	molecular function: binding (GO:0005488);; biological process: biological regulation (GO:0065007);; molecular function: nucleic acid binding transcription factor activity (GO:0001071);; cellular component: cell (GO:0005623);; cellular component: organelle (GO:0043226);; cellular component: cell part (GO:0044464);; biological process: response to stimulus (GO:0050896);; biological process: multice…
LOC_Os04g46960	LOC_Os04g46960	286.049	10941	303.689	13220	336.135	11695	109.16	5851	87.6908	2947	81.7376	3006	2.55603e-52	2.20472	up	[VI]	Defense mechanisms;; Lipid transport and metabolism	Molecular Function: glutathione peroxidase activity (GO:0004602);; Molecular Function: protein binding (GO:0005515);; Cellular Component: nucleus (GO:0005634);; Cellular Component: mitochondrion (GO:0005739);; Cellular Component: endosome (GO:0005768);; Cellular Component: endoplasmic reticulum (GO:0005783);; Cellular Component: Golgi apparatus (GO:0005794);; Cellular Component: trans-Golgi netwo…	K00432|3.66297e-114|osa:4336627|K00432 glutathione peroxidase [EC:1.11.1.9] | (RefSeq) probable phospholipid hydroperoxide glutathione peroxidase	Glutathione metabolism (ko00480);; Arachidonic acid metabolism (ko00590)	[O]	Posttranslational modification, protein turnover, chaperones	Glutathione peroxidase;; AhpC/TSA family;; Redoxin	Probable phospholipid hydroperoxide glutathione peroxidase OS=Citrus sinensis OX=2711 GN=CSA PE=1 SV=1	O	Posttranslational modification, protein turnover, chaperones	PREDICTED: probable phospholipid hydroperoxide glutathione peroxidase [Oryza sativa Japonica Group]	biological process: metabolic process (GO:0008152);; biological process: cellular process (GO:0009987);; biological process: single-organism process (GO:0044699);; biological process: response to stimulus (GO:0050896);; biological process: detoxification (GO:0098754);; molecular function: catalytic activity (GO:0003824);; molecular function: antioxidant activity (GO:0016209);; molecular function:…
LOC_Os02g21009	LOC_Os02g21009	69.9161	5377	74.7276	6536	76.3989	5344	28.8787	3103	21.1507	1430	20.6356	1525	1.69948e-42	2.11668	up	[P]	Inorganic ion transport and metabolism	Molecular Function: protein kinase activity (GO:0004672);; Molecular Function: protein binding (GO:0005515);; Biological Process: protein phosphorylation (GO:0006468);; Biological Process: phosphorus metabolic process (GO:0006793);; Biological Process: sodium ion transport (GO:0006814);; Biological Process: cellular calcium ion homeostasis (GO:0006874);; Biological Process: cellular zinc ion home…	K07300|0|osa:9269067|K07300 Ca2+:H+ antiporter | (RefSeq) CAX1c, OsCAX1c; vacuolar cation/proton exchanger 1c	--	[P]	Inorganic ion transport and metabolism	Sodium/calcium exchanger protein	Vacuolar cation/proton exchanger 1c OS=Oryza sativa subsp. japonica OX=39947 GN=CAX1c PE=2 SV=1	P	Inorganic ion transport and metabolism	PREDICTED: vacuolar cation/proton exchanger 1c isoform X1 [Oryza sativa Japonica Group]	biological process: metabolic process (GO:0008152);; biological process: cellular process (GO:0009987);; molecular function: catalytic activity (GO:0003824);; molecular function: binding (GO:0005488);; biological process: localization (GO:0051179);; biological process: single-organism process (GO:0044699);; biological process: biological regulation (GO:0065007);; biological process: response to s…
LOC_Os07g38120	LOC_Os07g38120	20.3654	2050	20.467	2343	18.8244	1724	8.55102	1203	8.2925	734	9.61146	930	3.2783e-64	1.65392	up	[T]	Signal transduction mechanisms	Biological Process: MAPK cascade (GO:0000165);; Molecular Function: calmodulin-dependent protein kinase activity (GO:0004683);; Molecular Function: calcium-dependent protein kinase C activity (GO:0004698);; Molecular Function: calcium ion binding (GO:0005509);; Molecular Function: protein binding (GO:0005515);; Molecular Function: ATP binding (GO:0005524);; Cellular Component: nucleus (GO:0005634…	K13412|0|osa:4343644|K13412 calcium-dependent protein kinase [EC:2.7.11.1] | (RefSeq) OJ1092_A07.132; calcium-dependent protein kinase 8	Plant-pathogen interaction (ko04626)	[T]	Signal transduction mechanisms	Protein kinase domain;; EF hand;; Protein tyrosine kinase;; EF-hand domain pair;; EF hand;; EF-hand domain pair;; EF-hand domain;; Kinase-like;; Secreted protein acidic and rich in cysteine Ca binding region;; Lipopolysaccharide kinase (Kdo/WaaP) family;; Cytoskeletal-regulatory complex EF hand	Calcium-dependent protein kinase 20 OS=Oryza sativa subsp. japonica OX=39947 GN=CPK20 PE=2 SV=2	T	Signal transduction mechanisms	PREDICTED: calcium-dependent protein kinase 8 [Oryza sativa Japonica Group]	biological process: metabolic process (GO:0008152);; biological process: cellular process (GO:0009987);; biological process: signaling (GO:0023052);; biological process: single-organism process (GO:0044699);; biological process: response to stimulus (GO:0050896);; biological process: biological regulation (GO:0065007);; molecular function: catalytic activity (GO:0003824);; molecular function: bin…
LOC_Os10g39810	LOC_Os10g39810	19.8803	1113	21.4754	1366	21.4001	1090	10.3713	811	11.4046	561	9.17366	494	7.31263e-27	1.49571	up	[I]	Lipid transport and metabolism	Molecular Function: C-4 methylsterol oxidase activity (GO:0000254);; Biological Process: RNA splicing, via endonucleolytic cleavage and ligation (GO:0000394);; Molecular Function: iron ion binding (GO:0005506);; Cellular Component: nucleus (GO:0005634);; Biological Process: acetyl-CoA metabolic process (GO:0006084);; Biological Process: chromatin assembly or disassembly (GO:0006333);; Biological …	K14423|0|osa:4349278|K14423 4,4-dimethyl-9beta,19-cyclopropylsterol-4alpha-methyl oxidase [EC:1.14.13.72] | (RefSeq) methylsterol monooxygenase 1-1	Steroid biosynthesis (ko00100)	[I]	Lipid transport and metabolism	Fatty acid hydroxylase superfamily	Methylsterol monooxygenase 1-1 OS=Arabidopsis thaliana OX=3702 GN=SMO1-1 PE=1 SV=1	I	Lipid transport and metabolism	PREDICTED: methylsterol monooxygenase 1-1 [Oryza sativa Japonica Group]	biological process: metabolic process (GO:0008152);; biological process: single-organism process (GO:0044699);; molecular function: catalytic activity (GO:0003824);; biological process: cellular process (GO:0009987);; molecular function: binding (GO:0005488);; cellular component: cell (GO:0005623);; cellular component: organelle (GO:0043226);; cellular component: cell part (GO:0044464);; biologic…
LOC_Os04g51610	LOC_Os04g51610	19.9181	3256	16.9542	3127	22.1721	3271	8.9037	2018	9.10147	1321	9.099	1418	2.10202e-34	1.5972	up	[P]	Inorganic ion transport and metabolism	Biological Process: respiratory burst involved in defense response (GO:0002679);; Molecular Function: calcium-transporting ATPase activity (GO:0005388);; Molecular Function: calmodulin binding (GO:0005516);; Molecular Function: ATP binding (GO:0005524);; Cellular Component: endoplasmic reticulum membrane (GO:0005789);; Cellular Component: Golgi apparatus (GO:0005794);; Cellular Component: plasma …	K01537|0|osa:4336912|K01537 Ca2+-transporting ATPase [EC:3.6.3.8] | (RefSeq) calcium-transporting ATPase 8, plasma membrane-type	--	[P]	Inorganic ion transport and metabolism	Cation transporting ATPase, C-terminus;; E1-E2 ATPase;; haloacid dehalogenase-like hydrolase;; Ca2+-ATPase N terminal autoinhibitory domain;; Cation transport ATPase (P-type);; Cation transporter/ATPase, N-terminus	Calcium-transporting ATPase 5, plasma membrane-type OS=Oryza sativa subsp. japonica OX=39947 GN=ACA5 PE=1 SV=2	P	Inorganic ion transport and metabolism	PREDICTED: calcium-transporting ATPase 8, plasma membrane-type [Oryza sativa Japonica Group]	biological process: immune system process (GO:0002376);; biological process: metabolic process (GO:0008152);; biological process: single-organism process (GO:0044699);; biological process: localization (GO:0051179);; molecular function: catalytic activity (GO:0003824);; molecular function: transporter activity (GO:0005215);; molecular function: binding (GO:0005488);; cellular component: cell (GO:…
LOC_Os04g51820	LOC_Os04g51820	7.27171	697	9.34666	1033	5.28113	463	0.372269	50	0.157738	15	0.043054	5	1.80134e-14	5.22258	up	[P]	Inorganic ion transport and metabolism	Cellular Component: plasma membrane (GO:0005886);; Biological Process: potassium ion transport (GO:0006813);; Biological Process: sodium ion transport (GO:0006814);; Molecular Function: cation transmembrane transporter activity (GO:0008324);; Biological Process: response to salt stress (GO:0009651);; Molecular Function: sodium ion transmembrane transporter activity (GO:0015081);; Cellular Compone…	--	--	[P]	Inorganic ion transport and metabolism	Cation transport protein	Cation transporter HKT4 OS=Oryza sativa subsp. japonica OX=39947 GN=HKT4 PE=1 SV=2	P	Inorganic ion transport and metabolism	PREDICTED: cation transporter HKT4 isoform X1 [Oryza sativa Japonica Group]	cellular component: cell (GO:0005623);; cellular component: membrane (GO:0016020);; cellular component: cell part (GO:0044464);; biological process: localization (GO:0051179);; molecular function: transporter activity (GO:0005215);; biological process: response to stimulus (GO:0050896);; cellular component: membrane part (GO:0044425)
LOC_Os06g40180	LOC_Os06g40180	7.66772	907	6.26305	843	5.90551	636	1.92849	319	2.48506	259	2.04799	233	1.29992e-32	2.09046	up	[I]	Lipid transport and metabolism	Molecular Function: phospholipase D activity (GO:0004630);; Molecular Function: calcium ion binding (GO:0005509);; Molecular Function: protein binding (GO:0005515);; Molecular Function: phosphatidylinositol-4,5-bisphosphate binding (GO:0005546);; Cellular Component: plasma membrane (GO:0005886);; Biological Process: membrane lipid metabolic process (GO:0006643);; Biological Process: response to o…	K01115|0|osa:4341468|K01115 phospholipase D1/2 [EC:3.1.4.4] | (RefSeq) P0481H08.3; phospholipase D alpha 2-like	Glycerophospholipid metabolism (ko00564);; Ether lipid metabolism (ko00565);; Endocytosis (ko04144)	[I]	Lipid transport and metabolism	Phospholipase D C terminal;; Phospholipase D Active site motif;; C2 domain;; PLD-like domain	Phospholipase D alpha 2 OS=Oryza sativa subsp. japonica OX=39947 GN=PLD2 PE=2 SV=2	I	Lipid transport and metabolism	PREDICTED: phospholipase D alpha 2-like [Oryza sativa Japonica Group]	molecular function: catalytic activity (GO:0003824);; molecular function: binding (GO:0005488);; cellular component: cell (GO:0005623);; cellular component: membrane (GO:0016020);; cellular component: cell part (GO:0044464);; biological process: metabolic process (GO:0008152);; biological process: cellular process (GO:0009987);; biological process: single-organism process (GO:0044699);; biologica…
LOC_Os01g72460	LOC_Os01g72460	32.8213	1184	37.5916	1542	37.1057	1217	0.29918	16	0.2274	8	0.743591	26	4.4603e-148	6.78657	up	[C]	Energy production and conversion	Biological Process: MAPK cascade (GO:0000165);; Molecular Function: NAD(P)H dehydrogenase (quinone) activity (GO:0003955);; Cellular Component: mitochondrion (GO:0005739);; Cellular Component: peroxisome (GO:0005777);; Cellular Component: cytosol (GO:0005829);; Cellular Component: plasma membrane (GO:0005886);; Biological Process: glycolytic process (GO:0006096);; Biological Process: protein targ…	--	--	[R]	General function prediction only	NADPH-dependent FMN reductase;; Flavodoxin-like fold	Probable NADPH:quinone oxidoreductase 2 OS=Oryza sativa subsp. japonica OX=39947 GN=Os01g0954000 PE=2 SV=1	S	Function unknown	PREDICTED: probable NADPH:quinone oxidoreductase 2 [Oryza sativa Japonica Group]	biological process: metabolic process (GO:0008152);; biological process: cellular process (GO:0009987);; biological process: signaling (GO:0023052);; biological process: single-organism process (GO:0044699);; biological process: response to stimulus (GO:0050896);; biological process: biological regulation (GO:0065007);; molecular function: catalytic activity (GO:0003824);; cellular component: cel…
LOC_Os03g11550	LOC_Os03g11550	13.4698	960	13.17	1068	11.2934	733	5.67891	566	4.75328	299	5.5173	378	9.13487e-36	1.72252	up	--	--	Cellular Component: nucleus (GO:0005634);; Biological Process: response to salt stress (GO:0009651);; Biological Process: negative regulation of abscisic acid-activated signaling pathway (GO:0009788);; Biological Process: regulation of starch biosynthetic process (GO:0010581);; Biological Process: positive regulation of transcription, DNA-templated (GO:0045893);;	--	--	--	--	Putative nuclear localisation signal;; Ethylene-responsive binding factor-associated repression;; TPL-binding domain in jasmonate signalling	Ninja-family protein MODD OS=Oryza sativa subsp. japonica OX=39947 GN=MODD PE=1 SV=1	S	Function unknown	PREDICTED: ninja-family protein Os03g0214200 [Oryza sativa Japonica Group]	cellular component: cell (GO:0005623);; cellular component: organelle (GO:0043226);; cellular component: cell part (GO:0044464);; biological process: response to stimulus (GO:0050896);; biological process: biological regulation (GO:0065007)
LOC_Os08g31140	LOC_Os08g31140	4.96841	230	6.08664	320	1.81608	77	0.175586	12	0.214848	9	1.32224	59	1.4628e-06	3.17872	up	--	--	Biological Process: response to reactive oxygen species (GO:0000302);; Cellular Component: chromatin (GO:0000785);; Molecular Function: protein binding (GO:0005515);; Cellular Component: nucleus (GO:0005634);; Cellular Component: mitochondrion (GO:0005739);; Cellular Component: plasma membrane (GO:0005886);; Biological Process: DNA metabolic process (GO:0006259);; Biological Process: regulation o…	--	--	[P]	Inorganic ion transport and metabolism	Heavy-metal-associated domain	Heavy metal-associated isoprenylated plant protein 23 OS=Arabidopsis thaliana OX=3702 GN=HIPP23 PE=1 SV=1	S	Function unknown	PREDICTED: heavy metal-associated isoprenylated plant protein 26 [Oryza sativa Japonica Group]	biological process: response to stimulus (GO:0050896);; cellular component: cell (GO:0005623);; cellular component: organelle (GO:0043226);; cellular component: organelle part (GO:0044422);; cellular component: cell part (GO:0044464);; molecular function: binding (GO:0005488);; cellular component: membrane (GO:0016020);; biological process: metabolic process (GO:0008152);; biological process: cel…
LOC_Os03g04920	LOC_Os03g04920	8.48973	1994	8.77571	2345	9.80203	2094	2.74566	901	2.60122	537	4.12221	931	7.19388e-29	1.99526	up	[V]	Defense mechanisms	Biological Process: microtubule cytoskeleton organization (GO:0000226);; Cellular Component: plant-type vacuole (GO:0000325);; Biological Process: cytokinesis by cell plate formation (GO:0000911);; Molecular Function: protein binding (GO:0005515);; Molecular Function: ATP binding (GO:0005524);; Cellular Component: nucleus (GO:0005634);; Cellular Component: mitochondrion (GO:0005739);; Cellular Co…	--	--	[Q]	Secondary metabolites biosynthesis, transport and catabolism	ABC transporter transmembrane region;; ABC transporter;; 50S ribosome-binding GTPase;; AAA domain, putative AbiEii toxin, Type IV TA system;; Domain of unknown function DUF87	ABC transporter C family member 13 OS=Oryza sativa subsp. japonica OX=39947 GN=ABCC13 PE=2 SV=1	V	Defense mechanisms	PREDICTED: ABC transporter C family member 13 [Oryza sativa Japonica Group]	biological process: cellular process (GO:0009987);; biological process: cellular component organization or biogenesis (GO:0071840);; cellular component: cell (GO:0005623);; cellular component: organelle (GO:0043226);; cellular component: cell part (GO:0044464);; biological process: single-organism process (GO:0044699);; molecular function: binding (GO:0005488);; cellular component: membrane (GO:0…
LOC_Os02g51750	LOC_Os02g51750	12.666	716	11.1385	716	14.15	726	7.4818	591	7.29681	363	6.23338	339	5.25499e-15	1.32407	up	--	--	Molecular Function: peroxidase activity (GO:0004601);; Molecular Function: copper ion binding (GO:0005507);; Molecular Function: calcium ion binding (GO:0005509);; Molecular Function: ATP binding (GO:0005524);; Molecular Function: calcium-dependent phospholipid binding (GO:0005544);; Cellular Component: cell wall (GO:0005618);; Cellular Component: nucleus (GO:0005634);; Cellular Component: mitoch…	--	--	[U]	Intracellular trafficking, secretion, and vesicular transport	Annexin	Annexin D7 OS=Arabidopsis thaliana OX=3702 GN=ANNAT7 PE=2 SV=1	S	Function unknown	PREDICTED: annexin D7 [Oryza sativa Japonica Group]	biological process: metabolic process (GO:0008152);; biological process: cellular process (GO:0009987);; biological process: single-organism process (GO:0044699);; biological process: response to stimulus (GO:0050896);; biological process: detoxification (GO:0098754);; molecular function: catalytic activity (GO:0003824);; molecular function: antioxidant activity (GO:0016209);; molecular function:…
LOC_Os06g49350	LOC_Os06g49350	9.00488	2546	2.62825	845	0.398369	103	0.087184	35	0.107562	27	0.079703	22	1.47783e-07	4.98818	up	[X]	Mobilome: prophages, transposons	Molecular Function: transcription antitermination factor activity, RNA binding (GO:0001072);; Molecular Function: nucleic acid binding (GO:0003676);; Molecular Function: double-stranded DNA binding (GO:0003690);; Molecular Function: single-stranded DNA binding (GO:0003697);; Molecular Function: mRNA binding (GO:0003729);; Molecular Function: copper ion binding (GO:0005507);; Molecular Function: A…	--	--	[R]	General function prediction only	Reverse transcriptase (RNA-dependent DNA polymerase);; Integrase core domain;; gag-polypeptide of LTR copia-type;; GAG-pre-integrase domain;; Retrotransposon gag protein	Retrovirus-related Pol polyprotein from transposon RE1 OS=Arabidopsis thaliana OX=3702 GN=RE1 PE=2 SV=1	S	Function unknown	retrotransposon protein, putative, unclassified [Oryza sativa Japonica Group]	biological process: biological regulation (GO:0065007);; molecular function: nucleic acid binding transcription factor activity (GO:0001071);; molecular function: binding (GO:0005488);; cellular component: cell (GO:0005623);; cellular component: organelle (GO:0043226);; cellular component: organelle part (GO:0044422);; cellular component: cell part (GO:0044464);; cellular component: membrane (GO:…
LOC_Os05g49890	LOC_Os05g49890	305.799	15055	323.8	17831	393	17579	141.227	9375	145.206	6153	161.238	7368	1.71288e-41	1.70898	up	[R]	General function prediction only	Molecular Function: GTPase activity (GO:0003924);; Molecular Function: protein binding (GO:0005515);; Molecular Function: GTP binding (GO:0005525);; Cellular Component: cell wall (GO:0005618);; Cellular Component: nucleolus (GO:0005730);; Cellular Component: Golgi apparatus (GO:0005794);; Cellular Component: cytosol (GO:0005829);; Cellular Component: plasma membrane (GO:0005886);; Biological Proc…	K07936|4.07838e-143|osa:4339683|K07936 GTP-binding nuclear protein Ran | (RefSeq) OJ1268_B08.8, OsJ_018847, OsRan1, OsRan2, RAN2, Ran; GTP-binding nuclear protein Ran-2	Ribosome biogenesis in eukaryotes (ko03008);; RNA transport (ko03013)	[U]	Intracellular trafficking, secretion, and vesicular transport	Ras family;; Ras of Complex, Roc, domain of DAPkinase;; ADP-ribosylation factor family;; RNA helicase	GTP-binding nuclear protein Ran-2 OS=Oryza sativa subsp. japonica OX=39947 GN=RAN2 PE=2 SV=1	S	Function unknown	PREDICTED: GTP-binding nuclear protein Ran-2 [Oryza brachyantha]	molecular function: catalytic activity (GO:0003824);; molecular function: binding (GO:0005488);; cellular component: cell (GO:0005623);; cellular component: cell part (GO:0044464);; cellular component: organelle (GO:0043226);; cellular component: organelle part (GO:0044422);; cellular component: membrane (GO:0016020);; biological process: localization (GO:0051179);; biological process: single-org…
LOC_Os07g02800	LOC_Os07g02800	70.3165	4720	57.9408	4430	74.4625	4561	46.8655	4388	46.7101	2757	27.8167	1793	3.45734e-08	1.21082	up	--	--	Molecular Function: DNA binding (GO:0003677);; Molecular Function: chromatin binding (GO:0003682);; Molecular Function: transcription factor activity, sequence-specific DNA binding (GO:0003700);; Molecular Function: protein binding (GO:0005515);; Cellular Component: cell wall (GO:0005618);; Cellular Component: nucleus (GO:0005634);; Biological Process: rRNA processing (GO:0006364);; Biological Pr…	--	--	--	--	Myb-like DNA-binding domain	Myb family transcription factor EFM OS=Arabidopsis thaliana OX=3702 GN=EFM PE=1 SV=2	K	Transcription	PREDICTED: uncharacterized protein LOC4342269 [Oryza sativa Japonica Group]	molecular function: binding (GO:0005488);; biological process: biological regulation (GO:0065007);; molecular function: nucleic acid binding transcription factor activity (GO:0001071);; cellular component: cell (GO:0005623);; cellular component: cell part (GO:0044464);; cellular component: organelle (GO:0043226);; biological process: metabolic process (GO:0008152);; biological process: cellular p…
LOC_Os09g29430	LOC_Os09g29430	13.02	1075	13.2243	1241	14.078	1057	11.0839	1278	9.9079	719	6.85432	544	7.9249e-07	1.00402	up	[G]	Carbohydrate transport and metabolism	Molecular Function: catalytic activity (GO:0003824);; Molecular Function: transporter activity (GO:0005215);; Molecular Function: L-glutamate transmembrane transporter activity (GO:0005313);; Cellular Component: mitochondrion (GO:0005739);; Biological Process: sodium ion transport (GO:0006814);; Biological Process: water transport (GO:0006833);; Cellular Component: chloroplast thylakoid (GO:00095…	--	--	--	--	Sodium:sulfate symporter transmembrane region;; Citrate transporter	Dicarboxylate transporter 2.1, chloroplastic OS=Arabidopsis thaliana OX=3702 GN=DIT2-1 PE=1 SV=1	P	Inorganic ion transport and metabolism	PREDICTED: dicarboxylate transporter 2.1, chloroplastic [Oryza sativa Japonica Group]	molecular function: catalytic activity (GO:0003824);; molecular function: transporter activity (GO:0005215);; biological process: single-organism process (GO:0044699);; biological process: localization (GO:0051179);; cellular component: cell (GO:0005623);; cellular component: organelle (GO:0043226);; cellular component: cell part (GO:0044464);; cellular component: organelle part (GO:0044422);; bi…
LOC_Os01g40860	LOC_Os01g40860	40.8065	3279	38.6505	3532	49.0272	3583	5.90886	664	6.83402	483	12.2549	947	3.38185e-32	2.83038	up	[C]	Energy production and conversion	Molecular Function: 3-chloroallyl aldehyde dehydrogenase activity (GO:0004028);; Molecular Function: ATP binding (GO:0005524);; Cellular Component: cell wall (GO:0005618);; Cellular Component: mitochondrion (GO:0005739);; Cellular Component: peroxisome (GO:0005777);; Cellular Component: cytosol (GO:0005829);; Biological Process: cellular amino acid metabolic process (GO:0006520);; Molecular Funct…	K12355|0|osa:4326375|K12355 coniferyl-aldehyde dehydrogenase [EC:1.2.1.68] | (RefSeq) ALDH1a, P0710A02.6; aldehyde dehydrogenase family 2 member C4	Phenylpropanoid biosynthesis (ko00940)	[C]	Energy production and conversion	Aldehyde dehydrogenase family	Aldehyde dehydrogenase family 2 member C4 OS=Arabidopsis thaliana OX=3702 GN=ALDH2C4 PE=1 SV=2	C	Energy production and conversion	PREDICTED: aldehyde dehydrogenase family 2 member C4 [Oryza sativa Japonica Group]	biological process: metabolic process (GO:0008152);; biological process: single-organism process (GO:0044699);; molecular function: catalytic activity (GO:0003824);; molecular function: binding (GO:0005488);; cellular component: cell (GO:0005623);; cellular component: cell part (GO:0044464);; cellular component: organelle (GO:0043226);; biological process: cellular process (GO:0009987);; biologic…
LOC_Os06g40170	LOC_Os06g40170	0.717369	86	0.647723	89	0.711527	78	0.411077	69	0.406988	43	0.231897	27	0.000121639	1.42672	up	[I]	Lipid transport and metabolism	Molecular Function: phospholipase D activity (GO:0004630);; Molecular Function: calcium ion binding (GO:0005509);; Molecular Function: protein binding (GO:0005515);; Molecular Function: phosphatidylinositol-4,5-bisphosphate binding (GO:0005546);; Cellular Component: plasma membrane (GO:0005886);; Biological Process: membrane lipid metabolic process (GO:0006643);; Biological Process: response to o…	K01115|0|osa:4341467|K01115 phospholipase D1/2 [EC:3.1.4.4] | (RefSeq) P0481H08.1; phospholipase D alpha 2-like	Glycerophospholipid metabolism (ko00564);; Ether lipid metabolism (ko00565);; Endocytosis (ko04144)	[I]	Lipid transport and metabolism	Phospholipase D C terminal;; Phospholipase D Active site motif;; C2 domain;; PLD-like domain	Phospholipase D alpha 2 OS=Oryza sativa subsp. japonica OX=39947 GN=PLD2 PE=2 SV=2	I	Lipid transport and metabolism	PREDICTED: phospholipase D alpha 2-like [Oryza sativa Japonica Group]	molecular function: catalytic activity (GO:0003824);; molecular function: binding (GO:0005488);; cellular component: cell (GO:0005623);; cellular component: membrane (GO:0016020);; cellular component: cell part (GO:0044464);; biological process: metabolic process (GO:0008152);; biological process: cellular process (GO:0009987);; biological process: single-organism process (GO:0044699);; biologica…
LOC_Os12g08090	LOC_Os12g08090	59.2358	4855	48.9679	4564	52.3544	3903	13.1544	1507	9.93049	716	13.7271	1082	1.93033e-75	2.59856	up	--	--	Cellular Component: integral component of plasma membrane (GO:0005887);; Biological Process: protein targeting to membrane (GO:0006612);; Biological Process: water transport (GO:0006833);; Biological Process: response to nematode (GO:0009624);; Biological Process: response to salt stress (GO:0009651);; Biological Process: response to fructose (GO:0009750);; Biological Process: positive regulation…	--	--	[E]	Amino acid transport and metabolism	Transmembrane amino acid transporter protein	Amino acid permease 3 OS=Arabidopsis thaliana OX=3702 GN=AAP3 PE=1 SV=2	E	Amino acid transport and metabolism	PREDICTED: amino acid permease 3 [Oryza sativa Japonica Group]	cellular component: cell (GO:0005623);; cellular component: membrane (GO:0016020);; cellular component: membrane part (GO:0044425);; cellular component: cell part (GO:0044464);; biological process: localization (GO:0051179);; biological process: single-organism process (GO:0044699);; biological process: response to stimulus (GO:0050896);; biological process: multi-organism process (GO:0051704);; …
LOC_Os02g08140	LOC_Os02g08140	6.63997	601	5.92864	611	7.80207	643	3.43341	435	3.05878	244	2.71167	236	9.54851e-18	1.61395	up	[M]	Cell wall/membrane/envelope biogenesis	Biological Process: cytokinesis by cell plate formation (GO:0000911);; Molecular Function: protein serine/threonine kinase activity (GO:0004674);; Molecular Function: protein tyrosine kinase activity (GO:0004713);; Molecular Function: ATP binding (GO:0005524);; Cellular Component: nucleus (GO:0005634);; Cellular Component: mitochondrion (GO:0005739);; Cellular Component: cytosol (GO:0005829);; Ce…	--	--	[T]	Signal transduction mechanisms	Protein kinase domain;; Protein tyrosine kinase;; NAF domain;; Kinase-like;; RIO1 family	CBL-interacting serine/threonine-protein kinase 21 OS=Arabidopsis thaliana OX=3702 GN=CIPK21 PE=1 SV=1	T	Signal transduction mechanisms	PREDICTED: CBL-interacting serine/threonine-protein kinase 21 [Oryza sativa Japonica Group]	biological process: cellular process (GO:0009987);; biological process: single-organism process (GO:0044699);; biological process: metabolic process (GO:0008152);; molecular function: catalytic activity (GO:0003824);; molecular function: binding (GO:0005488);; cellular component: cell (GO:0005623);; cellular component: organelle (GO:0043226);; cellular component: cell part (GO:0044464);; cellular…
LOC_Os07g43700	LOC_Os07g43700	89.2876	6534	86.5961	7239	86.6481	5763	2.2005	226	1.79131	128	1.73472	133	0	5.89204	up	[C]	Energy production and conversion	Biological Process: sulfur amino acid metabolic process (GO:0000096);; Biological Process: MAPK cascade (GO:0000165);; Molecular Function: copper ion binding (GO:0005507);; Cellular Component: cell wall (GO:0005618);; Cellular Component: mitochondrion (GO:0005739);; Cellular Component: vacuolar membrane (GO:0005774);; Cellular Component: peroxisome (GO:0005777);; Cellular Component: Golgi apparat…	K00026|0|osa:4343993|K00026 malate dehydrogenase [EC:1.1.1.37] | (RefSeq) malate dehydrogenase, chloroplastic	Citrate cycle (TCA cycle) (ko00020);; Cysteine and methionine metabolism (ko00270);; Pyruvate metabolism (ko00620);; Glyoxylate and dicarboxylate metabolism (ko00630);; Carbon fixation in photosynthetic organisms (ko00710);; Carbon metabolism (ko01200)	[C]	Energy production and conversion	lactate/malate dehydrogenase, NAD binding domain;; lactate/malate dehydrogenase, alpha/beta C-terminal domain	Malate dehydrogenase, chloroplastic OS=Arabidopsis thaliana OX=3702 GN=At3g47520 PE=1 SV=1	C	Energy production and conversion	PREDICTED: malate dehydrogenase, chloroplastic [Oryza sativa Japonica Group]	biological process: metabolic process (GO:0008152);; biological process: cellular process (GO:0009987);; biological process: single-organism process (GO:0044699);; biological process: signaling (GO:0023052);; biological process: response to stimulus (GO:0050896);; biological process: biological regulation (GO:0065007);; molecular function: binding (GO:0005488);; cellular component: cell (GO:00056…
LOC_Os10g32600	LOC_Os10g32600	3.19647	105	2.08419	78	1.6215	49	0.741269	34	1.02039	30	1.54749	49	0.000797557	1.50655	up	--	--	Molecular Function: phosphorelay response regulator activity (GO:0000156);; Biological Process: phosphorelay signal transduction system (GO:0000160);; Molecular Function: DNA binding (GO:0003677);; Molecular Function: chromatin binding (GO:0003682);; Molecular Function: transcription factor activity, sequence-specific DNA binding (GO:0003700);; Molecular Function: protein binding (GO:0005515);; C…	--	--	[K]	Transcription	Myb-like DNA-binding domain	Two-component response regulator ORR30 OS=Oryza sativa subsp. japonica OX=39947 GN=EHD1 PE=1 SV=1	K	Transcription	B-type response regulator, partial [Oryza sativa]	biological process: cellular process (GO:0009987);; biological process: signaling (GO:0023052);; biological process: single-organism process (GO:0044699);; biological process: response to stimulus (GO:0050896);; biological process: biological regulation (GO:0065007);; molecular function: signal transducer activity (GO:0004871);; molecular function: binding (GO:0005488);; molecular function: nucle…
LOC_Os03g15890	LOC_Os03g15890	163.674	11395	155.494	12330	143.398	9082	13.1388	1344	13.0746	821	15.6757	1065	0	3.90114	up	[J]	Translation, ribosomal structure and biogenesis	Molecular Function: nucleotide binding (GO:0000166);; Molecular Function: RNA binding (GO:0003723);; Cellular Component: nucleolus (GO:0005730);; Cellular Component: mitochondrion (GO:0005739);; Biological Process: response to cold (GO:0009409);; Biological Process: response to water deprivation (GO:0009414);; Biological Process: RNA modification (GO:0009451);; Cellular Component: plastid envelop…	--	--	[K]	Transcription	RNA recognition motif. (a.k.a. RRM, RBD, or RNP domain)	Serine/arginine-rich splicing factor SR45a OS=Arabidopsis thaliana OX=3702 GN=SR45A PE=1 SV=1	S	Function unknown	PREDICTED: serine/arginine-rich splicing factor SR45a isoform X1 [Oryza sativa Japonica Group]	molecular function: binding (GO:0005488);; cellular component: cell (GO:0005623);; cellular component: organelle (GO:0043226);; cellular component: organelle part (GO:0044422);; cellular component: cell part (GO:0044464);; biological process: response to stimulus (GO:0050896);; biological process: metabolic process (GO:0008152);; biological process: cellular process (GO:0009987);; biological proc…
LOC_Os12g37360	LOC_Os12g37360	11.4546	502	11.6421	580	10.4076	415	3.40022	208	6.38384	246	4.19468	177	6.74594e-12	1.72952	up	[R]	General function prediction only	Biological Process: cell morphogenesis (GO:0000902);; Molecular Function: DNA binding (GO:0003677);; Molecular Function: transporter activity (GO:0005215);; Molecular Function: protein binding (GO:0005515);; Molecular Function: GTP binding (GO:0005525);; Cellular Component: endoplasmic reticulum (GO:0005783);; Cellular Component: Golgi apparatus (GO:0005794);; Cellular Component: cytosol (GO:0005…	K07953|2.79506e-113|osa:4352510|K07953 GTP-binding protein SAR1 [EC:3.6.5.-] | (RefSeq) GTP-binding protein SAR1A	Protein processing in endoplasmic reticulum (ko04141)	[U]	Intracellular trafficking, secretion, and vesicular transport	ADP-ribosylation factor family;; Ras of Complex, Roc, domain of DAPkinase;; Signal recognition particle receptor beta subunit;; 50S ribosome-binding GTPase;; Ras family	GTP-binding protein SAR1A OS=Arabidopsis thaliana OX=3702 GN=SAR1A PE=2 SV=1	U	Intracellular trafficking, secretion, and vesicular transport	PREDICTED: GTP-binding protein SAR1A [Oryza sativa Japonica Group]	biological process: cellular process (GO:0009987);; biological process: developmental process (GO:0032502);; biological process: single-organism process (GO:0044699);; biological process: cellular component organization or biogenesis (GO:0071840);; molecular function: binding (GO:0005488);; molecular function: transporter activity (GO:0005215);; cellular component: cell (GO:0005623);; cellular co…
LOC_Os02g45520	LOC_Os02g45520	86.6062	10905	110.001	15740	74.1017	8484	28.8902	5078	19.1673	2116	58.7078	7093	0.000366273	1.77385	up	--	--	Cellular Component: plant-type vacuole (GO:0000325);; Cellular Component: vacuolar membrane (GO:0005774);; Cellular Component: Golgi apparatus (GO:0005794);; Biological Process: calcium ion transport (GO:0006816);; Biological Process: phosphate ion transport (GO:0006817);; Biological Process: Golgi organization (GO:0007030);; Biological Process: response to salt stress (GO:0009651);; Cellular Com…	--	--	[R]	General function prediction only	Major Facilitator Superfamily;; SPX domain;; Sugar (and other) transporter	SPX domain-containing membrane protein Os02g45520 OS=Oryza sativa subsp. japonica OX=39947 GN=Os02g0678200 PE=2 SV=1	T	Signal transduction mechanisms	PREDICTED: SPX domain-containing membrane protein Os02g45520 isoform X2 [Oryza sativa Japonica Group]	cellular component: cell (GO:0005623);; cellular component: organelle (GO:0043226);; cellular component: cell part (GO:0044464);; cellular component: membrane (GO:0016020);; cellular component: organelle part (GO:0044422);; biological process: localization (GO:0051179);; biological process: cellular process (GO:0009987);; biological process: cellular component organization or biogenesis (GO:00718…
LOC_Os06g39750	LOC_Os06g39750	3.42675	312	4.3021	445	3.87976	320	1.18623	151	1.44149	115	1.74728	153	1.54569e-18	1.8856	up	[Q]	Secondary metabolites biosynthesis, transport and catabolism	Biological Process: very long-chain fatty acid metabolic process (GO:0000038);; Biological Process: sulfur amino acid metabolic process (GO:0000096);; Biological Process: polysaccharide biosynthetic process (GO:0000271);; Cellular Component: extracellular region (GO:0005576);; Cellular Component: nucleus (GO:0005634);; Cellular Component: endoplasmic reticulum (GO:0005783);; Biological Process: a…	K15397|0|osa:4341445|K15397 3-ketoacyl-CoA synthase [EC:2.3.1.199] | (RefSeq) 3-ketoacyl-CoA synthase 11	Fatty acid elongation (ko00062)	--	--	FAE1/Type III polyketide synthase-like protein;; 3-Oxoacyl-[acyl-carrier-protein (ACP)] synthase III C terminal;; Chalcone and stilbene synthases, C-terminal domain	3-ketoacyl-CoA synthase 11 OS=Arabidopsis thaliana OX=3702 GN=KCS11 PE=1 SV=1	I	Lipid transport and metabolism	PREDICTED: 3-ketoacyl-CoA synthase 11 [Oryza sativa Japonica Group]	biological process: metabolic process (GO:0008152);; biological process: cellular process (GO:0009987);; biological process: single-organism process (GO:0044699);; cellular component: extracellular region (GO:0005576);; cellular component: cell (GO:0005623);; cellular component: organelle (GO:0043226);; cellular component: cell part (GO:0044464);; biological process: localization (GO:0051179);; b…
LOC_Os01g53240	LOC_Os01g53240	6.59509	494	5.19653	443	7.68995	524	3.41633	358	3.61757	239	5.76177	415	2.10304e-05	1.08571	up	--	--	Cellular Component: endosome (GO:0005768);; Cellular Component: Golgi apparatus (GO:0005794);; Cellular Component: trans-Golgi network (GO:0005802);; Biological Process: response to stress (GO:0006950);; Biological Process: response to desiccation (GO:0009269);; Biological Process: response to abiotic stimulus (GO:0009628);; Biological Process: response to salt stress (GO:0009651);; Biological Pr…	--	--	--	--	BURP domain	BURP domain-containing protein 3 OS=Oryza sativa subsp. japonica OX=39947 GN=BURP3 PE=2 SV=1	S	Function unknown	PREDICTED: BURP domain-containing protein 3 [Oryza sativa Japonica Group]	cellular component: cell (GO:0005623);; cellular component: organelle (GO:0043226);; cellular component: cell part (GO:0044464);; cellular component: organelle part (GO:0044422);; biological process: response to stimulus (GO:0050896);; cellular component: extracellular region (GO:0005576);; cellular component: extracellular region part (GO:0044421)
LOC_Os05g50280	LOC_Os05g50280	47.0793	3975	40.248	3864	46.1326	3542	25.8378	3048	25.9521	1926	29.6467	2405	5.17813e-29	1.1945	up	[G]	Carbohydrate transport and metabolism	Molecular Function: sugar:proton symporter activity (GO:0005351);; Cellular Component: nucleus (GO:0005634);; Cellular Component: vacuole (GO:0005773);; Cellular Component: Golgi apparatus (GO:0005794);; Cellular Component: plasma membrane (GO:0005886);; Biological Process: carbohydrate transport (GO:0008643);; Biological Process: response to water deprivation (GO:0009414);; Biological Process: r…	K08145|0|osa:4339710|K08145 MFS transporter, SP family, solute carrier family 2 (facilitated glucose transporter), member 8 | (RefSeq) sugar transporter ERD6-like 4	--	[R]	General function prediction only	Sugar (and other) transporter;; Major Facilitator Superfamily	Sugar transporter ERD6-like 4 OS=Arabidopsis thaliana OX=3702 GN=At1g19450 PE=2 SV=1	G	Carbohydrate transport and metabolism	PREDICTED: sugar transporter ERD6-like 4 [Oryza sativa Japonica Group]	biological process: single-organism process (GO:0044699);; biological process: localization (GO:0051179);; molecular function: transporter activity (GO:0005215);; cellular component: cell (GO:0005623);; cellular component: organelle (GO:0043226);; cellular component: cell part (GO:0044464);; cellular component: membrane (GO:0016020);; biological process: response to stimulus (GO:0050896);; biolog…
LOC_Os10g41400	LOC_Os10g41400	169.75	9489	178.505	11351	195.845	9968	71.225	5594	61.145	3126	50.487	2728	2.35518e-39	2.02083	up	[O]	Posttranslational modification, protein turnover, chaperones	Biological Process: cell morphogenesis (GO:0000902);; Cellular Component: cytosol (GO:0005829);; Biological Process: cellular protein modification process (GO:0006464);; Biological Process: membrane fusion (GO:0006944);; Molecular Function: peptide-methionine (S)-S-oxide reductase activity (GO:0008113);; Biological Process: response to light stimulus (GO:0009416);; Cellular Component: chloroplast…	K07304|8.20762e-141|osa:4349402|K07304 peptide-methionine (S)-S-oxide reductase [EC:1.8.4.11] | (RefSeq) MSRA4, OsMSRA4; peptide methionine sulfoxide reductase A4, chloroplastic	--	[O]	Posttranslational modification, protein turnover, chaperones	Peptide methionine sulfoxide reductase	Peptide methionine sulfoxide reductase A4, chloroplastic OS=Oryza sativa subsp. japonica OX=39947 GN=MSRA4 PE=2 SV=2	O	Posttranslational modification, protein turnover, chaperones	PREDICTED: peptide methionine sulfoxide reductase A4, chloroplastic [Oryza sativa Japonica Group]	biological process: cellular process (GO:0009987);; biological process: developmental process (GO:0032502);; biological process: single-organism process (GO:0044699);; biological process: cellular component organization or biogenesis (GO:0071840);; cellular component: cell (GO:0005623);; cellular component: cell part (GO:0044464);; biological process: metabolic process (GO:0008152);; molecular fu…
LOC_Os04g47220	LOC_Os04g47220	561.525	31997	577.221	37409	600.232	31110	66.4146	5288	53.8711	2698	53.3092	2920	1.46081e-222	3.79645	up	[G]	Carbohydrate transport and metabolism	Molecular Function: transporter activity (GO:0005215);; Molecular Function: protein binding (GO:0005515);; Cellular Component: mitochondrion (GO:0005739);; Cellular Component: vacuole (GO:0005773);; Biological Process: acetyl-CoA metabolic process (GO:0006084);; Biological Process: glycolytic process (GO:0006096);; Biological Process: calcium ion transport (GO:0006816);; Biological Process: iron …	K09872|0|osa:9270874|K09872 aquaporin PIP | (RefSeq) OsJ_015100, PIP1-2; probable aquaporin PIP1-2	--	[G]	Carbohydrate transport and metabolism	Major intrinsic protein	Probable aquaporin PIP1-2 OS=Oryza sativa subsp. japonica OX=39947 GN=PIP1-2 PE=2 SV=3	G	Carbohydrate transport and metabolism	PREDICTED: probable aquaporin PIP1-2 [Oryza sativa Japonica Group]	molecular function: transporter activity (GO:0005215);; molecular function: binding (GO:0005488);; cellular component: cell (GO:0005623);; cellular component: organelle (GO:0043226);; cellular component: cell part (GO:0044464);; biological process: metabolic process (GO:0008152);; biological process: cellular process (GO:0009987);; biological process: single-organism process (GO:0044699);; biolog…
LOC_Os07g49400	LOC_Os07g49400	1113.25	72527	1087.15	77982	1163.26	66608	259.139	22864	226.392	12495	239.772	14473	2.92582e-197	2.71004	up	[P]	Inorganic ion transport and metabolism	Cellular Component: cell wall (GO:0005618);; Cellular Component: mitochondrion (GO:0005739);; Cellular Component: vacuolar membrane (GO:0005774);; Cellular Component: peroxisomal membrane (GO:0005778);; Cellular Component: Golgi apparatus (GO:0005794);; Cellular Component: cytosol (GO:0005829);; Cellular Component: plasma membrane (GO:0005886);; Biological Process: response to heat (GO:0009408);;…	K00434|1.18542e-170|osa:4344397|K00434 L-ascorbate peroxidase [EC:1.11.1.11] | (RefSeq) APX2, APXb, OsAPx02, SS622; L-ascorbate peroxidase 2, cytosolic	Ascorbate and aldarate metabolism (ko00053);; Glutathione metabolism (ko00480)	--	--	Peroxidase	L-ascorbate peroxidase 2, cytosolic OS=Oryza sativa subsp. japonica OX=39947 GN=APX2 PE=1 SV=1	P	Inorganic ion transport and metabolism	PREDICTED: L-ascorbate peroxidase 2, cytosolic [Oryza sativa Japonica Group]	cellular component: cell (GO:0005623);; cellular component: cell part (GO:0044464);; cellular component: organelle (GO:0043226);; cellular component: membrane (GO:0016020);; cellular component: organelle part (GO:0044422);; biological process: response to stimulus (GO:0050896);; cellular component: cell junction (GO:0030054);; biological process: reproduction (GO:0000003);; biological process: re…
LOC_Os02g49550	LOC_Os02g49550	2.58838	182	2.14046	171	2.39618	153	1.01037	99	1.25187	78	1.57312	106	2.13073e-07	1.36924	up	--	--	Molecular Function: ubiquitin-protein transferase activity (GO:0004842);; Molecular Function: protein binding (GO:0005515);; Cellular Component: nucleus (GO:0005634);; Cellular Component: cytosol (GO:0005829);; Biological Process: amino acid transport (GO:0006865);; Biological Process: defense response (GO:0006952);; Molecular Function: zinc ion binding (GO:0008270);; Biological Process: RNA spli…	--	--	[O]	Posttranslational modification, protein turnover, chaperones	Ring finger domain;; Zinc finger, C3HC4 type (RING finger);; RING-like zinc finger;; Zinc finger, C3HC4 type (RING finger)	E3 ubiquitin-protein ligase RING1 OS=Gossypium hirsutum OX=3635 GN=RING1 PE=1 SV=1	O	Posttranslational modification, protein turnover, chaperones	zinc finger -like [Oryza sativa Japonica Group]	molecular function: catalytic activity (GO:0003824);; molecular function: binding (GO:0005488);; cellular component: cell (GO:0005623);; cellular component: organelle (GO:0043226);; cellular component: cell part (GO:0044464);; biological process: single-organism process (GO:0044699);; biological process: localization (GO:0051179);; biological process: response to stimulus (GO:0050896);; biologica…
LOC_Os06g45140	LOC_Os06g45140	7.82905	547	8.64505	687	6.96704	454	1.65316	161	1.11128	68	2.7336	183	1.99344e-19	2.56623	up	--	--	Molecular Function: double-stranded DNA binding (GO:0003690);; Molecular Function: transcription factor activity, sequence-specific DNA binding (GO:0003700);; Cellular Component: nucleus (GO:0005634);; Biological Process: regulation of transcription, DNA-templated (GO:0006355);; Biological Process: response to water deprivation (GO:0009414);; Biological Process: photoperiodism (GO:0009648);; Biol…	--	--	--	--	bZIP transcription factor;; Basic region leucine zipper;; Basic leucine-zipper C terminal;; bZIP Maf transcription factor	bZIP transcription factor RISBZ5 OS=Oryza sativa subsp. japonica OX=39947 GN=RISBZ5 PE=2 SV=1	K	Transcription	PREDICTED: basic leucine zipper 9 [Oryza sativa Japonica Group]	molecular function: binding (GO:0005488);; biological process: biological regulation (GO:0065007);; molecular function: nucleic acid binding transcription factor activity (GO:0001071);; cellular component: cell (GO:0005623);; cellular component: organelle (GO:0043226);; cellular component: cell part (GO:0044464);; biological process: response to stimulus (GO:0050896);; biological process: cellula…
LOC_Os06g14240	LOC_Os06g14240	74.7618	2499	74.5994	2836	81.3223	2472	1.18306	56	0.55501	17	0.985692	32	2.7956e-266	6.77259	up	[O]	Posttranslational modification, protein turnover, chaperones	Cellular Component: mitochondrion (GO:0005739);; Cellular Component: peroxisomal matrix (GO:0005782);; Biological Process: protein folding (GO:0006457);; Biological Process: response to heat (GO:0009408);; Biological Process: response to high light intensity (GO:0009644);; Biological Process: response to salt stress (GO:0009651);; Biological Process: heat acclimation (GO:0010286);; Biological Pro…	K13993|1.45382e-79|osa:4340661|K13993 HSP20 family protein | (RefSeq) HSP16.0, OsHsp16.0, OsJ_20841; 16.0 kDa heat shock protein, peroxisomal	Protein processing in endoplasmic reticulum (ko04141)	[O]	Posttranslational modification, protein turnover, chaperones	Hsp20/alpha crystallin family	16.0 kDa heat shock protein, peroxisomal OS=Oryza sativa subsp. japonica OX=39947 GN=HSP16.0 PE=2 SV=1	O	Posttranslational modification, protein turnover, chaperones	PREDICTED: 16.0 kDa heat shock protein, peroxisomal [Oryza sativa Japonica Group]	cellular component: cell (GO:0005623);; cellular component: organelle (GO:0043226);; cellular component: cell part (GO:0044464);; cellular component: membrane-enclosed lumen (GO:0031974);; cellular component: organelle part (GO:0044422);; biological process: cellular process (GO:0009987);; biological process: response to stimulus (GO:0050896);; biological process: cellular component organization …
LOC_Os01g34850	LOC_Os01g34850	1.27723	89	1.09889	87	1.36569	86	0.085251	9	0	0	0.221767	15	1.68286e-09	3.80069	up	[P]	Inorganic ion transport and metabolism	Molecular Function: structural constituent of ribosome (GO:0003735);; Cellular Component: ribosome (GO:0005840);; Cellular Component: plasma membrane (GO:0005886);; Biological Process: translational elongation (GO:0006414);; Biological Process: cation transport (GO:0006812);; Biological Process: potassium ion transport (GO:0006813);; Molecular Function: cation transmembrane transporter activity (…	--	--	[P]	Inorganic ion transport and metabolism	Cation transport protein	Probable cation transporter HKT3 OS=Oryza sativa subsp. japonica OX=39947 GN=HKT3 PE=2 SV=1	P	Inorganic ion transport and metabolism	PREDICTED: probable cation transporter HKT3 [Oryza sativa Japonica Group]	molecular function: structural molecule activity (GO:0005198);; cellular component: cell (GO:0005623);; cellular component: macromolecular complex (GO:0032991);; cellular component: organelle (GO:0043226);; cellular component: cell part (GO:0044464);; cellular component: membrane (GO:0016020);; biological process: metabolic process (GO:0008152);; biological process: cellular process (GO:0009987);…
LOC_Os07g38910	LOC_Os07g38910	7.91575	164	6.70991	158	7.93481	149	0.896632	26	1.76665	33	1.76323	35	1.86378e-16	2.79471	up	--	--	Molecular Function: phosphorelay sensor kinase activity (GO:0000155);; Molecular Function: phosphorelay response regulator activity (GO:0000156);; Biological Process: phosphorelay signal transduction system (GO:0000160);; Biological Process: response to superoxide (GO:0000303);; Molecular Function: phosphoprotein phosphatase activity (GO:0004721);; Molecular Function: osmosensor activity (GO:0005…	--	--	[T]	Signal transduction mechanisms	CHASE domain	Probable histidine kinase 4 OS=Oryza sativa subsp. japonica OX=39947 GN=HK4 PE=2 SV=1	T	Signal transduction mechanisms	histidine kinase 1-like protein [Oryza sativa Japonica Group]	biological process: metabolic process (GO:0008152);; biological process: cellular process (GO:0009987);; biological process: signaling (GO:0023052);; biological process: single-organism process (GO:0044699);; biological process: response to stimulus (GO:0050896);; biological process: biological regulation (GO:0065007);; molecular function: catalytic activity (GO:0003824);; molecular function: sig…
LOC_Os06g02490	LOC_Os06g02490	181.156	4062	180.967	4615	165.343	3372	125.352	3927	120.677	2378	104.38	2249	7.27519e-20	1.06686	up	[I]	Lipid transport and metabolism	Molecular Function: fatty-acyl-CoA binding (GO:0000062);; Molecular Function: protein binding (GO:0005515);; Cellular Component: extracellular space (GO:0005615);; Cellular Component: nucleus (GO:0005634);; Cellular Component: cytosol (GO:0005829);; Cellular Component: plasma membrane (GO:0005886);; Biological Process: chromatin silencing (GO:0006342);; Biological Process: calcium ion transport (…	--	--	[I]	Lipid transport and metabolism	Acyl CoA binding protein	Acyl-CoA-binding domain-containing protein 2 OS=Oryza sativa subsp. japonica OX=39947 GN=ACBP2 PE=1 SV=1	I	Lipid transport and metabolism	PREDICTED: acyl-CoA-binding protein [Oryza sativa Japonica Group]	molecular function: binding (GO:0005488);; cellular component: extracellular region (GO:0005576);; cellular component: extracellular region part (GO:0044421);; cellular component: cell (GO:0005623);; cellular component: organelle (GO:0043226);; cellular component: cell part (GO:0044464);; cellular component: membrane (GO:0016020);; biological process: cellular process (GO:0009987);; biological pr…
LOC_Os02g07830	LOC_Os02g07830	10.3572	763	8.21459	688	6.00114	402	2.33893	241	3.3531	217	3.63183	257	6.62526e-14	1.86678	up	[P]	Inorganic ion transport and metabolism	Cellular Component: plasma membrane (GO:0005886);; Biological Process: potassium ion transport (GO:0006813);; Biological Process: response to salt stress (GO:0009651);; Molecular Function: potassium ion transmembrane transporter activity (GO:0015079);; Molecular Function: sodium ion transmembrane transporter activity (GO:0015081);; Cellular Component: integral component of membrane (GO:0016021);;…	--	--	[P]	Inorganic ion transport and metabolism	Cation transport protein	Probable cation transporter HKT6 OS=Oryza sativa subsp. japonica OX=39947 GN=HKT6 PE=2 SV=2	P	Inorganic ion transport and metabolism	PREDICTED: probable cation transporter HKT6 [Oryza sativa Japonica Group]	cellular component: cell (GO:0005623);; cellular component: membrane (GO:0016020);; cellular component: cell part (GO:0044464);; biological process: localization (GO:0051179);; biological process: response to stimulus (GO:0050896);; molecular function: transporter activity (GO:0005215);; cellular component: membrane part (GO:0044425);; biological process: cellular process (GO:0009987);; biologica…
LOC_Os03g30950	LOC_Os03g30950	6.47719	440	5.33073	412	6.66918	412	0.074652	8	0.066967	4	0.027298	2	3.04521e-62	6.88998	up	[F]	Nucleotide transport and metabolism	Biological Process: sulfur amino acid metabolic process (GO:0000096);; Biological Process: defense response to insect (GO:0002213);; Molecular Function: stearoyl-CoA 9-desaturase activity (GO:0004768);; Biological Process: glycine catabolic process (GO:0006546);; Biological Process: fatty acid biosynthetic process (GO:0006633);; Biological Process: unsaturated fatty acid biosynthetic process (GO:…	K03921|0|osa:4333144|K03921 acyl-[acyl-carrier-protein] desaturase [EC:1.14.19.2 1.14.19.11 1.14.19.26] | (RefSeq) OsJ_11322; acyl-[acyl-carrier-protein] desaturase 4, chloroplastic	Fatty acid biosynthesis (ko00061);; Biosynthesis of unsaturated fatty acids (ko01040);; Fatty acid metabolism (ko01212)	--	--	Fatty acid desaturase	Acyl-[acyl-carrier-protein] desaturase 4, chloroplastic OS=Oryza sativa subsp. japonica OX=39947 GN=Os03g0423300 PE=2 SV=1	I	Lipid transport and metabolism	PREDICTED: acyl-[acyl-carrier-protein] desaturase 4, chloroplastic [Oryza sativa Japonica Group]	biological process: metabolic process (GO:0008152);; biological process: cellular process (GO:0009987);; biological process: single-organism process (GO:0044699);; biological process: response to stimulus (GO:0050896);; molecular function: catalytic activity (GO:0003824);; biological process: localization (GO:0051179);; biological process: cellular component organization or biogenesis (GO:0071840…
LOC_Os04g57930	LOC_Os04g57930	73.0598	2792	71.7474	3119	66.4648	2311	37.6836	2012	41.6298	1399	31.1197	1143	4.28869e-23	1.40987	up	[O]	Posttranslational modification, protein turnover, chaperones	Molecular Function: protein binding (GO:0005515);; Biological Process: glycerol ether metabolic process (GO:0006662);; Biological Process: water transport (GO:0006833);; Molecular Function: enzyme activator activity (GO:0008047);; Molecular Function: electron carrier activity (GO:0009055);; Cellular Component: chloroplast thylakoid (GO:0009534);; Cellular Component: chloroplast stroma (GO:0009570…	--	--	[O]	Posttranslational modification, protein turnover, chaperones	Thioredoxin;; Thioredoxin-like domain	Thioredoxin X, chloroplastic OS=Oryza sativa subsp. japonica OX=39947 GN=TRX-X PE=2 SV=1	O	Posttranslational modification, protein turnover, chaperones	PREDICTED: thioredoxin X, chloroplastic [Oryza sativa Japonica Group]	molecular function: binding (GO:0005488);; biological process: metabolic process (GO:0008152);; biological process: single-organism process (GO:0044699);; biological process: localization (GO:0051179);; biological process: biological regulation (GO:0065007);; molecular function: molecular function regulator (GO:0098772);; molecular function: electron carrier activity (GO:0009055);; cellular compo…
LOC_Os01g50070	LOC_Os01g50070	11.9956	144	13.0706	178	9.92661	109	3.31281	56	2.43525	26	3.4623	40	1.42185e-15	2.36197	up	--	--	Molecular Function: protein binding (GO:0005515);; Molecular Function: ATP binding (GO:0005524);; Cellular Component: plasma membrane (GO:0005886);; Biological Process: obsolete ATP catabolic process (GO:0006200);; Biological Process: regulation of cell size (GO:0008361);; Molecular Function: xenobiotic-transporting ATPase activity (GO:0008559);; Cellular Component: plasmodesma (GO:0009506);; Bio…	K05658|7.69225e-38|osa:4323895|K05658 ATP-binding cassette, subfamily B (MDR/TAP), member 1 [EC:3.6.3.44] | (RefSeq) mdr9; ABC transporter B family member 4	--	[Q]	Secondary metabolites biosynthesis, transport and catabolism	--	ABC transporter B family member 9 OS=Arabidopsis thaliana OX=3702 GN=ABCB9 PE=3 SV=2	--	--	MDR-like ABC transporter-like [Oryza sativa Japonica Group]	molecular function: binding (GO:0005488);; cellular component: cell (GO:0005623);; cellular component: membrane (GO:0016020);; cellular component: cell part (GO:0044464);; biological process: cellular process (GO:0009987);; biological process: single-organism process (GO:0044699);; biological process: biological regulation (GO:0065007);; biological process: cellular component organization or biog…
LOC_Os01g15010	LOC_Os01g15010	100.781	5277	87.0473	5184	85.9669	4094	22.9992	1683	24.4919	1127	22.3051	1123	1.18266e-115	2.44786	up	[R]	General function prediction only	Biological Process: cell morphogenesis (GO:0000902);; Molecular Function: transporter activity (GO:0005215);; Molecular Function: protein binding (GO:0005515);; Molecular Function: GTP binding (GO:0005525);; Cellular Component: endoplasmic reticulum (GO:0005783);; Cellular Component: Golgi apparatus (GO:0005794);; Cellular Component: cytosol (GO:0005829);; Cellular Component: plasma membrane (GO:…	K07953|9.37974e-114|osa:4327708|K07953 GTP-binding protein SAR1 [EC:3.6.5.-] | (RefSeq) GBP, P0705D01.9; GTP-binding protein SAR1A	Protein processing in endoplasmic reticulum (ko04141)	[U]	Intracellular trafficking, secretion, and vesicular transport	ADP-ribosylation factor family;; Ras of Complex, Roc, domain of DAPkinase;; Signal recognition particle receptor beta subunit;; 50S ribosome-binding GTPase;; Ras family	GTP-binding protein SAR1A OS=Arabidopsis thaliana OX=3702 GN=SAR1A PE=2 SV=1	U	Intracellular trafficking, secretion, and vesicular transport	PREDICTED: GTP-binding protein SAR1A [Oryza sativa Japonica Group]	biological process: cellular process (GO:0009987);; biological process: developmental process (GO:0032502);; biological process: single-organism process (GO:0044699);; biological process: cellular component organization or biogenesis (GO:0071840);; molecular function: transporter activity (GO:0005215);; molecular function: binding (GO:0005488);; cellular component: cell (GO:0005623);; cellular co…
LOC_Os05g25370	LOC_Os05g25370	13.6617	1763	9.15286	1344	10.0457	1180	0.728053	132	0.811221	92	1.30883	163	2.52512e-64	3.98266	up	[T]	Signal transduction mechanisms	Molecular Function: protein kinase activity (GO:0004672);; Molecular Function: protein serine/threonine kinase activity (GO:0004674);; Molecular Function: ATP binding (GO:0005524);; Biological Process: glycolytic process (GO:0006096);; Biological Process: protein phosphorylation (GO:0006468);; Biological Process: water transport (GO:0006833);; Biological Process: hyperosmotic response (GO:0006972…	--	--	[T]	Signal transduction mechanisms	Protein tyrosine kinase;; Protein kinase domain;; Carbohydrate-binding protein of the ER;; Di-glucose binding within endoplasmic reticulum	Receptor-like protein kinase FERONIA OS=Arabidopsis thaliana OX=3702 GN=FER PE=1 SV=1	T	Signal transduction mechanisms	PREDICTED: receptor-like protein kinase FERONIA [Oryza sativa Japonica Group]	biological process: metabolic process (GO:0008152);; biological process: cellular process (GO:0009987);; molecular function: catalytic activity (GO:0003824);; molecular function: binding (GO:0005488);; biological process: single-organism process (GO:0044699);; biological process: localization (GO:0051179);; biological process: response to stimulus (GO:0050896);; biological process: cellular compo…
LOC_Os04g44710	LOC_Os04g44710	5.02096	782	5.73886	1017	4.99851	709	2.09512	456	1.83169	251	2.97187	445	2.30145e-18	1.67086	up	--	--	Molecular Function: phosphoserine phosphatase activity (GO:0004647);; Cellular Component: nucleus (GO:0005634);; Biological Process: response to wounding (GO:0009611);; Biological Process: response to abiotic stimulus (GO:0009628);; Biological Process: response to salt stress (GO:0009651);; Biological Process: abscisic acid-activated signaling pathway (GO:0009738);; Biological Process: dephosphor…	K18998|0|osa:4336474|K18998 RNA polymerase II C-terminal domain phosphatase-like 1/2 [EC:3.1.3.16] | (RefSeq) RNA polymerase II C-terminal domain phosphatase-like 1	--	[K]	Transcription	Double-stranded RNA binding motif;; NLI interacting factor-like phosphatase	RNA polymerase II C-terminal domain phosphatase-like 1 OS=Arabidopsis thaliana OX=3702 GN=CPL1 PE=1 SV=1	K	Transcription	PREDICTED: RNA polymerase II C-terminal domain phosphatase-like 1 isoform X1 [Oryza sativa Japonica Group]	biological process: metabolic process (GO:0008152);; biological process: cellular process (GO:0009987);; molecular function: catalytic activity (GO:0003824);; cellular component: cell (GO:0005623);; cellular component: organelle (GO:0043226);; cellular component: cell part (GO:0044464);; biological process: response to stimulus (GO:0050896);; biological process: signaling (GO:0023052);; biologica…
LOC_Os01g06500	LOC_Os01g06500	7.98549	328	7.86527	367	6.8879	258	1.45079	84	1.93009	70	3.15412	125	4.14587e-15	2.26134	up	--	--	Cellular Component: cytoplasm (GO:0005737);; Biological Process: protein targeting to membrane (GO:0006612);; Biological Process: ion transport (GO:0006811);; Biological Process: water transport (GO:0006833);; Cellular Component: plastid (GO:0009536);; Biological Process: response to insect (GO:0009625);; Biological Process: response to salt stress (GO:0009651);; Biological Process: response to f…	--	--	--	--	Phloem protein 2	Protein PHLOEM PROTEIN 2-LIKE A1 OS=Arabidopsis thaliana OX=3702 GN=PP2A1 PE=2 SV=1	S	Function unknown	PREDICTED: protein PHLOEM PROTEIN 2-LIKE A1 isoform X1 [Oryza sativa Japonica Group]	cellular component: cell (GO:0005623);; cellular component: cell part (GO:0044464);; biological process: localization (GO:0051179);; biological process: single-organism process (GO:0044699);; cellular component: organelle (GO:0043226);; biological process: response to stimulus (GO:0050896);; biological process: multi-organism process (GO:0051704);; biological process: biological regulation (GO:00…
LOC_Os02g49920	LOC_Os02g49920	5.80052	508	6.86869	684	6.66019	530	3.56262	436	2.58466	199	3.5254	297	6.08966e-16	1.47111	up	[Q]	Secondary metabolites biosynthesis, transport and catabolism	Biological Process: very long-chain fatty acid metabolic process (GO:0000038);; Biological Process: sulfur amino acid metabolic process (GO:0000096);; Biological Process: polysaccharide biosynthetic process (GO:0000271);; Cellular Component: extracellular region (GO:0005576);; Cellular Component: nucleus (GO:0005634);; Cellular Component: endoplasmic reticulum (GO:0005783);; Biological Process: a…	K15397|0|dosa:Os02t0731900-01|K15397 3-ketoacyl-CoA synthase [EC:2.3.1.199] | (RAP-DB) Os02g0731900; Similar to 3-ketoacyl-CoA synthase.	Fatty acid elongation (ko00062)	--	--	FAE1/Type III polyketide synthase-like protein;; 3-Oxoacyl-[acyl-carrier-protein (ACP)] synthase III C terminal;; Chalcone and stilbene synthases, C-terminal domain	3-ketoacyl-CoA synthase 6 OS=Arabidopsis thaliana OX=3702 GN=CUT1 PE=1 SV=1	Q	Secondary metabolites biosynthesis, transport and catabolism	Os02g0731900, partial [Oryza sativa Japonica Group]	biological process: metabolic process (GO:0008152);; biological process: cellular process (GO:0009987);; biological process: single-organism process (GO:0044699);; cellular component: extracellular region (GO:0005576);; cellular component: cell (GO:0005623);; cellular component: organelle (GO:0043226);; cellular component: cell part (GO:0044464);; biological process: localization (GO:0051179);; b…
LOC_Os01g65550	LOC_Os01g65550	1.92594	184	3.25982	353	2.2764	197	1.27878	170	1.22297	102	1.12868	104	2.74113e-08	1.50445	up	[J]	Translation, ribosomal structure and biogenesis	Molecular Function: nucleotide binding (GO:0000166);; Biological Process: alternative mRNA splicing, via spliceosome (GO:0000380);; Biological Process: mRNA splicing, via spliceosome (GO:0000398);; Molecular Function: double-stranded DNA binding (GO:0003690);; Molecular Function: single-stranded DNA binding (GO:0003697);; Molecular Function: RNA binding (GO:0003723);; Molecular Function: mRNA bin…	--	--	[R]	General function prediction only	RNA recognition motif. (a.k.a. RRM, RBD, or RNP domain)	Probable RNA-binding protein ARP1 OS=Arabidopsis thaliana OX=3702 GN=ARP1 PE=2 SV=1	S	Function unknown	PREDICTED: RNA-binding protein 24-B isoform X1 [Oryza sativa Japonica Group]	molecular function: binding (GO:0005488);; biological process: metabolic process (GO:0008152);; biological process: cellular process (GO:0009987);; molecular function: catalytic activity (GO:0003824);; cellular component: cell (GO:0005623);; cellular component: cell part (GO:0044464);; cellular component: organelle (GO:0043226);; cellular component: organelle part (GO:0044422);; cellular componen…
LOC_Os12g07810	LOC_Os12g07810	11.5005	836	11.1853	925	9.01277	596	0.533744	55	0.442995	29	0.825307	58	5.57921e-93	4.57143	up	[C]	Energy production and conversion	Molecular Function: aldehyde dehydrogenase (NAD) activity (GO:0004029);; Molecular Function: aldehyde dehydrogenase [NAD(P)+] activity (GO:0004030);; Cellular Component: vacuole (GO:0005773);; Cellular Component: endoplasmic reticulum (GO:0005783);; Biological Process: cellular aldehyde metabolic process (GO:0006081);; Biological Process: response to stress (GO:0006950);; Biological Process: resp…	K00128|0|osa:9271186|K00128 aldehyde dehydrogenase (NAD+) [EC:1.2.1.3] | (RefSeq) aldehyde dehydrogenase family 3 member H1	--	[C]	Energy production and conversion	Aldehyde dehydrogenase family	Aldehyde dehydrogenase family 3 member H1 OS=Arabidopsis thaliana OX=3702 GN=ALDH3H1 PE=1 SV=2	C	Energy production and conversion	PREDICTED: aldehyde dehydrogenase family 3 member H1 [Oryza sativa Japonica Group]	biological process: metabolic process (GO:0008152);; biological process: single-organism process (GO:0044699);; molecular function: catalytic activity (GO:0003824);; cellular component: cell (GO:0005623);; cellular component: organelle (GO:0043226);; cellular component: cell part (GO:0044464);; biological process: cellular process (GO:0009987);; biological process: response to stimulus (GO:005089…
LOC_Os02g01590	LOC_Os02g01590	79.6595	9346	86.1004	11489	63.725	6801	0.207168	34	0.148522	16	0.303966	35	0	8.83476	up	[G]	Carbohydrate transport and metabolism	Cellular Component: plant-type vacuole (GO:0000325);; Molecular Function: beta-fructofuranosidase activity (GO:0004564);; Molecular Function: sucrose alpha-glucosidase activity (GO:0004575);; Cellular Component: cell wall (GO:0005618);; Cellular Component: vacuole (GO:0005773);; Cellular Component: plasma membrane (GO:0005886);; Biological Process: carbohydrate metabolic process (GO:0005975);; Bi…	K01193|0|osa:4328018|K01193 beta-fructofuranosidase [EC:3.2.1.26] | (RefSeq) OJ1359_D06.20; sucrose:sucrose 1-fructosyltransferase	Galactose metabolism (ko00052);; Starch and sucrose metabolism (ko00500)	[G]	Carbohydrate transport and metabolism	Glycosyl hydrolases family 32 N-terminal domain;; Domain of unknown function (DUF3357);; Glycosyl hydrolases family 32 C terminal	Sucrose:sucrose 1-fructosyltransferase OS=Festuca arundinacea OX=4606 GN=1-SST PE=1 SV=1	G	Carbohydrate transport and metabolism	PREDICTED: sucrose:sucrose 1-fructosyltransferase [Oryza sativa Japonica Group]	cellular component: cell (GO:0005623);; cellular component: organelle (GO:0043226);; cellular component: cell part (GO:0044464);; molecular function: catalytic activity (GO:0003824);; cellular component: membrane (GO:0016020);; biological process: metabolic process (GO:0008152);; biological process: cellular process (GO:0009987);; biological process: single-organism process (GO:0044699);; biologi…
LOC_Os03g11900	LOC_Os03g11900	135.201	14714	142.1	17588	165.587	16391	20.4454	3109	16.2205	1552	22.0552	2307	1.72886e-132	3.39072	up	[G]	Carbohydrate transport and metabolism	Molecular Function: high-affinity hydrogen:glucose symporter activity (GO:0005358);; Cellular Component: cytoplasm (GO:0005737);; Cellular Component: plasma membrane (GO:0005886);; Cellular Component: integral component of plasma membrane (GO:0005887);; Biological Process: protein folding (GO:0006457);; Biological Process: purine nucleobase transport (GO:0006863);; Molecular Function: sucrose:pro…	--	--	[R]	General function prediction only	Sugar (and other) transporter;; Major Facilitator Superfamily	Sugar transport protein MST4 OS=Oryza sativa subsp. japonica OX=39947 GN=MST4 PE=1 SV=1	G	Carbohydrate transport and metabolism	PREDICTED: sugar transport protein 13 [Oryza sativa Japonica Group]	biological process: single-organism process (GO:0044699);; biological process: localization (GO:0051179);; molecular function: transporter activity (GO:0005215);; cellular component: cell (GO:0005623);; cellular component: cell part (GO:0044464);; cellular component: membrane (GO:0016020);; cellular component: membrane part (GO:0044425);; biological process: cellular process (GO:0009987);; biolog…
LOC_Os05g02420	LOC_Os05g02420	138.779	13664	106.503	11987	84.992	7655	32.9052	4525	28.1818	2406	65.0924	6149	2.0787e-05	1.83869	up	--	--	Molecular Function: DNA binding (GO:0003677);; Molecular Function: chromatin binding (GO:0003682);; Cellular Component: nucleus (GO:0005634);; Biological Process: response to salt stress (GO:0009651);; Biological Process: response to ethylene (GO:0009723);; Biological Process: response to abscisic acid (GO:0009737);; Biological Process: gibberellic acid mediated signaling pathway (GO:0009740);; B…	--	--	[K]	Transcription	Myb-like DNA-binding domain;; Myb-like DNA-binding domain	Myb-related protein MYBAS2 OS=Oryza sativa subsp. japonica OX=39947 GN=MYBAS2 PE=2 SV=1	K	Transcription	PREDICTED: transcription factor MYB48 [Oryza sativa Japonica Group]	molecular function: binding (GO:0005488);; cellular component: cell (GO:0005623);; cellular component: organelle (GO:0043226);; cellular component: cell part (GO:0044464);; biological process: response to stimulus (GO:0050896);; biological process: cellular process (GO:0009987);; biological process: signaling (GO:0023052);; biological process: single-organism process (GO:0044699);; biological pro…
LOC_Os09g21180	LOC_Os09g21180	15.6058	1111	17.313	1402	14.6491	949	9.39001	934	10.5063	658	10.4112	713	1.48965e-20	1.13133	up	--	--	Molecular Function: transcription regulatory region sequence-specific DNA binding (GO:0000976);; Molecular Function: transcription factor activity, sequence-specific DNA binding (GO:0003700);; Cellular Component: nucleus (GO:0005634);; Biological Process: regulation of transcription, DNA-templated (GO:0006355);; Biological Process: response to desiccation (GO:0009269);; Biological Process: respon…	K09338|1.73527e-151|osa:9266289|K09338 homeobox-leucine zipper protein | (RefSeq) homeobox-leucine zipper protein HOX25	--	[K]	Transcription	Homeobox domain;; Homeobox associated leucine zipper	Homeobox-leucine zipper protein HOX25 OS=Oryza sativa subsp. japonica OX=39947 GN=HOX25 PE=2 SV=2	K	Transcription	PREDICTED: homeobox-leucine zipper protein HOX25 [Oryza sativa Japonica Group]	molecular function: binding (GO:0005488);; biological process: biological regulation (GO:0065007);; molecular function: nucleic acid binding transcription factor activity (GO:0001071);; cellular component: cell (GO:0005623);; cellular component: organelle (GO:0043226);; cellular component: cell part (GO:0044464);; biological process: response to stimulus (GO:0050896);; biological process: develop…
LOC_Os03g20870	LOC_Os03g20870	4.46145	297	3.32308	251	2.44267	148	1.39204	130	1.38035	81	1.92144	123	5.66022e-08	1.58477	up	--	--	Cellular Component: extrinsic component of vacuolar membrane (GO:0000306);; Biological Process: RNA splicing, via endonucleolytic cleavage and ligation (GO:0000394);; Molecular Function: ubiquitin-protein transferase activity (GO:0004842);; Molecular Function: protein binding (GO:0005515);; Cellular Component: nucleus (GO:0005634);; Cellular Component: cytosol (GO:0005829);; Biological Process: p…	--	--	[O]	Posttranslational modification, protein turnover, chaperones	Ring finger domain;; Zinc finger, C3HC4 type (RING finger);; zinc-ribbon;; RING-like zinc finger;; Zinc finger, C3HC4 type (RING finger);; RING-type zinc-finger	E3 ubiquitin-protein ligase SIRP1 OS=Oryza sativa subsp. japonica OX=39947 GN=SIRP1 PE=1 SV=1	O	Posttranslational modification, protein turnover, chaperones	PREDICTED: E3 ubiquitin-protein ligase RING1-like [Oryza sativa Japonica Group]	cellular component: cell (GO:0005623);; cellular component: membrane (GO:0016020);; cellular component: organelle (GO:0043226);; cellular component: organelle part (GO:0044422);; cellular component: membrane part (GO:0044425);; cellular component: cell part (GO:0044464);; biological process: metabolic process (GO:0008152);; biological process: cellular process (GO:0009987);; molecular function: c…
LOC_Os02g51670	LOC_Os02g51670	405.294	35640	448.49	44855	399.978	31992	201.588	24767	187.591	14498	225.27	19037	8.61923e-60	1.51085	up	--	--	Biological Process: respiratory burst involved in defense response (GO:0002679);; Molecular Function: DNA binding (GO:0003677);; Molecular Function: transcription factor activity, sequence-specific DNA binding (GO:0003700);; Molecular Function: protein binding (GO:0005515);; Cellular Component: nucleus (GO:0005634);; Cellular Component: nucleolus (GO:0005730);; Cellular Component: cytoplasm (GO:0…	K09286|1.28502e-127|osa:4330752|K09286 EREBP-like factor | (RefSeq) OJ1288_G09.10; ethylene-responsive transcription factor RAP2-4	--	--	--	AP2 domain	Ethylene-responsive transcription factor RAP2-4 OS=Arabidopsis thaliana OX=3702 GN=RAP2-4 PE=1 SV=1	K	Transcription	PREDICTED: ethylene-responsive transcription factor RAP2-4 [Oryza sativa Japonica Group]	biological process: immune system process (GO:0002376);; biological process: metabolic process (GO:0008152);; biological process: single-organism process (GO:0044699);; molecular function: binding (GO:0005488);; biological process: biological regulation (GO:0065007);; molecular function: nucleic acid binding transcription factor activity (GO:0001071);; cellular component: cell (GO:0005623);; cell…
LOC_Os10g21810	LOC_Os10g21810	57.2994	11171	54.6634	11987	42.9745	7696	8.54942	2352	9.6279	1694	14.5368	2786	1.40219e-45	2.68534	up	[T]	Signal transduction mechanisms	Molecular Function: phosphorelay sensor kinase activity (GO:0000155);; Molecular Function: phosphorelay response regulator activity (GO:0000156);; Biological Process: phosphorelay signal transduction system (GO:0000160);; Biological Process: response to superoxide (GO:0000303);; Molecular Function: DNA binding (GO:0003677);; Molecular Function: phosphoprotein phosphatase activity (GO:0004721);; M…	K14489|0|osa:4348447|K14489 arabidopsis histidine kinase 2/3/4 (cytokinin receptor) [EC:2.7.13.3] | (RefSeq) HK5, OHK3, OHK3b, OsCRL3, OsHK5, OsJ_31230; probable histidine kinase 5	--	[T]	Signal transduction mechanisms	CHASE domain;; Histidine kinase-, DNA gyrase B-, and HSP90-like ATPase;; His Kinase A (phospho-acceptor) domain;; Response regulator receiver domain	Probable histidine kinase 5 OS=Oryza sativa subsp. japonica OX=39947 GN=HK5 PE=2 SV=1	T	Signal transduction mechanisms	histidine kinase 3, putative, expressed [Oryza sativa Japonica Group]	biological process: metabolic process (GO:0008152);; biological process: cellular process (GO:0009987);; biological process: signaling (GO:0023052);; biological process: single-organism process (GO:0044699);; biological process: response to stimulus (GO:0050896);; biological process: biological regulation (GO:0065007);; molecular function: catalytic activity (GO:0003824);; molecular function: sig…
LOC_Os10g38610	LOC_Os10g38610	67.5507	3523	71.3521	4232	71.4209	3388	3.53454	258	1.4188	66	4.00759	201	6.80886e-77	4.97619	up	[O]	Posttranslational modification, protein turnover, chaperones	Molecular Function: glutathione transferase activity (GO:0004364);; Cellular Component: vacuolar membrane (GO:0005774);; Cellular Component: cytosol (GO:0005829);; Cellular Component: plasma membrane (GO:0005886);; Biological Process: pentose-phosphate shunt (GO:0006098);; Biological Process: fatty acid beta-oxidation (GO:0006635);; Biological Process: glutathione metabolic process (GO:0006749);;…	--	--	[O]	Posttranslational modification, protein turnover, chaperones	Glutathione S-transferase, N-terminal domain;; Glutathione S-transferase, N-terminal domain;; Glutathione S-transferase, N-terminal domain;; Glutathione S-transferase, C-terminal domain;; Glutathione S-transferase, C-terminal domain	Probable glutathione S-transferase GSTU6 OS=Oryza sativa subsp. japonica OX=39947 GN=GSTU6 PE=2 SV=2	O	Posttranslational modification, protein turnover, chaperones	Os10g0529700, partial [Oryza sativa Japonica Group]	molecular function: catalytic activity (GO:0003824);; cellular component: cell (GO:0005623);; cellular component: membrane (GO:0016020);; cellular component: organelle (GO:0043226);; cellular component: organelle part (GO:0044422);; cellular component: cell part (GO:0044464);; biological process: metabolic process (GO:0008152);; biological process: cellular process (GO:0009987);; biological proce…
LOC_Os02g46940	LOC_Os02g46940	1.28663	69	1.48547	91	1.20249	59	0.623848	47	0.356879	17	1.21337	63	0.00748628	1.30196	up	--	--	Molecular Function: DNA binding (GO:0003677);; Molecular Function: chromatin binding (GO:0003682);; Molecular Function: transcription factor activity, sequence-specific DNA binding (GO:0003700);; Cellular Component: cell wall (GO:0005618);; Cellular Component: nucleus (GO:0005634);; Biological Process: rRNA processing (GO:0006364);; Biological Process: regulation of translation (GO:0006417);; Bio…	--	--	--	--	Myb-like DNA-binding domain	Probable transcription factor KAN2 OS=Arabidopsis thaliana OX=3702 GN=KAN2 PE=2 SV=1	K	Transcription	PREDICTED: probable transcription factor KAN2 isoform X2 [Oryza sativa Japonica Group]	molecular function: binding (GO:0005488);; biological process: biological regulation (GO:0065007);; molecular function: nucleic acid binding transcription factor activity (GO:0001071);; cellular component: cell (GO:0005623);; cellular component: cell part (GO:0044464);; cellular component: organelle (GO:0043226);; biological process: metabolic process (GO:0008152);; biological process: cellular p…
LOC_Os05g45954	LOC_Os05g45954	1.71645	95	1.93584	122	2.13557	107	0.449909	35	0.330182	16	0.436063	24	5.33489e-15	2.65522	up	--	--	Molecular Function: RNA polymerase II transcription factor activity, sequence-specific DNA binding (GO:0000981);; Molecular Function: DNA binding (GO:0003677);; Molecular Function: transcription factor activity, sequence-specific DNA binding (GO:0003700);; Molecular Function: protein binding (GO:0005515);; Cellular Component: nucleus (GO:0005634);; Biological Process: regulation of glycolytic pro…	--	--	--	--	AP2 domain	Ethylene-responsive transcription factor WRI1 OS=Arabidopsis thaliana OX=3702 GN=WRI1 PE=2 SV=1	K	Transcription	transcription factor AP2D4 [Oryza sativa Japonica Group]	biological process: biological regulation (GO:0065007);; molecular function: nucleic acid binding transcription factor activity (GO:0001071);; molecular function: binding (GO:0005488);; cellular component: cell (GO:0005623);; cellular component: organelle (GO:0043226);; cellular component: cell part (GO:0044464);; biological process: response to stimulus (GO:0050896);; biological process: cellula…
LOC_Os03g55820	LOC_Os03g55820	150.611	8704	149.65	9836	137.645	7236	97.7221	7890	99.6664	5062	105.314	5849	2.86003e-43	1.01446	up	[O]	Posttranslational modification, protein turnover, chaperones	Cellular Component: lytic vacuole within protein storage vacuole (GO:0000327);; Molecular Function: protein binding (GO:0005515);; Cellular Component: endoplasmic reticulum (GO:0005783);; Biological Process: glycerol ether metabolic process (GO:0006662);; Molecular Function: electron carrier activity (GO:0009055);; Cellular Component: plant-type cell wall (GO:0009505);; Cellular Component: chloro…	--	--	[O]	Posttranslational modification, protein turnover, chaperones	Thioredoxin;; Thioredoxin-like;; Thioredoxin-like;; Thioredoxin-like domain;; AhpC/TSA family	Thioredoxin-like protein HCF164, chloroplastic OS=Oryza sativa subsp. japonica OX=39947 GN=Os03g0767500 PE=2 SV=1	O	Posttranslational modification, protein turnover, chaperones	PREDICTED: thioredoxin-like protein HCF164, chloroplastic [Oryza sativa Japonica Group]	cellular component: cell (GO:0005623);; cellular component: organelle (GO:0043226);; cellular component: organelle part (GO:0044422);; cellular component: cell part (GO:0044464);; molecular function: binding (GO:0005488);; biological process: metabolic process (GO:0008152);; biological process: single-organism process (GO:0044699);; molecular function: electron carrier activity (GO:0009055);; cel…
LOC_Os01g04350	LOC_Os01g04350	89.8783	3630	88.0632	4045	113.325	4163	38.1456	2153	30.7795	1093	38.3741	1490	3.9897e-38	1.91856	up	[O]	Posttranslational modification, protein turnover, chaperones	Biological Process: protein folding (GO:0006457);; Biological Process: response to heat (GO:0009408);; Biological Process: response to high light intensity (GO:0009644);; Biological Process: response to salt stress (GO:0009651);; Biological Process: heat acclimation (GO:0010286);; Cellular Component: cytoplasmic vesicle (GO:0016023);; Biological Process: response to hydrogen peroxide (GO:0042542)…	K13993|4.49914e-87|osa:4325695|K13993 HSP20 family protein | (RefSeq) HSP17.9B, OsHsp17.9B, P0443D08.1; 17.9 kDa heat shock protein 2	Protein processing in endoplasmic reticulum (ko04141)	[O]	Posttranslational modification, protein turnover, chaperones	Hsp20/alpha crystallin family	17.9 kDa heat shock protein 2 OS=Oryza sativa subsp. japonica OX=39947 GN=HSP17.9B PE=2 SV=1	O	Posttranslational modification, protein turnover, chaperones	PREDICTED: 17.9 kDa heat shock protein 2 [Oryza sativa Japonica Group]	biological process: cellular process (GO:0009987);; biological process: response to stimulus (GO:0050896);; biological process: cellular component organization or biogenesis (GO:0071840)
LOC_Os10g41200	LOC_Os10g41200	118.596	7270	116.757	8162	104.924	5858	38.5822	3279	39.1225	2099	43.9083	2563	2.9223e-113	1.97752	up	--	--	Biological Process: defense response to insect (GO:0002213);; Molecular Function: DNA binding (GO:0003677);; Molecular Function: chromatin binding (GO:0003682);; Molecular Function: chitinase activity (GO:0004568);; Molecular Function: protein binding (GO:0005515);; Cellular Component: extracellular region (GO:0005576);; Cellular Component: cytoplasm (GO:0005737);; Biological Process: chitin cata…	--	--	--	--	Myb-like DNA-binding domain	Transcription factor MYBS3 OS=Oryza sativa subsp. japonica OX=39947 GN=MYBS3 PE=2 SV=1	K	Transcription	PREDICTED: transcription factor MYB1R1 [Oryza sativa Japonica Group]	biological process: response to stimulus (GO:0050896);; molecular function: binding (GO:0005488);; molecular function: catalytic activity (GO:0003824);; cellular component: extracellular region (GO:0005576);; cellular component: cell (GO:0005623);; cellular component: cell part (GO:0044464);; biological process: metabolic process (GO:0008152);; biological process: cellular process (GO:0009987);; …
LOC_Os08g36320	LOC_Os08g36320	96.3984	8012	82.5929	7578	81.3882	6163	19.5544	2348	22.3219	1688	17.0543	1402	5.17002e-73	2.55451	up	[E]	Amino acid transport and metabolism	Molecular Function: glutamate decarboxylase activity (GO:0004351);; Molecular Function: calmodulin binding (GO:0005516);; Cellular Component: nucleus (GO:0005634);; Cellular Component: cytosol (GO:0005829);; Biological Process: glutamate metabolic process (GO:0006536);; Biological Process: protein targeting to membrane (GO:0006612);; Biological Process: lipid metabolic process (GO:0006629);; Biol…	K01580|0|dosa:Os08t0465800-01|K01580 glutamate decarboxylase [EC:4.1.1.15] | (RAP-DB) Os08g0465800; Similar to Glutamate decarboxylase.	Alanine, aspartate and glutamate metabolism (ko00250);; beta-Alanine metabolism (ko00410);; Taurine and hypotaurine metabolism (ko00430);; Butanoate metabolism (ko00650)	[E]	Amino acid transport and metabolism	Pyridoxal-dependent decarboxylase conserved domain	Glutamate decarboxylase 1 OS=Arabidopsis thaliana OX=3702 GN=GAD1 PE=1 SV=2	E	Amino acid transport and metabolism	glutamate decarboxylase [Oryza sativa]	molecular function: catalytic activity (GO:0003824);; molecular function: binding (GO:0005488);; cellular component: cell (GO:0005623);; cellular component: organelle (GO:0043226);; cellular component: cell part (GO:0044464);; biological process: metabolic process (GO:0008152);; biological process: cellular process (GO:0009987);; biological process: single-organism process (GO:0044699);; biologic…
LOC_Os07g26630	LOC_Os07g26630	18.1297	1015	32.0179	2038	27.4353	1397	0.370563	29	0.034836	2	0.051816	3	7.39875e-17	6.89944	up	[G]	Carbohydrate transport and metabolism	Molecular Function: transporter activity (GO:0005215);; Cellular Component: vacuole (GO:0005773);; Cellular Component: plasma membrane (GO:0005886);; Biological Process: glycolytic process (GO:0006096);; Biological Process: calcium ion transport (GO:0006816);; Biological Process: iron ion transport (GO:0006826);; Biological Process: water transport (GO:0006833);; Biological Process: response to o…	K09872|0|osa:4343119|K09872 aquaporin PIP | (RefSeq) OJ1047_A06.105, PIP2-4; aquaporin PIP2-4	--	[G]	Carbohydrate transport and metabolism	Major intrinsic protein	Aquaporin PIP2-4 OS=Oryza sativa subsp. japonica OX=39947 GN=PIP2-4 PE=2 SV=1	G	Carbohydrate transport and metabolism	PREDICTED: aquaporin PIP2-4 [Oryza sativa Japonica Group]	molecular function: transporter activity (GO:0005215);; cellular component: cell (GO:0005623);; cellular component: organelle (GO:0043226);; cellular component: cell part (GO:0044464);; cellular component: membrane (GO:0016020);; biological process: metabolic process (GO:0008152);; biological process: cellular process (GO:0009987);; biological process: single-organism process (GO:0044699);; biolo…
LOC_Os02g44630	LOC_Os02g44630	668.4	38065	742.322	48025	648.836	33849	105.279	8196	109.901	5538	80.3463	4375	1.17627e-112	3.28023	up	[G]	Carbohydrate transport and metabolism	Molecular Function: transporter activity (GO:0005215);; Molecular Function: protein binding (GO:0005515);; Cellular Component: mitochondrion (GO:0005739);; Cellular Component: vacuole (GO:0005773);; Biological Process: acetyl-CoA metabolic process (GO:0006084);; Biological Process: glycolytic process (GO:0006096);; Biological Process: calcium ion transport (GO:0006816);; Biological Process: iron …	K09872|0|osa:4330248|K09872 aquaporin PIP | (RefSeq) OJ1486_E07.10, OsJ_007594, PIP1-1, PIP1.1, PIP1A, RWC-1, RWC1, aquaporin; aquaporin PIP1-1	--	[G]	Carbohydrate transport and metabolism	Major intrinsic protein	Aquaporin PIP1-1 OS=Oryza sativa subsp. japonica OX=39947 GN=PIP1-1 PE=2 SV=1	G	Carbohydrate transport and metabolism	PREDICTED: aquaporin PIP1-1 [Oryza sativa Japonica Group]	molecular function: transporter activity (GO:0005215);; molecular function: binding (GO:0005488);; cellular component: cell (GO:0005623);; cellular component: organelle (GO:0043226);; cellular component: cell part (GO:0044464);; biological process: metabolic process (GO:0008152);; biological process: cellular process (GO:0009987);; biological process: single-organism process (GO:0044699);; biolog…
LOC_Os12g33080	LOC_Os12g33080	27.0061	2324	30.0406	2940	37.0767	2902	19.0437	2289	15.3685	1162	19.8323	1640	3.95851e-15	1.27618	up	[G]	Carbohydrate transport and metabolism	Molecular Function: L-glutamate transmembrane transporter activity (GO:0005313);; Cellular Component: mitochondrion (GO:0005739);; Biological Process: sodium ion transport (GO:0006814);; Biological Process: water transport (GO:0006833);; Cellular Component: chloroplast thylakoid (GO:0009534);; Biological Process: response to nematode (GO:0009624);; Biological Process: response to salt stress (GO:…	--	--	--	--	Sodium:sulfate symporter transmembrane region;; Citrate transporter	Dicarboxylate transporter 1, chloroplastic OS=Arabidopsis thaliana OX=3702 GN=DIT1 PE=1 SV=1	P	Inorganic ion transport and metabolism	PREDICTED: dicarboxylate transporter 1, chloroplastic [Oryza sativa Japonica Group]	biological process: single-organism process (GO:0044699);; biological process: localization (GO:0051179);; molecular function: transporter activity (GO:0005215);; cellular component: cell (GO:0005623);; cellular component: organelle (GO:0043226);; cellular component: cell part (GO:0044464);; cellular component: organelle part (GO:0044422);; biological process: response to stimulus (GO:0050896);; …
LOC_Os08g31630	LOC_Os08g31630	27.7452	3193	28.2737	3722	25.6232	2707	4.87482	784	4.59704	468	3.43735	379	8.11832e-89	3.12979	up	[G]	Carbohydrate transport and metabolism	Biological Process: transition metal ion transport (GO:0000041);; Molecular Function: trehalose-phosphatase activity (GO:0004805);; Cellular Component: nucleus (GO:0005634);; Biological Process: trehalose biosynthetic process (GO:0005992);; Biological Process: response to stress (GO:0006950);; Biological Process: response to cold (GO:0009409);; Cellular Component: chloroplast (GO:0009507);; Biolo…	K01087|0|osa:107275814|K01087 trehalose 6-phosphate phosphatase [EC:3.1.3.12] | (RefSeq) OsTPP6, TPP6; probable trehalose-phosphate phosphatase 6	--	[G]	Carbohydrate transport and metabolism	Trehalose-phosphatase	Probable trehalose-phosphate phosphatase 6 OS=Oryza sativa subsp. japonica OX=39947 GN=TPP6 PE=2 SV=1	G	Carbohydrate transport and metabolism	PREDICTED: probable trehalose-phosphate phosphatase 6 [Oryza sativa Japonica Group]	biological process: localization (GO:0051179);; biological process: metabolic process (GO:0008152);; biological process: cellular process (GO:0009987);; molecular function: catalytic activity (GO:0003824);; cellular component: cell (GO:0005623);; cellular component: organelle (GO:0043226);; cellular component: cell part (GO:0044464);; biological process: single-organism process (GO:0044699);; bio…
LOC_Os03g27280	LOC_Os03g27280	26.8676	1963	24.8789	2067	24.8342	1650	14.2289	1452	11.7509	755	13.6418	958	6.53693e-37	1.42796	up	[M]	Cell wall/membrane/envelope biogenesis	Molecular Function: protein serine/threonine kinase activity (GO:0004674);; Molecular Function: protein binding (GO:0005515);; Molecular Function: ATP binding (GO:0005524);; Cellular Component: nucleus (GO:0005634);; Cellular Component: cytosol (GO:0005829);; Cellular Component: plasma membrane (GO:0005886);; Biological Process: sucrose metabolic process (GO:0005985);; Biological Process: glycoly…	K14498|0|osa:4333017|K14498 serine/threonine-protein kinase SRK2 [EC:2.7.11.1] | (RefSeq) SAPK1; serine/threonine-protein kinase SAPK1	Plant hormone signal transduction (ko04075)	[T]	Signal transduction mechanisms	Protein kinase domain;; Protein tyrosine kinase	Serine/threonine-protein kinase SAPK1 OS=Oryza sativa subsp. japonica OX=39947 GN=SAPK1 PE=1 SV=1	T	Signal transduction mechanisms	PREDICTED: serine/threonine-protein kinase SAPK1 isoform X1 [Oryza sativa Japonica Group]	biological process: metabolic process (GO:0008152);; biological process: cellular process (GO:0009987);; molecular function: catalytic activity (GO:0003824);; molecular function: binding (GO:0005488);; cellular component: cell (GO:0005623);; cellular component: organelle (GO:0043226);; cellular component: cell part (GO:0044464);; cellular component: membrane (GO:0016020);; biological process: sin…
LOC_Os06g48800	LOC_Os06g48800	3.38993	225	3.29155	248	4.12126	248	0	0	0	0	0.025709	2	5.76898e-29	8.06648	up	[P]	Inorganic ion transport and metabolism	Molecular Function: structural constituent of ribosome (GO:0003735);; Cellular Component: ribosome (GO:0005840);; Cellular Component: plasma membrane (GO:0005886);; Biological Process: translational elongation (GO:0006414);; Biological Process: cation transport (GO:0006812);; Biological Process: potassium ion transport (GO:0006813);; Molecular Function: cation transmembrane transporter activity (…	--	--	[P]	Inorganic ion transport and metabolism	Cation transport protein	Probable cation transporter HKT9 OS=Oryza sativa subsp. japonica OX=39947 GN=HKT9 PE=2 SV=1	P	Inorganic ion transport and metabolism	PREDICTED: probable cation transporter HKT9 [Oryza sativa Japonica Group]	molecular function: structural molecule activity (GO:0005198);; cellular component: cell (GO:0005623);; cellular component: macromolecular complex (GO:0032991);; cellular component: organelle (GO:0043226);; cellular component: cell part (GO:0044464);; cellular component: membrane (GO:0016020);; biological process: metabolic process (GO:0008152);; biological process: cellular process (GO:0009987);…
LOC_Os06g51260	LOC_Os06g51260	179.564	15725	181.174	18108	154.07	12381	0.88685	109	0.667634	50	0.991797	84	0	8.11406	up	--	--	Molecular Function: DNA binding (GO:0003677);; Molecular Function: chromatin binding (GO:0003682);; Molecular Function: transcription factor activity, sequence-specific DNA binding (GO:0003700);; Cellular Component: nucleus (GO:0005634);; Biological Process: regulation of transcription, DNA-templated (GO:0006355);; Biological Process: response to salt stress (GO:0009651);; Biological Process: res…	--	--	[O]	Posttranslational modification, protein turnover, chaperones	Myb-like DNA-binding domain;; Myb-like DNA-binding domain	Protein REVEILLE 2 OS=Arabidopsis thaliana OX=3702 GN=RVE2 PE=1 SV=1	K	Transcription	PREDICTED: protein REVEILLE 1 isoform X1 [Oryza sativa Japonica Group]	molecular function: binding (GO:0005488);; biological process: biological regulation (GO:0065007);; molecular function: nucleic acid binding transcription factor activity (GO:0001071);; cellular component: cell (GO:0005623);; cellular component: organelle (GO:0043226);; cellular component: cell part (GO:0044464);; biological process: response to stimulus (GO:0050896);; biological process: multice…

## Sheet: NPB_vs ltr1_. salt DOWN
#ID	gene_name	ltr1-1_FPKM	ltr1-1_count	ltr1-2_FPKM	ltr1-2_count	ltr1-3_FPKM	ltr1-3_count	NPB-1_FPKM	NPB-1_count	NPB-2_FPKM	NPB-2_count	NPB-3_FPKM	NPB-3_count	FDR	log2FC	regulated	COG_class	COG_class_annotation	GO_annotation	KEGG_annotation	KEGG_pathway_annotation	KOG_class	KOG_class_annotation	Pfam_annotation	Swiss_Prot_annotation	eggNOG_class	eggNOG_class_annotation	NR_annotation	GO_second_level_annotation
LOC_Os03g24870	LOC_Os03g24870	0	0	0	0	0	0	1.591	192	1.87635	142	0.943832	79	6.69e-13	-7.22172	down	[G]	Carbohydrate transport and metabolism	Molecular Function: sugar:proton symporter activity (GO:0005351);; Cellular Component: nucleus (GO:0005634);; Cellular Component: Golgi apparatus (GO:0005794);; Cellular Component: plasma membrane (GO:0005886);; Biological Process: carbohydrate transport (GO:0008643);; Biological Process: response to water deprivation (GO:0009414);; Cellular Component: plastid (GO:0009536);; Biological Process: r…	--	--	[R]	General function prediction only	Sugar (and other) transporter;; Major Facilitator Superfamily	Sugar transporter ERD6-like 16 OS=Arabidopsis thaliana OX=3702 GN=At5g18840 PE=2 SV=2	G	Carbohydrate transport and metabolism	PREDICTED: sugar transporter ERD6-like 16 [Oryza sativa Japonica Group]	biological process: single-organism process (GO:0044699);; biological process: localization (GO:0051179);; molecular function: transporter activity (GO:0005215);; cellular component: cell (GO:0005623);; cellular component: organelle (GO:0043226);; cellular component: cell part (GO:0044464);; cellular component: membrane (GO:0016020);; biological process: response to stimulus (GO:0050896);; biolog…
LOC_Os12g39630	LOC_Os12g39630	0.738728	85	0.977667	127	0.810916	85	170.414	27134	174.451	17473	142.758	15635	0	-7.07094	down	[T]	Signal transduction mechanisms	Molecular Function: protein serine/threonine kinase activity (GO:0004674);; Molecular Function: protein binding (GO:0005515);; Molecular Function: ATP binding (GO:0005524);; Cellular Component: nucleus (GO:0005634);; Cellular Component: cytosol (GO:0005829);; Cellular Component: plasma membrane (GO:0005886);; Biological Process: sucrose metabolic process (GO:0005985);; Biological Process: glycoly…	K14498|0|osa:4352660|K14498 serine/threonine-protein kinase SRK2 [EC:2.7.11.1] | (RefSeq) SAPK9; serine/threonine-protein kinase SAPK9	Plant hormone signal transduction (ko04075)	[T]	Signal transduction mechanisms	Protein kinase domain;; Protein tyrosine kinase	Serine/threonine-protein kinase SAPK9 OS=Oryza sativa subsp. japonica OX=39947 GN=SAPK9 PE=1 SV=1	T	Signal transduction mechanisms	PREDICTED: serine/threonine-protein kinase SAPK9 [Oryza sativa Japonica Group]	biological process: metabolic process (GO:0008152);; biological process: cellular process (GO:0009987);; molecular function: catalytic activity (GO:0003824);; molecular function: binding (GO:0005488);; cellular component: cell (GO:0005623);; cellular component: organelle (GO:0043226);; cellular component: cell part (GO:0044464);; cellular component: membrane (GO:0016020);; biological process: sin…
LOC_Os09g36730	LOC_Os09g36730	0.455641	24	0.17774	11	0.428932	20	57.4627	4095	65.6332	2942	86.5607	4242	5.64e-153	-7.04595	down	--	--	Biological Process: tryptophan biosynthetic process (GO:0000162);; Biological Process: MAPK cascade (GO:0000165);; Biological Process: defense response to insect (GO:0002213);; Molecular Function: DNA binding (GO:0003677);; Molecular Function: chromatin binding (GO:0003682);; Molecular Function: transcription factor activity, sequence-specific DNA binding (GO:0003700);; Cellular Component: nucleu…	K09422|4.91349e-170|osa:4347711|K09422 myb proto-oncogene protein, plant | (RefSeq) myb-related protein Hv1	--	[K]	Transcription	Myb-like DNA-binding domain;; Myb-like DNA-binding domain	Myb-related protein Hv1 OS=Hordeum vulgare OX=4513 GN=MYB1 PE=2 SV=1	K	Transcription	PREDICTED: myb-related protein Hv1 [Oryza sativa Japonica Group]	biological process: metabolic process (GO:0008152);; biological process: cellular process (GO:0009987);; biological process: single-organism process (GO:0044699);; biological process: signaling (GO:0023052);; biological process: response to stimulus (GO:0050896);; biological process: biological regulation (GO:0065007);; molecular function: binding (GO:0005488);; molecular function: nucleic acid b…
LOC_Os05g14240	LOC_Os05g14240	1.33877	77	1.70395	109	1.08024	56	197.529	15127	220.453	10648	192.374	10150	0	-6.64235	down	[G]	Carbohydrate transport and metabolism	Cellular Component: protein storage vacuole (GO:0000326);; Molecular Function: transporter activity (GO:0005215);; Biological Process: glycolytic process (GO:0006096);; Biological Process: polyamine catabolic process (GO:0006598);; Biological Process: transport (GO:0006810);; Biological Process: calcium ion transport (GO:0006816);; Biological Process: water transport (GO:0006833);; Biological Pro…	K09873|7.83584e-122|osa:4338163|K09873 aquaporin TIP | (RefSeq) OsJ_016926, TIP4-1; probable aquaporin TIP4-1	--	[G]	Carbohydrate transport and metabolism	Major intrinsic protein	Probable aquaporin TIP4-1 OS=Oryza sativa subsp. japonica OX=39947 GN=TIP4-1 PE=2 SV=1	G	Carbohydrate transport and metabolism	PREDICTED: probable aquaporin TIP4-1 [Oryza sativa Japonica Group]	cellular component: cell (GO:0005623);; cellular component: organelle (GO:0043226);; cellular component: cell part (GO:0044464);; molecular function: transporter activity (GO:0005215);; biological process: metabolic process (GO:0008152);; biological process: cellular process (GO:0009987);; biological process: single-organism process (GO:0044699);; biological process: localization (GO:0051179);; b…
LOC_Os11g09418	LOC_Os11g09418	0	0	0	0	0	0	0.425188	74	0.63469	69	0.632331	75	6.17e-10	-6.48026	down	[BQ]	Chromatin structure and dynamics;; Secondary metabolites biosynthesis, transport and catabolism	Molecular Function: protein binding (GO:0005515);; Cellular Component: nucleus (GO:0005634);; Biological Process: regulation of transcription, DNA-templated (GO:0006355);; Biological Process: photomorphogenesis (GO:0009640);; Biological Process: response to salt stress (GO:0009651);; Biological Process: response to abscisic acid (GO:0009737);; Biological Process: embryo development ending in seed…	--	--	[B]	Chromatin structure and dynamics	Histone deacetylase domain;; F-box domain	Histone deacetylase 2 OS=Oryza sativa subsp. japonica OX=39947 GN=HDAC2 PE=2 SV=1	BQ	Chromatin structure and dynamics;; Secondary metabolites biosynthesis, transport and catabolism	PREDICTED: F-box/FBD/LRR-repeat protein At5g22660 isoform X2 [Oryza sativa Japonica Group]	molecular function: binding (GO:0005488);; cellular component: cell (GO:0005623);; cellular component: organelle (GO:0043226);; cellular component: cell part (GO:0044464);; biological process: biological regulation (GO:0065007);; biological process: multicellular organismal process (GO:0032501);; biological process: developmental process (GO:0032502);; biological process: single-organism process …
LOC_Os04g49450	LOC_Os04g49450	0.451247	40	0.435791	44	0.54778	44	48.1487	5830	38.6226	2936	50.7226	4215	5.22e-230	-6.04028	down	--	--	Molecular Function: DNA binding (GO:0003677);; Molecular Function: chromatin binding (GO:0003682);; Molecular Function: transcription factor activity, sequence-specific DNA binding (GO:0003700);; Cellular Component: nucleus (GO:0005634);; Biological Process: response to cold (GO:0009409);; Biological Process: response to red or far red light (GO:0009639);; Biological Process: response to salt str…	--	--	[O]	Posttranslational modification, protein turnover, chaperones	Myb-like DNA-binding domain	Protein REVEILLE 2 OS=Arabidopsis thaliana OX=3702 GN=RVE2 PE=1 SV=1	K	Transcription	hypothetical protein OsJ_15918 [Oryza sativa Japonica Group]	molecular function: binding (GO:0005488);; biological process: biological regulation (GO:0065007);; molecular function: nucleic acid binding transcription factor activity (GO:0001071);; cellular component: cell (GO:0005623);; cellular component: organelle (GO:0043226);; cellular component: cell part (GO:0044464);; biological process: response to stimulus (GO:0050896);; biological process: metabol…
LOC_Os01g21120	LOC_Os01g21120	0	0	0.020229	1	0.06204	3	3.12825	188	2.06616	78	3.13818	130	5.11e-15	-5.48677	down	--	--	Biological Process: respiratory burst involved in defense response (GO:0002679);; Molecular Function: DNA binding (GO:0003677);; Molecular Function: transcription factor activity, sequence-specific DNA binding (GO:0003700);; Molecular Function: protein binding (GO:0005515);; Cellular Component: nucleus (GO:0005634);; Cellular Component: nucleolus (GO:0005730);; Cellular Component: plasma membrane…	--	--	--	--	AP2 domain	Ethylene-responsive transcription factor ERF071 OS=Arabidopsis thaliana OX=3702 GN=ERF071 PE=2 SV=1	K	Transcription	PREDICTED: ethylene-responsive transcription factor ERF071 [Oryza sativa Japonica Group]	biological process: immune system process (GO:0002376);; biological process: metabolic process (GO:0008152);; biological process: single-organism process (GO:0044699);; molecular function: binding (GO:0005488);; biological process: biological regulation (GO:0065007);; molecular function: nucleic acid binding transcription factor activity (GO:0001071);; cellular component: cell (GO:0005623);; cell…
LOC_Os03g42020	LOC_Os03g42020	1.71602	257	1.12046	191	1.15158	157	68.4952	14287	68.4727	8984	67.3626	9665	9.58e-245	-5.17588	down	[P]	Inorganic ion transport and metabolism	Biological Process: respiratory burst involved in defense response (GO:0002679);; Molecular Function: damaged DNA binding (GO:0003684);; Molecular Function: DNA-directed DNA polymerase activity (GO:0003887);; Molecular Function: carbonate dehydratase activity (GO:0004089);; Molecular Function: calcium-transporting ATPase activity (GO:0005388);; Molecular Function: calmodulin binding (GO:0005516);…	K03511|0|osa:4333450|K03511 DNA polymerase kappa [EC:2.7.7.7] | (RefSeq) calcium-transporting ATPase 2, plasma membrane-type	--	[P]	Inorganic ion transport and metabolism	Cation transporting ATPase, C-terminus;; E1-E2 ATPase;; Cation transport ATPase (P-type);; haloacid dehalogenase-like hydrolase;; Cation transporter/ATPase, N-terminus;; haloacid dehalogenase-like hydrolase	Calcium-transporting ATPase 3, plasma membrane-type OS=Oryza sativa subsp. japonica OX=39947 GN=ACA3 PE=2 SV=1	P	Inorganic ion transport and metabolism	PREDICTED: calcium-transporting ATPase 2, plasma membrane-type [Oryza sativa Japonica Group]	biological process: immune system process (GO:0002376);; biological process: metabolic process (GO:0008152);; biological process: single-organism process (GO:0044699);; molecular function: binding (GO:0005488);; biological process: cellular process (GO:0009987);; molecular function: catalytic activity (GO:0003824);; biological process: localization (GO:0051179);; molecular function: transporter a…
LOC_Os05g35500	LOC_Os05g35500	0.237551	13	0.298083	18	0.073092	4	11.5803	821	9.99786	446	7.31814	357	3.78e-38	-4.85221	down	--	--	Biological Process: tryptophan biosynthetic process (GO:0000162);; Biological Process: MAPK cascade (GO:0000165);; Biological Process: defense response to insect (GO:0002213);; Molecular Function: DNA binding (GO:0003677);; Molecular Function: chromatin binding (GO:0003682);; Molecular Function: transcription factor activity, sequence-specific DNA binding (GO:0003700);; Cellular Component: nucleu…	K09422|9.34692e-131|osa:9266213|K09422 myb proto-oncogene protein, plant | (RefSeq) myb-related protein 308	--	[K]	Transcription	Myb-like DNA-binding domain;; Myb-like DNA-binding domain	Myb-related protein 308 OS=Antirrhinum majus OX=4151 GN=MYB308 PE=2 SV=1	K	Transcription	PREDICTED: myb-related protein 308 [Oryza sativa Japonica Group]	biological process: metabolic process (GO:0008152);; biological process: cellular process (GO:0009987);; biological process: single-organism process (GO:0044699);; biological process: signaling (GO:0023052);; biological process: response to stimulus (GO:0050896);; biological process: biological regulation (GO:0065007);; molecular function: binding (GO:0005488);; molecular function: nucleic acid b…
LOC_Os07g07320	LOC_Os07g07320	0.573579	26	0.599683	30	0.257013	11	24.4925	1504	23.1986	896	14.4589	611	1.35e-50	-4.8388	down	--	--	Molecular Function: glutathione transferase activity (GO:0004364);; Biological Process: pentose-phosphate shunt (GO:0006098);; Biological Process: glutathione metabolic process (GO:0006749);; Biological Process: toxin catabolic process (GO:0009407);; Cellular Component: chloroplast (GO:0009507);; Biological Process: response to salt stress (GO:0009651);; Biological Process: de-etiolation (GO:0009…	--	--	[O]	Posttranslational modification, protein turnover, chaperones	Glutathione S-transferase, N-terminal domain;; Glutathione S-transferase, N-terminal domain;; Glutathione S-transferase, N-terminal domain;; Glutathione S-transferase, C-terminal domain;; Glutathione S-transferase, C-terminal domain	Glutathione S-transferase U17 OS=Arabidopsis thaliana OX=3702 GN=GSTU17 PE=2 SV=1	O	Posttranslational modification, protein turnover, chaperones	PREDICTED: probable glutathione S-transferase GSTU6 [Oryza sativa Japonica Group]	molecular function: catalytic activity (GO:0003824);; biological process: metabolic process (GO:0008152);; biological process: cellular process (GO:0009987);; biological process: single-organism process (GO:0044699);; biological process: response to stimulus (GO:0050896);; biological process: detoxification (GO:0098754);; cellular component: cell (GO:0005623);; cellular component: organelle (GO:0…
LOC_Os12g40920	LOC_Os12g40920	0.28783	25	0.941671	91	0.73969	58	29.573	3369	31.3573	2208	21.9179	1719	2.04e-51	-4.75651	down	--	--	Biological Process: response to superoxide (GO:0000303);; Molecular Function: transcription factor activity, sequence-specific DNA binding (GO:0003700);; Cellular Component: nucleus (GO:0005634);; Biological Process: regulation of transcription, DNA-templated (GO:0006355);; Biological Process: cell death (GO:0008219);; Biological Process: response to water deprivation (GO:0009414);; Biological Pr…	--	--	--	--	Basic leucine-zipper C terminal;; bZIP transcription factor;; Basic region leucine zipper;; bZIP Maf transcription factor	Light-inducible protein CPRF2 OS=Petroselinum crispum OX=4043 GN=CPRF2 PE=2 SV=2	S	Function unknown	PREDICTED: light-inducible protein CPRF2-like isoform X2 [Oryza sativa Japonica Group]	biological process: response to stimulus (GO:0050896);; biological process: biological regulation (GO:0065007);; molecular function: nucleic acid binding transcription factor activity (GO:0001071);; cellular component: cell (GO:0005623);; cellular component: organelle (GO:0043226);; cellular component: cell part (GO:0044464);; biological process: cellular process (GO:0009987);; biological process…
LOC_Os03g02860	LOC_Os03g02860	0.409287	23	0.520943	33	0.474239	24	19.716	1523	21.3701	1039	12.7494	678	3.45e-60	-4.70845	down	--	--	Biological Process: response to reactive oxygen species (GO:0000302);; Cellular Component: chromatin (GO:0000785);; Molecular Function: protein binding (GO:0005515);; Cellular Component: nucleus (GO:0005634);; Cellular Component: mitochondrion (GO:0005739);; Cellular Component: plasma membrane (GO:0005886);; Biological Process: DNA-dependent DNA replication (GO:0006261);; Biological Process: DNA …	--	--	[P]	Inorganic ion transport and metabolism	Heavy-metal-associated domain	Heavy metal-associated isoprenylated plant protein 30 OS=Arabidopsis thaliana OX=3702 GN=HIPP30 PE=1 SV=1	S	Function unknown	PREDICTED: uncharacterized protein LOC4331432 [Oryza sativa Japonica Group]	biological process: response to stimulus (GO:0050896);; cellular component: cell (GO:0005623);; cellular component: organelle (GO:0043226);; cellular component: organelle part (GO:0044422);; cellular component: cell part (GO:0044464);; molecular function: binding (GO:0005488);; cellular component: membrane (GO:0016020);; biological process: metabolic process (GO:0008152);; biological process: cel…
LOC_Os11g08300	LOC_Os11g08300	12.3941	1002	13.0627	1197	11.3577	846	349.495	39435	335.663	23813	363.349	28447	0	-4.34272	down	[C]	Energy production and conversion	Molecular Function: aldehyde dehydrogenase (NAD) activity (GO:0004029);; Molecular Function: aldehyde dehydrogenase [NAD(P)+] activity (GO:0004030);; Cellular Component: vacuole (GO:0005773);; Cellular Component: endoplasmic reticulum (GO:0005783);; Biological Process: cellular aldehyde metabolic process (GO:0006081);; Biological Process: response to stress (GO:0006950);; Biological Process: resp…	K00128|0|osa:4349966|K00128 aldehyde dehydrogenase (NAD+) [EC:1.2.1.3] | (RefSeq) aldehyde dehydrogenase family 3 member H1	Glycolysis / Gluconeogenesis (ko00010);; Pentose and glucuronate interconversions (ko00040);; Ascorbate and aldarate metabolism (ko00053);; Fatty acid degradation (ko00071);; Valine, leucine and isoleucine degradation (ko00280);; Lysine degradation (ko00310);; Arginine and proline metabolism (ko00330);; Histidine metabolism (ko00340);; Tryptophan metabolism (ko00380);; beta-Alanine metabolism (ko…	[C]	Energy production and conversion	Aldehyde dehydrogenase family	Aldehyde dehydrogenase family 3 member H1 OS=Arabidopsis thaliana OX=3702 GN=ALDH3H1 PE=1 SV=2	C	Energy production and conversion	PREDICTED: aldehyde dehydrogenase family 3 member H1 [Oryza sativa Japonica Group]	biological process: metabolic process (GO:0008152);; biological process: single-organism process (GO:0044699);; molecular function: catalytic activity (GO:0003824);; cellular component: cell (GO:0005623);; cellular component: organelle (GO:0043226);; cellular component: cell part (GO:0044464);; biological process: cellular process (GO:0009987);; biological process: response to stimulus (GO:005089…
LOC_Os05g09500	LOC_Os05g09500	2.01149	161	1.49738	136	1.51479	110	44.965	5010	40.3126	2826	45.3079	3472	1.19e-192	-4.20356	down	[G]	Carbohydrate transport and metabolism	Molecular Function: glucokinase activity (GO:0004340);; Molecular Function: protein binding (GO:0005515);; Molecular Function: ATP binding (GO:0005524);; Cellular Component: nucleus (GO:0005634);; Cellular Component: mitochondrion (GO:0005739);; Cellular Component: vacuole (GO:0005773);; Cellular Component: plasma membrane (GO:0005886);; Biological Process: glycolytic process (GO:0006096);; Molec…	K00844|0|osa:4338010|K00844 hexokinase [EC:2.7.1.1] | (RefSeq) HXK6, HXK7, OJ1097_A12.3; hexokinase-7	Glycolysis / Gluconeogenesis (ko00010);; Fructose and mannose metabolism (ko00051);; Galactose metabolism (ko00052);; Starch and sucrose metabolism (ko00500);; Amino sugar and nucleotide sugar metabolism (ko00520);; Carbon metabolism (ko01200)	[G]	Carbohydrate transport and metabolism	Hexokinase;; Hexokinase	Hexokinase-7 OS=Oryza sativa subsp. japonica OX=39947 GN=HXK7 PE=2 SV=2	G	Carbohydrate transport and metabolism	PREDICTED: hexokinase-7 [Oryza sativa Japonica Group]	biological process: metabolic process (GO:0008152);; biological process: cellular process (GO:0009987);; molecular function: catalytic activity (GO:0003824);; molecular function: binding (GO:0005488);; cellular component: cell (GO:0005623);; cellular component: organelle (GO:0043226);; cellular component: cell part (GO:0044464);; cellular component: membrane (GO:0016020);; biological process: sin…
LOC_Os04g26870	LOC_Os04g26870	0.121419	8	0.128785	9	0.116074	7	4.26068	366	4.08481	221	2.05854	122	7.66e-19	-4.14451	down	[R]	General function prediction only	Molecular Function: DNA binding (GO:0003677);; Molecular Function: transcription factor activity, sequence-specific DNA binding (GO:0003700);; Molecular Function: aldo-keto reductase (NADP) activity (GO:0004033);; Cellular Component: nucleus (GO:0005634);; Cellular Component: cytosol (GO:0005829);; Cellular Component: plasma membrane (GO:0005886);; Biological Process: gluconeogenesis (GO:0006094)…	--	--	[C]	Energy production and conversion	Aldo/keto reductase family	Probable aldo-keto reductase 1 OS=Oryza sativa subsp. japonica OX=39947 GN=Os04g0337500 PE=2 SV=1	C	Energy production and conversion	RecName: Full=Probable aldo-keto reductase 1	molecular function: binding (GO:0005488);; biological process: biological regulation (GO:0065007);; molecular function: nucleic acid binding transcription factor activity (GO:0001071);; biological process: metabolic process (GO:0008152);; biological process: single-organism process (GO:0044699);; molecular function: catalytic activity (GO:0003824);; cellular component: cell (GO:0005623);; cellula…
LOC_Os08g43550	LOC_Os08g43550	16.4708	789	12.0291	655	9.47155	413	307.884	20585	337.005	14173	292.226	13439	3.8e-116	-4.12559	down	--	--	Biological Process: tryptophan biosynthetic process (GO:0000162);; Biological Process: MAPK cascade (GO:0000165);; Biological Process: defense response to insect (GO:0002213);; Molecular Function: DNA binding (GO:0003677);; Molecular Function: chromatin binding (GO:0003682);; Molecular Function: transcription factor activity, sequence-specific DNA binding (GO:0003700);; Cellular Component: nucleu…	K09422|7.70931e-162|osa:4346246|K09422 myb proto-oncogene protein, plant | (RefSeq) OJ1479_B11.7; myb-related protein Zm38	--	[K]	Transcription	Myb-like DNA-binding domain;; Myb-like DNA-binding domain	Myb-related protein Zm38 OS=Zea mays OX=4577 PE=2 SV=1	K	Transcription	PREDICTED: myb-related protein Zm38 [Oryza sativa Japonica Group]	biological process: metabolic process (GO:0008152);; biological process: cellular process (GO:0009987);; biological process: single-organism process (GO:0044699);; biological process: signaling (GO:0023052);; biological process: response to stimulus (GO:0050896);; biological process: biological regulation (GO:0065007);; molecular function: binding (GO:0005488);; molecular function: nucleic acid b…
LOC_Os05g49100	LOC_Os05g49100	0	0	0.138659	11	0.032366	3	1.82445	177	1.29686	79	1.87078	125	5.36e-10	-3.94715	down	--	--	Biological Process: respiratory burst involved in defense response (GO:0002679);; Molecular Function: transcription factor activity, sequence-specific DNA binding (GO:0003700);; Cellular Component: nucleus (GO:0005634);; Biological Process: regulation of transcription, DNA-templated (GO:0006355);; Biological Process: toxin catabolic process (GO:0009407);; Biological Process: response to salt stre…	--	--	--	--	WRKY DNA -binding domain	Probable WRKY transcription factor 71 OS=Arabidopsis thaliana OX=3702 GN=WRKY71 PE=2 SV=1	K	Transcription	PREDICTED: probable WRKY transcription factor 23 [Oryza sativa Japonica Group]	biological process: immune system process (GO:0002376);; biological process: metabolic process (GO:0008152);; biological process: single-organism process (GO:0044699);; biological process: biological regulation (GO:0065007);; molecular function: nucleic acid binding transcription factor activity (GO:0001071);; cellular component: cell (GO:0005623);; cellular component: organelle (GO:0043226);; ce…
LOC_Os08g14000	LOC_Os08g14000	0.074834	4	0.242073	14	0	0	3.2286	215	3.57409	150	1.74573	80	1.07e-08	-3.84013	down	[Q]	Secondary metabolites biosynthesis, transport and catabolism	Cellular Component: nucleus (GO:0005634);; Cellular Component: plasma membrane (GO:0005886);; Biological Process: response to salt stress (GO:0009651);; Cellular Component: cytoplasmic vesicle (GO:0016023);; Molecular Function: hydrolase activity (GO:0016787);; Cellular Component: apoplast (GO:0048046);;	--	--	[R]	General function prediction only	Dienelactone hydrolase family	Endo-1,3;1,4-beta-D-glucanase OS=Zea mays OX=4577 PE=1 SV=1	Q	Secondary metabolites biosynthesis, transport and catabolism	PREDICTED: endo-1,3;1,4-beta-D-glucanase [Oryza sativa Japonica Group]	cellular component: cell (GO:0005623);; cellular component: organelle (GO:0043226);; cellular component: cell part (GO:0044464);; cellular component: membrane (GO:0016020);; biological process: response to stimulus (GO:0050896);; molecular function: catalytic activity (GO:0003824);; cellular component: extracellular region (GO:0005576)
LOC_Os06g02360	LOC_Os06g02360	0.423362	14	0.267095	10	0.518548	16	10.453	466	7.04857	198	7.98526	245	4.23e-25	-3.79391	down	--	--	Cellular Component: ubiquitin ligase complex (GO:0000151);; Biological Process: microtubule cytoskeleton organization (GO:0000226);; Molecular Function: protein serine/threonine kinase activity (GO:0004674);; Molecular Function: ubiquitin-protein transferase activity (GO:0004842);; Molecular Function: protein binding (GO:0005515);; Cellular Component: nucleolus (GO:0005730);; Cellular Component: …	K03094|1.39791e-137|osa:4339908|K03094 S-phase kinase-associated protein 1 | (RefSeq) osk2; SKP1-like protein 13	Ubiquitin mediated proteolysis (ko04120);; Protein processing in endoplasmic reticulum (ko04141)	[O]	Posttranslational modification, protein turnover, chaperones	Skp1 family, dimerisation domain;; Skp1 family, tetramerisation domain	SKP1-like protein 4 OS=Arabidopsis thaliana OX=3702 GN=ASK4 PE=1 SV=1	O	Posttranslational modification, protein turnover, chaperones	PREDICTED: SKP1-like protein 13 [Oryza sativa Japonica Group]	cellular component: cell (GO:0005623);; cellular component: macromolecular complex (GO:0032991);; cellular component: cell part (GO:0044464);; biological process: cellular process (GO:0009987);; biological process: cellular component organization or biogenesis (GO:0071840);; biological process: metabolic process (GO:0008152);; molecular function: catalytic activity (GO:0003824);; molecular functi…
LOC_Os07g43810	LOC_Os07g43810	27.6744	1455	26.9416	1611	40.6093	1942	573.337	42107	615.953	28456	575.562	29075	1.15e-106	-3.71156	down	[J]	Translation, ribosomal structure and biogenesis	Biological Process: maltose metabolic process (GO:0000023);; Molecular Function: nucleotide binding (GO:0000166);; Molecular Function: transcription antitermination factor activity, RNA binding (GO:0001072);; Molecular Function: double-stranded DNA binding (GO:0003690);; Molecular Function: single-stranded DNA binding (GO:0003697);; Molecular Function: copper ion binding (GO:0005507);; Molecular …	--	--	[R]	General function prediction only	RNA recognition motif. (a.k.a. RRM, RBD, or RNP domain)	29 kDa ribonucleoprotein A, chloroplastic OS=Nicotiana sylvestris OX=4096 PE=2 SV=1	S	Function unknown	PREDICTED: 29 kDa ribonucleoprotein A, chloroplastic [Oryza sativa Japonica Group]	biological process: metabolic process (GO:0008152);; biological process: cellular process (GO:0009987);; biological process: single-organism process (GO:0044699);; molecular function: binding (GO:0005488);; biological process: biological regulation (GO:0065007);; molecular function: nucleic acid binding transcription factor activity (GO:0001071);; cellular component: cell (GO:0005623);; cellular …
LOC_Os04g59130	LOC_Os04g59130	4.28758	339	3.84764	346	3.56847	257	72.0453	7959	75.0561	5216	64.1257	4873	4.09e-183	-3.68441	down	--	--	Molecular Function: transcription factor activity, sequence-specific DNA binding (GO:0003700);; Molecular Function: protein binding (GO:0005515);; Cellular Component: extracellular region (GO:0005576);; Cellular Component: nucleus (GO:0005634);; Cellular Component: cytosol (GO:0005829);; Cellular Component: plasma membrane (GO:0005886);; Biological Process: ER to Golgi vesicle-mediated transport …	--	--	[R]	General function prediction only	Tub family;; F-box domain	Tubby-like F-box protein 7 OS=Oryza sativa subsp. japonica OX=39947 GN=TULP7 PE=2 SV=1	S	Function unknown	PREDICTED: tubby-like F-box protein 7 [Oryza sativa Japonica Group]	biological process: biological regulation (GO:0065007);; molecular function: nucleic acid binding transcription factor activity (GO:0001071);; molecular function: binding (GO:0005488);; cellular component: extracellular region (GO:0005576);; cellular component: cell (GO:0005623);; cellular component: organelle (GO:0043226);; cellular component: cell part (GO:0044464);; cellular component: membran…
LOC_Os03g46770	LOC_Os03g46770	170.71	7184	171.912	8228	197.433	7557	3165.56	186100	3549.99	131281	2394.71	96835	2.65e-105	-3.5829	down	[J]	Translation, ribosomal structure and biogenesis	Molecular Function: nucleotide binding (GO:0000166);; Biological Process: alternative mRNA splicing, via spliceosome (GO:0000380);; Molecular Function: transcription antitermination factor activity, RNA binding (GO:0001072);; Molecular Function: double-stranded DNA binding (GO:0003690);; Molecular Function: single-stranded DNA binding (GO:0003697);; Molecular Function: RNA binding (GO:0003723);; …	--	--	[R]	General function prediction only	RNA recognition motif. (a.k.a. RRM, RBD, or RNP domain)	Glycine-rich RNA-binding protein GRP1A OS=Sinapis alba OX=3728 PE=2 SV=1	S	Function unknown	PREDICTED: glycine-rich RNA-binding protein 2 [Oryza sativa Japonica Group]	molecular function: binding (GO:0005488);; biological process: metabolic process (GO:0008152);; biological process: cellular process (GO:0009987);; biological process: biological regulation (GO:0065007);; molecular function: nucleic acid binding transcription factor activity (GO:0001071);; molecular function: catalytic activity (GO:0003824);; cellular component: cell (GO:0005623);; cellular compo…
LOC_Os01g10580	LOC_Os01g10580	1.75458	114	1.77816	132	1.75436	104	32.9817	2986	29.6687	1690	25.4646	1586	1.52e-99	-3.55747	down	--	--	Molecular Function: protein binding (GO:0005515);; Cellular Component: nucleus (GO:0005634);; Cellular Component: mitochondrion (GO:0005739);; Biological Process: regulation of transcription, DNA-templated (GO:0006355);; Biological Process: organelle organization (GO:0006996);; Biological Process: signal transduction (GO:0007165);; Molecular Function: zinc ion binding (GO:0008270);; Biological Pr…	--	--	--	--	B-box zinc finger	B-box zinc finger protein 22 OS=Arabidopsis thaliana OX=3702 GN=BBX22 PE=1 SV=2	S	Function unknown	PREDICTED: B-box zinc finger protein 22 [Oryza sativa Japonica Group]	molecular function: binding (GO:0005488);; cellular component: cell (GO:0005623);; cellular component: organelle (GO:0043226);; cellular component: cell part (GO:0044464);; biological process: biological regulation (GO:0065007);; biological process: cellular process (GO:0009987);; biological process: cellular component organization or biogenesis (GO:0071840);; biological process: response to stim…
LOC_Os01g53040	LOC_Os01g53040	0.433207	35	0.659845	61	0.64493	48	10.5904	1191	7.89051	558	9.95548	770	1.6e-50	-3.50314	down	--	--	Biological Process: respiratory burst involved in defense response (GO:0002679);; Molecular Function: transcription factor activity, sequence-specific DNA binding (GO:0003700);; Molecular Function: calmodulin binding (GO:0005516);; Cellular Component: nucleus (GO:0005634);; Cellular Component: vacuolar membrane (GO:0005774);; Biological Process: regulation of transcription, DNA-templated (GO:0006…	--	--	--	--	WRKY DNA -binding domain	Probable WRKY transcription factor 65 OS=Arabidopsis thaliana OX=3702 GN=WRKY65 PE=2 SV=1	K	Transcription	PREDICTED: probable WRKY transcription factor 65 [Oryza sativa Japonica Group]	biological process: immune system process (GO:0002376);; biological process: metabolic process (GO:0008152);; biological process: single-organism process (GO:0044699);; biological process: biological regulation (GO:0065007);; molecular function: nucleic acid binding transcription factor activity (GO:0001071);; molecular function: binding (GO:0005488);; cellular component: cell (GO:0005623);; cell…
LOC_Os01g68790	LOC_Os01g68790	4.68165	231	3.90382	217	5.05314	223	77.4959	5046	78.806	3364	63.4767	2993	1.43e-111	-3.49417	down	[J]	Translation, ribosomal structure and biogenesis	Molecular Function: nucleotide binding (GO:0000166);; Biological Process: alternative mRNA splicing, via spliceosome (GO:0000380);; Molecular Function: transcription antitermination factor activity, RNA binding (GO:0001072);; Molecular Function: nucleic acid binding (GO:0003676);; Molecular Function: double-stranded DNA binding (GO:0003690);; Molecular Function: single-stranded DNA binding (GO:00…	--	--	[R]	General function prediction only	RNA recognition motif. (a.k.a. RRM, RBD, or RNP domain)	Glycine-rich RNA-binding protein 4, mitochondrial OS=Arabidopsis thaliana OX=3702 GN=RBG4 PE=2 SV=1	S	Function unknown	PREDICTED: glycine-rich RNA-binding protein 4, mitochondrial [Oryza sativa Japonica Group]	molecular function: binding (GO:0005488);; biological process: metabolic process (GO:0008152);; biological process: cellular process (GO:0009987);; biological process: biological regulation (GO:0065007);; molecular function: nucleic acid binding transcription factor activity (GO:0001071);; molecular function: catalytic activity (GO:0003824);; cellular component: cell (GO:0005623);; cellular compo…
LOC_Os04g39880	LOC_Os04g39880	2.26445	150	3.94548	325	2.69788	183	51.8822	5421	39.9321	2618	39.9013	2858	1.71e-51	-3.43809	down	[G]	Carbohydrate transport and metabolism	Molecular Function: glucan exo-1,3-beta-glucosidase activity (GO:0004338);; Molecular Function: beta-galactosidase activity (GO:0004565);; Cellular Component: extracellular region (GO:0005576);; Cellular Component: mitochondrion (GO:0005739);; Cellular Component: Golgi apparatus (GO:0005794);; Cellular Component: cytosol (GO:0005829);; Biological Process: carbohydrate metabolic process (GO:000597…	K01188|0|osa:4336145|K01188 beta-glucosidase [EC:3.2.1.21] | (RefSeq) BGLU12, Os4bglu12, OsJ_15166; beta-glucosidase 12	Cyanoamino acid metabolism (ko00460);; Starch and sucrose metabolism (ko00500);; Phenylpropanoid biosynthesis (ko00940)	[G]	Carbohydrate transport and metabolism	Glycosyl hydrolase family 1	Beta-glucosidase 12 OS=Oryza sativa subsp. japonica OX=39947 GN=BGLU12 PE=1 SV=2	G	Carbohydrate transport and metabolism	PREDICTED: beta-glucosidase 12 isoform X1 [Oryza sativa Japonica Group]	molecular function: catalytic activity (GO:0003824);; cellular component: extracellular region (GO:0005576);; cellular component: cell (GO:0005623);; cellular component: organelle (GO:0043226);; cellular component: cell part (GO:0044464);; biological process: metabolic process (GO:0008152);; biological process: localization (GO:0051179);; biological process: cellular process (GO:0009987);; biolog…
LOC_Os07g41120	LOC_Os07g41120	0.128027	9	0	0	0.060864	4	1.14576	103	1.4475	82	1.08116	67	7.76e-07	-3.4172	down	[J]	Translation, ribosomal structure and biogenesis	Molecular Function: nucleotide binding (GO:0000166);; Biological Process: alternative mRNA splicing, via spliceosome (GO:0000380);; Molecular Function: transcription antitermination factor activity, RNA binding (GO:0001072);; Molecular Function: nucleic acid binding (GO:0003676);; Molecular Function: double-stranded DNA binding (GO:0003690);; Molecular Function: single-stranded DNA binding (GO:00…	K12741|3.64631e-58|osa:4343831|K12741 heterogeneous nuclear ribonucleoprotein A1/A3 | (RefSeq) glycine-rich RNA-binding protein 2, mitochondrial	Spliceosome (ko03040)	[R]	General function prediction only	RNA recognition motif. (a.k.a. RRM, RBD, or RNP domain)	Glycine-rich RNA-binding protein 2, mitochondrial OS=Arabidopsis thaliana OX=3702 GN=RBG2 PE=1 SV=1	S	Function unknown	unknown protein [Oryza sativa Japonica Group]	molecular function: binding (GO:0005488);; biological process: metabolic process (GO:0008152);; biological process: cellular process (GO:0009987);; biological process: biological regulation (GO:0065007);; molecular function: nucleic acid binding transcription factor activity (GO:0001071);; molecular function: catalytic activity (GO:0003824);; cellular component: cell (GO:0005623);; cellular compo…
LOC_Os12g10660	LOC_Os12g10660	0.69717	24	1.63634	64	1.70945	54	33.2059	1584	17.5297	526	12.5784	413	3.88e-16	-3.38554	down	--	--	Molecular Function: DNA binding (GO:0003677);; Molecular Function: transcription factor activity, sequence-specific DNA binding (GO:0003700);; Molecular Function: protein binding (GO:0005515);; Cellular Component: intracellular (GO:0005622);; Cellular Component: nucleus (GO:0005634);; Biological Process: glycolytic process (GO:0006096);; Biological Process: regulation of transcription, DNA-templa…	--	--	--	--	B-box zinc finger	B-box zinc finger protein 22 OS=Arabidopsis thaliana OX=3702 GN=BBX22 PE=1 SV=2	S	Function unknown	PREDICTED: B-box zinc finger protein 23 [Oryza sativa Japonica Group]	molecular function: binding (GO:0005488);; biological process: biological regulation (GO:0065007);; molecular function: nucleic acid binding transcription factor activity (GO:0001071);; cellular component: cell (GO:0005623);; cellular component: cell part (GO:0044464);; cellular component: organelle (GO:0043226);; biological process: metabolic process (GO:0008152);; biological process: cellular p…
LOC_Os08g41100	LOC_Os08g41100	2.73607	162	1.69004	114	2.43571	131	35.1911	2896	35.2662	1826	26.833	1519	4.93e-55	-3.32132	down	[G]	Carbohydrate transport and metabolism	Molecular Function: chitinase activity (GO:0004568);; Cellular Component: Golgi apparatus (GO:0005794);; Cellular Component: plasma membrane (GO:0005886);; Biological Process: chitin catabolic process (GO:0006032);; Biological Process: amino sugar metabolic process (GO:0006040);; Biological Process: glycolytic process (GO:0006096);; Biological Process: calcium ion transport (GO:0006816);; Biologi…	--	--	[R]	General function prediction only	Chitinase class I	Chitinase-like protein 1 OS=Arabidopsis thaliana OX=3702 GN=CTL1 PE=1 SV=1	G	Carbohydrate transport and metabolism	PREDICTED: chitinase-like protein 1 [Oryza sativa Japonica Group]	molecular function: catalytic activity (GO:0003824);; cellular component: cell (GO:0005623);; cellular component: organelle (GO:0043226);; cellular component: cell part (GO:0044464);; cellular component: membrane (GO:0016020);; biological process: metabolic process (GO:0008152);; biological process: cellular process (GO:0009987);; biological process: single-organism process (GO:0044699);; biologi…
LOC_Os02g41954	LOC_Os02g41954	0.105682	7	0.042132	4	0.252209	17	1.90823	180	2.30092	135	2.27152	147	1.28e-10	-3.3048	down	[Q]	Secondary metabolites biosynthesis, transport and catabolism	Biological Process: response to salt stress (GO:0009651);; Biological Process: gibberellin metabolic process (GO:0009685);; Biological Process: secondary metabolic process (GO:0019748);; Biological Process: cellular biosynthetic process (GO:0044249);; Biological Process: single-organism biosynthetic process (GO:0044711);; Biological Process: single-organism cellular process (GO:0044763);; Molecul…	K04125|0|obr:102716851|K04125 gibberellin 2-oxidase [EC:1.14.11.13] | (RefSeq) gibberellin 2-beta-dioxygenase 8-like	Diterpenoid biosynthesis (ko00904)	[QR]	Secondary metabolites biosynthesis, transport and catabolism;; General function prediction only	2OG-Fe(II) oxygenase superfamily;; non-haem dioxygenase in morphine synthesis N-terminal	Gibberellin 2-beta-dioxygenase 8 OS=Arabidopsis thaliana OX=3702 GN=GA2OX8 PE=1 SV=2	S	Function unknown	PREDICTED: gibberellin 2-beta-dioxygenase 8 isoform X2 [Oryza sativa Japonica Group]	biological process: response to stimulus (GO:0050896);; biological process: metabolic process (GO:0008152);; biological process: cellular process (GO:0009987);; biological process: single-organism process (GO:0044699);; molecular function: catalytic activity (GO:0003824)
LOC_Os08g39840	LOC_Os08g39840	1.7804	246	3.43999	541	3.19827	402	57.7963	11147	57.9583	7032	15.4209	2046	1.86e-07	-3.28071	down	--	--	Biological Process: maltose metabolic process (GO:0000023);; Biological Process: sulfur amino acid metabolic process (GO:0000096);; Molecular Function: iron ion binding (GO:0005506);; Molecular Function: protein binding (GO:0005515);; Cellular Component: plasma membrane (GO:0005886);; Biological Process: glycine catabolic process (GO:0006546);; Biological Process: unsaturated fatty acid biosynthe…	K00454|0|osa:4345993|K00454 lipoxygenase [EC:1.13.11.12] | (RefSeq) CM-LOX1, LOX2.1, LOX8, lox2osPil; lipoxygenase 7, chloroplastic	Linoleic acid metabolism (ko00591);; alpha-Linolenic acid metabolism (ko00592)	--	--	Lipoxygenase;; PLAT/LH2 domain	Lipoxygenase 7, chloroplastic OS=Oryza sativa subsp. japonica OX=39947 GN=CM-LOX1 PE=2 SV=2	S	Function unknown	PREDICTED: lipoxygenase 7, chloroplastic [Oryza sativa Japonica Group]	biological process: metabolic process (GO:0008152);; biological process: cellular process (GO:0009987);; biological process: single-organism process (GO:0044699);; molecular function: binding (GO:0005488);; cellular component: cell (GO:0005623);; cellular component: membrane (GO:0016020);; cellular component: cell part (GO:0044464);; biological process: localization (GO:0051179);; biological proc…
LOC_Os05g32170	LOC_Os05g32170	0.438915	56	0.414524	60	0.509324	59	5.57185	977	7.03548	776	5.28371	637	4.96e-47	-3.19266	down	[T]	Signal transduction mechanisms	Biological Process: alternative mRNA splicing, via spliceosome (GO:0000380);; Molecular Function: protein serine/threonine kinase activity (GO:0004674);; Molecular Function: ATP binding (GO:0005524);; Cellular Component: cell wall (GO:0005618);; Cellular Component: nucleolus (GO:0005730);; Cellular Component: peroxisome (GO:0005777);; Cellular Component: Golgi apparatus (GO:0005794);; Cellular Co…	--	--	[T]	Signal transduction mechanisms	Protein kinase domain;; Protein tyrosine kinase	Serine/threonine-protein kinase-like protein At3g51990 OS=Arabidopsis thaliana OX=3702 GN=At3g51990 PE=2 SV=1	T	Signal transduction mechanisms	PREDICTED: serine/threonine-protein kinase-like protein At3g51990 [Oryza sativa Japonica Group]	biological process: metabolic process (GO:0008152);; biological process: cellular process (GO:0009987);; molecular function: catalytic activity (GO:0003824);; molecular function: binding (GO:0005488);; cellular component: cell (GO:0005623);; cellular component: cell part (GO:0044464);; cellular component: organelle (GO:0043226);; cellular component: organelle part (GO:0044422);; cellular componen…
[truncated: 146 more rows]
