# Supplementary material for: LEAF TIP RUMPLED 1 Regulates Leaf Morphology and Salt Tolerance in Rice
Source: Int J Mol Sci. 2022 Aug 8;23(15):8818. doi: 10.3390/ijms23158818 (PMC9369171; doi:10.3390/ijms23158818)
Supplement: Supplementary file 1 [file ijms-23-08818-s001.zip › Tables S1-S5.xlsx]

## Sheet: Table S1
Table S1. Genetic analysis of F2 population of hybrid combination.
Cross	Number of plants			χ2（3:1）
	Total	Mutant type	Wild type
ltr1/TN1	3352	809	2543	3.03
TN1/ltr1	326	75	251	0.6912

## Sheet: Table S2
Table S2. Primers used for map-based cloning.
Primer name	Forward primer(5’-3’)	Reverse primer(5’-3’)
RM3874	AAGCTGGGTGATCTTAGTTTGG	GAGAGTAGTGGCTATTTGCTTGC
RM6318	AAGTGCCTCGAATTACACATCTCC	GCTGCTTCTGTCCAGTGAGACC
RM1920	GCCTGGTAAGTGGTAATGTAATGG	GTGAATTCCTCCTTGGTCTTGG
RM7245	CCGTGGGAAACAGTAAGAACACG	GCGCCCAACGATTAAATGAAGC
N-1	ACGATGTGCCTATGGATGGT	CTTGATGGGCTGGGTGTAAT
N-3	CTTTACTTTGACTCGTCCTGTGG	CTCACTGAATGTGAGTGAATGC
N-4	CACAATAGAGACCACCGACCT	GGACATGACACCCTTATCCA
N-6	CGTCTCTCCGAGTCCCTTC	ACCCCCAAGTGACAGATGAG
N-7	GGTTGGCTTGCCAGTTCTAGT	GGAACCACCCTTGCATTAGT
N-9	TCACATGGTCAAATCATGACG	GGACGAAATGTACAAACAGTCG
N-10	CGGGAAAAACTCCAAAAGTG	GCCCATGTTAGTGGAGAAGG
N-11	TGATGACTGATGGTCCACAT	ATGATGACGGGGAAGGAAA
N-12	TTGCATGCACATGGAGAGAT	CAAATAGCACTATAACCAGAATGG
N-15	CTCGCGCAGATCGACATC	CCTATCATCTTCGGGTGGTC
N-20	GCAAACGGGTTTTTATACGG	GACTCCATCGCAAGCTGTT

## Sheet: Table S3
Table S3. Primers used for sequencing.
Primer name	Forward primer(5’-3’)	Reverse primer(5’-3’)
LTR1Q1	TCTCGTTCTCGTCGATGTCA	GGGGATGACTCAGCACCTTA
LTR1Q2	TTGTATACATACCCGGGACGA	GCCATGCATGTCAAACAAAG
LTR1Q3	CCAGCCAAATCCAAACCTTA	TGTGTGAACTCATGACTGATGC
LTR1Q4	GCGCACGCTTCTCAATCTAT	CGGGAGTGGTCCTAAACTGA
LTR1Q5	CGGCATAAATTGGCTGTACC	AAGTCATTGAAGGACGGAAGAA
LTR1Q6	CATGTAAATCGCGAGACGAA	TGCACTTACGATGGGGTGTA
LTR1Q7	TCCTTTTGCTGAACATGTGG	CCCCTTTCATATCAGCATCC
LTR1Q8	AAGATGCAAACATGGGCATT	ACGTTGTCGCTCGAGAGTTT
LTR1Q9	TGTGACAGAGGTGTCCAGGT	TCCATCTGGTTCCCAAGCTA
LTR1Q10	TGATGAGTGCTTGGCACATT	TGGAGAGGAAATCGAGGAGA

## Sheet: Table S4
Table S4. Primers used for vector construction.
Primer name	Forward primer(5’-3’)	Reverse primer(5’-3’)
LTR1-com-1	ACGAATTCGAGCTCGGTACCTTTAACAGAGATGAACACCGCC	GCCTGCAGGTCGACTCTAGACAATGTCAATCAAACTTCTAAT
LTR1-com-2	GACCACCTCCACAACCTTCTGATCTAGATATAGCTGTTGCTATTACTGA	GCCTGCAGGTCGACTCTAGAATACATGCAGTTGATAGTCGGA
LTR1-OE	GGGGACAAGTTTGTACAAAAAAGCAGGCTTAATGGCGACCAGGCCGGGCCCTT	GGGGACCACTTTGTACAAGAAAGCTGGGTCTAGCTTTAGTGAGAGGAAGG
LTR1-U3	GGCATGGGTTGGTGTTCTACGCG	AAACCGCGTAGAACACCAACCCA
LTR1-GUS	GACCTGCAGGCATGCAAGCTTATGGGCTAACGAAAGTCGAATA	TTACCCTCAGATCTACCATGGGGCTACGCTGCCGTCGCTGTGG

## Sheet: Table S5
Table S5. Primers used for qRT-PCR.
Primer name	Forward primer(5’-3’)	Reverse primer(5’-3’)
OsUBQ-RT	AACCAGCTGAGGCCCAAGA	ACGATTGATTTAACCAGTCCATGA
LTR1-RT	ACTCCTGCGAGAATTGGCTTC	GCAGCTGACCATGATTTCTC
OsPIP1;1-RT	ACATGTTCCTATCCTTGCCC	CTTGTTGTAGATGATGGCAG
OsPIP1;2-RT	ACTCCCACGTTCCGATCCTT	CCTGTTGTAGATGATGGCAG
OsPIP1;3-RT	CACGACCACTGGATTTTCTG	TTAGTCCCGGCTCTTGAAGG
OsPIP2;1-RT	GCACAACCATTGGATCTTCTG	TCACGCGTTGCTCCTGAAGG
OsPIP2;2-RT	ACATCCCGGTGTTGGCTCCT	CCTTGTTGTAGATAACCGCG
OsPIP2;4-RT	ACATGTTCCCGTGTTGGCTC	TTGTTGTAGACCACGGCGAC
OsTIP1;1-RT	ATGGCCTTCAGCAAGCTGAC	TCACGGCCGGGTTCACGTG
OsTIP1;2-RT	ATGGCCTTCAGCAAGCTGAC	AATGTCACCGCCGGGTTCAC
OsHKT1;1-RT	GCAGTCGTCATGTACCTTCC	ATTCCTCCACAGTGCTCTGC
OsHKT1;5-RT	AGGTTATCAGTGCGTATGGC	GCTTCCCTTGTTTGCTCCAC
OsHKT2;3-RT	AGGTGATAAGTGCCTACGGG	TCCCTGGTTCACTCCACCAC
APX1-RT	AGGTGCCACAAGGAAAGATCTGGT	TCAGCAGGGCTTTGTCACTAGGAA
APX2-RT	TGGGAAGATGCCACAAGGAGAGAT	TCCGCAGCATATTTCTCCACCAGT
APX8-RT	GCCAATGCTGGTCTGATTAA	CTCAATTGCTGTAGCACTTG
CATA-RT	CAACCGCAACGTCGACAACTTCTT	TTCACCGGCAGCATCAGGTAGTTT
POD-RT	ACGTCGGGGTCGCCAACAAC	CGAACTCGTCCACCGACGCC
